# Supplementary material for: mTOR signaling regulates demand-adapted hematopoiesis and metabolic reprogramming required for an effective cellular immune response in Drosophila melanogaster larvae
Source: PLoS Genet. 2026 Mar 24;22(3):e1012094. doi: 10.1371/journal.pgen.1012094 (PMC13038113; doi:10.1371/journal.pgen.1012094)
Supplement: S1 Table — (XLSX) [file pgen.1012094.s001.xlsx]

## Sheet: read me
Tabs
mTorWT only, UP	upregulated genes with FDR<0.15 in HH>mTorWT uninf / HH>wGD uninf and FDR>0.5 in HH>wGD inf / HH>wGD uninf
mTorWT only, DOWN	downregulated genes with FDR<0.15 in HH>mTorWT uninf / HH>wGD uninf and FDR>0.5 in HH>wGD inf / HH>wGD uninf
Infection only, UP	upregulated genes with FDR<0.15 in HH>wGD inf / HH>wGD uninf and FDR>0.5 in HH>mTorWT uninf / HH>wGD uninf
Infection only, DOWN	downregulated genes with FDR<0.15 in HH>wGD inf / HH>wGD uninf and FDR>0.5 in HH>mTorWT uninf / HH>wGD uninf
mTorWT and Infection, UP	upregulated genes with FDR<0.15 in both, HH>mTorWT uninf / HH>wGD uninf and HH>wGD inf / HH>wGD uninf
mTorWT and Infection, DOWN	downregulated genes with FDR<0.15 in both, HH>mTorWT uninf / HH>wGD uninf and HH>wGD inf / HH>wGD uninf
Hemocyte markers	Hemocyte population markers based on the hemocyte single cell sequencing experiments (consensus markers= defined at least in 3 publications)
All	fold changes (FC), false discovery rate (FDR)-adjusted p-values and normalized read counts (Counts per million; CPMs) for all genes and treatments
Symbol	inferred from Flybase
Name	inferred from Flybase
Annotation Symbol	inferred from Flybase
FlyBase ID	inferred from Flybase
FC	fold change, relative expression
FDR	False Discovery Rate calculated by the Holmberg-Hoch Method
con CPMs	sum of normalized reads of 3 replicates of HH>wGD uninf
inf CPMs	sum of normalized reads of 3 replicates of HH>wGD inf
mTor CPMs	sum of normalized reads of 3 replicates of HH>mTorWT uninf
inf mTor CPMs	sum of normalized reads of 3 replicates of HH>mTorWT inf

## Sheet: mTor only, UP
				HH>mTorWT uninf/ HH>wGD uninf		HH>wGD inf/ HH>wGD uninf
Symbol	Name	Annotation Symbol	FlyBase ID	FC	FDR	FC	FDR
CG14636	CG14636	CG14636	FBgn0037217	366.378	0.0150526	1.38739	0.643404
Amt	Ammonium transporter	CG6499	FBgn0038309	336.716	0.0158132	1.1862	0.718167
CG11893	CG11893	CG11893	FBgn0039316	236.945	0.0216268	1.1862	0.562502
mTor	Target of rapamycin	CG5092	FBgn0021796	176.861	0.0147955	1.01597	0.913256
Kah	Kahuli	CG17181	FBgn0035144	165.476	0.0320313	1.80711	0.756433
CG42795	CG42795	CG42795	FBgn0261928	150.489	0.122602	4.59643	0.699671
Tengl3	Testis EndoG-Like 3	CG31679	FBgn0051679	119.744	0.0863137	1.02376	0.691968
y	yellow	CG3757	FBgn0004034	98.494	0.021591	1.1862	0.638222
Cp38	Chorion protein 38	CG11213	FBgn0000360	97.2923	0.0169455	1	—
eve	even skipped	CG2328	FBgn0000606	84.4039	0.0427635	1.49452	0.598247
CG17717	CG17717	CG17717	FBgn0029877	81.9993	0.0288501	1.60992	0.853087
GstD5	Glutathione S transferase D5	CG12242	FBgn0010041	76.6633	0.0113184	1.17858	0.873483
CG32572	CG32572	CG32572	FBgn0052572	73.9281	0.149521	3.72297	0.620823
Hsp68	Heat shock protein 68	CG5436	FBgn0001230	72.6587	0.0129824	0.863932	0.51087
al	aristaless	CG3935	FBgn0000061	64.2353	0.0539237	1.91385	0.587766
unc-4	unc-4	CG6269	FBgn0024184	63.7416	0.0150977	1.1862	0.571828
pyx	pyrexia	CG17142	FBgn0035113	57.7996	0.0144013	1.78369	0.539349
CG5194	CG5194	CG5194	FBgn0035955	54.9555	0.122583	1.41571	0.629784
Dll	Distal-less	CG3629	FBgn0000157	48.3701	0.0370468	0.432916	0.678377
CG30172	CG30172	CG30172	FBgn0050172	46.0158	0.0849307	1.14527	0.775897
CG16984	CG16984	CG16984	FBgn0062517	45.0749	0.0809887	1.22734	0.919271
CG15543	CG15543	CG15543	FBgn0039799	39.1782	0.0649445	2.11971	0.53499
laza	lazaro	CG11440	FBgn0037163	38.5312	0.0360096	1.7414	0.574269
tw	twisted	CG12311	FBgn0086368	37.7	0.0915936	1.60992	0.587034
ChLD3	ChLD3	CG17905	FBgn0032598	32.9896	0.0292679	1.1862	0.7212
TbCMF46	TbCMF46	CG13125	FBgn0032163	32.4737	0.0818225	2.15547	0.642519
asRNA:CR44599	antisense RNA:CR44599	CR44599	FBgn0265810	31.2278	0.0615053	1.42946	0.806992
Ir76a	Ionotropic receptor 76a	CG42584	FBgn0260874	30.3671	0.0343252	2.77116	0.625173
SmydA-3	SET and MYND domain containing, arthropod-specific, member 3	CG43129	FBgn0262599	29.8252	0.0151577	1.05044	0.982114
CG6324	CG6324	CG6324	FBgn0030647	28.8142	0.0131508	0.8554	0.939702
lncRNA:CR43144	long non-coding RNA:CR43144	CR43144	FBgn0262620	27.7532	0.0526421	0.879363	0.913955
Ugt37A2	UDP-glycosyltransferase family 37 member A2	CG5724	FBgn0038082	26.2994	0.0220341	0.638899	0.714258
asRNA:CR44053	antisense RNA:CR44053	CR44053	FBgn0264862	24.3397	0.0153216	0.983371	0.976183
Hsp70Ba	Heat-shock-protein-70Ba	CG31449	FBgn0013277	23.3734	0.102904	1.1127	0.962268
CG2082	CG2082	CG2082	FBgn0027608	23.0012	0.0409594	2.00584	0.624498
galene	galene	CG9194	FBgn0035192	22.6518	0.107607	1.801	0.551946
gsb-n	gooseberry-neuro	CG2692	FBgn0001147	21.6575	0.0211899	0.941489	0.778902
CG6830	CG6830	CG6830	FBgn0037934	21.6114	0.0647132	0.61685	0.651417
CG7991	CG7991	CG7991	FBgn0035260	21.4428	0.0295741	1.14527	0.706085
lncRNA:CR43270	long non-coding RNA::CR43270	CR43270	FBgn0262951	21.2293	0.0221808	0.941489	0.633634
CG12769	CG12769	CG12769	FBgn0033252	21.2159	0.0180317	1.2831	0.72866
CG42404	CG42404	CG42404	FBgn0259823	20.5917	0.0384091	0.550586	0.591507
lncRNA:CR44066	long non-coding RNA:CR44066	CR44066	FBgn0264875	20.3618	0.0229496	1.1862	0.56924
lncRNA:CR43461	long non-coding RNA:CR43461	CR43461	FBgn0263415	20.3154	0.0920178	1.2337	0.733314
CG13928	CG13928	CG13928	FBgn0035246	19.9654	0.0905749	2.2892	0.527911
asRNA:CR45130	antisense RNA:CR45130	CR45130	FBgn0266623	19.7489	0.0971157	2.4674	0.504589
CG8745	CG8745	CG8745	FBgn0036381	19.7447	0.0153134	0.808536	0.756295
GstE7	Glutathione S transferase E7	CG17531	FBgn0063493	19.0284	0.0409902	1.46698	0.517648
lncRNA:CR45613	long non-coding RNA:CR45613	CR45613	FBgn0267173	18.9282	0.0504102	0.941489	0.633586
CG11069	CG11069	CG11069	FBgn0039244	18.5901	0.0505166	0.74726	0.574226
lncRNA:CR44135	long non-coding RNA:CR44135	CR44135	FBgn0264984	17.8748	0.0252685	0.822467	0.693649
CG2269	CG2269	CG2269	FBgn0033484	17.5633	0.108899	1.94376	0.707966
CG5810	CG5810	CG5810	FBgn0038866	17.4378	0.0867467	1.55436	0.555449
Inx2	Innexin 2	CG4590	FBgn0027108	17.0735	0.07337	1.3897	0.816506
CG17264	CG17264	CG17264	FBgn0031490	16.6798	0.0756439	1.14223	0.864721
CG43711	CG43711	CG43711	FBgn0263850	16.467	0.124134	1	—
CG11437	CG11437	CG11437	FBgn0037165	16.1165	0.0389012	1	—
HLH3B	Helix loop helix protein 3B	CG2655	FBgn0011276	15.7501	0.022904	1.1862	0.512647
CG15784	CG15784	CG15784	FBgn0029766	15.7266	0.0150172	0.958457	0.868142
rdo	reduced ocelli	CG15151	FBgn0243486	15.14	0.0678805	0.518121	0.763738
CG7296	CG7296	CG7296	FBgn0032283	14.7822	0.0888552	1.04693	0.967934
OtopLc	Otopetrin-like c	CG42265	FBgn0259150	14.5174	0.130535	1.14527	0.7726
CG34205	CG34205	CG34205	FBgn0085234	14.434	0.0648015	0.790801	0.903808
lncRNA:CR44809	long non-coding RNA:CR44809	CR44809	FBgn0266044	14.2788	0.0600305	0.661736	0.587365
CG14137	CG14137	CG14137	FBgn0036178	14.2031	0.13438	1	—
FipoQ	F-box involved in polyQ pathogenesis	CG2010	FBgn0039667	14.2031	0.0501049	1.35786	0.502883
CG13796	CG13796	CG13796	FBgn0031939	14.1368	0.0575005	1.48242	0.748595
Cyp28d1	Cyp28d1	CG10833	FBgn0031689	13.9751	0.0699002	0.552652	0.801645
CG14866	CG14866	CG14866	FBgn0038315	13.5553	0.0578924	1.1862	0.718243
Rpt6R	Regulatory particle triple-A ATPase 6-related	CG2241	FBgn0039788	13.3514	0.0413712	1.10335	0.946014
CG45781	CG43676	CG45781	FBgn0267428	13.3497	0.101235	1.1862	0.800918
brv3	brivido-3	CG13762	FBgn0040333	13.3037	0.0784245	0.804962	0.919247
CG13029	CG13029	CG13029	FBgn0036670	13.3017	0.0751171	2.71572	0.55248
Cht8	Chitinase 8	CG9357	FBgn0034580	12.7058	0.0258677	1.49452	0.510603
CG5758	CG5758	CG5758	FBgn0032666	12.5095	0.0169993	1.24875	0.833869
CG31848	CG31848	CG31848	FBgn0051848	12.4955	0.138844	2.71572	0.5563
out	outsiders	CG8062	FBgn0259834	11.9023	0.0168299	1.26668	0.807405
CG5342	CG5342	CG5342	FBgn0037916	11.8747	0.112123	1.801	0.572015
Cpr49Ag	Cuticular protein 49Ag	CG8511	FBgn0033730	11.6091	0.119896	1.03624	0.927647
CG4577	CG4577	CG4577	FBgn0031306	11.5353	0.0796615	0.941489	0.779668
CG13579	CG13579	CG13579	FBgn0035010	11.4649	0.0676758	1.01419	0.831355
CG18788	CG18788	CG18788	FBgn0042126	11.4275	0.104754	1.40169	0.796009
asRNA:CR43243	antisense RNA:CR43243	CR43243	FBgn0262888	11.3578	0.0257286	0.941489	0.640832
NANS	N-acetylneuraminic acid synthase	CG5232	FBgn0038045	11.1543	0.0589292	1.63632	0.779788
CG15414	CG15414	CG15414	FBgn0031542	11.0235	0.0977612	1.03624	0.898018
CG15082	CG15082	CG15082	FBgn0034397	10.9205	0.0358363	1	—
GstE3	Glutathione S transferase E3	CG17524	FBgn0063497	10.6459	0.0436849	0.989884	0.989582
bw	brown	CG17632	FBgn0000241	10.6457	0.114902	0.652792	0.612246
CG44836	CG44836	CG44836	FBgn0266099	10.477	0.0553842	1.30558	0.715895
nrm	neuromusculin	CG43079	FBgn0262509	10.2167	0.0574859	0.641512	0.684853
Rgk1	Rad, Gem/Kir family member 1	CG44011	FBgn0264753	9.83054	0.0433101	0.914575	0.897021
Cyp4g15	Cyp4g15	CG11715	FBgn0030304	9.76188	0.0756257	1.07774	0.668913
CG13114	CG13114	CG13114	FBgn0032127	9.69636	0.0966653	1	—
CG13196	CG13196	CG13196	FBgn0033645	9.67984	0.146332	0.941489	0.679498
wrapper	wrapper	CG10382	FBgn0025878	9.6199	0.146039	0.874001	0.843963
Pka-C3	cAMP-dependent protein kinase 3	CG6117	FBgn0000489	9.39876	0.0468416	1.42342	0.76563
lncRNA:CR44717	long non-coding RNA:CR44717	CR44717	FBgn0265928	9.38702	0.0349179	0.359245	0.510505
Tsp42En	Tetraspanin 42En	CG12839	FBgn0033135	9.3369	0.0490394	1.1862	0.617019
NKCC	sodium potassium chloride cotransporter	CG31547	FBgn0051547	9.29522	0.076437	0.828139	0.897876
Vago	Vago	CG2081	FBgn0030262	9.13691	0.131136	2.51813	0.539538
trh	trachealess	CG42865	FBgn0262139	9.03055	0.0877763	1.64493	0.545181
Cpr76Bc	Cuticular protein 76Bc	CG9295	FBgn0036880	9.01468	0.0299732	3.60201	0.548248
CG11438	CG11438	CG11438	FBgn0037164	8.99295	0.0902947	0.440286	0.614054
CG4752	CG4752	CG4752	FBgn0034733	8.98521	0.0484408	1.78779	0.529625
lncRNA:CR45677	long non-coding RNA:CR45677	CR45677	FBgn0267237	8.83959	0.0819629	0.941489	0.781192
CG13321	CG13321	CG13321	FBgn0033787	8.75855	0.122222	1.00154	0.999644
CG12971	CG12971	CG12971	FBgn0037078	8.69461	0.0997455	0.941489	0.912773
CG15056	CG15056	CG15056	FBgn0030918	8.66761	0.137987	1.57332	0.56325
PIP82	PIP82	CG11219	FBgn0024943	8.66761	0.0937146	1.1862	0.538317
kmg	kumgang	CG5204	FBgn0032473	8.41253	0.140029	1.79142	0.776018
Cpr49Ac	Cuticular protein 49Ac	CG8502	FBgn0033725	8.36779	0.0660928	0.641533	0.673424
CG33288	CG33288	CG33288	FBgn0053288	8.34907	0.0317285	1.01419	0.937839
CG7714	CG7714	CG7714	FBgn0038645	8.31837	0.127894	1.1862	0.763398
Obp44a	Odorant-binding protein 44a	CG2297	FBgn0033268	8.30077	0.0603819	0.880368	0.943183
CG13749	CG13749	CG13749	FBgn0033353	7.99811	0.115468	0.652792	0.506661
Ssl2	Strictosidine synthase-like 2	CG11833	FBgn0041780	7.95853	0.107674	1.60992	0.816486
CG12310	CG12310	CG12310	FBgn0036467	7.94934	0.113396	1	—
CG9864	CG9864	CG9864	FBgn0034490	7.92845	0.0220877	0.897842	0.905773
CG42449	CG42449	CG42449	FBgn0259926	7.87505	0.0371538	0.941489	0.636446
Eip93F	Ecdysone-induced protein 93F	CG18389	FBgn0264490	7.83677	0.126188	1.44539	0.75392
St1	Sulfotransferase 1	CG5428	FBgn0034887	7.73669	0.027429	1.14527	0.796022
GstE10	Glutathione S transferase E10	CG17522	FBgn0063499	7.6829	0.0216479	0.874001	0.863952
CG15128	CG15128	CG15128	FBgn0034467	7.65507	0.147384	1.1862	0.930569
mah	mahogany	CG13646	FBgn0285912	7.63333	0.0864514	1.63632	0.612703
CG4562	CG4562	CG4562	FBgn0038740	7.46621	0.0510309	0.557049	0.855461
Drep2	DNA fragmentation factor-related protein 2	CG1975	FBgn0028408	7.42585	0.0591243	1.32251	0.788155
en	engrailed	CG9015	FBgn0000577	7.31055	0.120043	1.7108	0.555331
CG30424	CG30424	CG30424	FBgn0050424	7.30797	0.126214	0.54544	0.555428
CG7841	CG7841	CG7841	FBgn0036502	7.22993	0.0222161	1.07388	0.846543
sug	sugarbabe	CG3850	FBgn0033782	7.16379	0.0145222	1.23515	0.615245
asRNA:CR44512	antisense RNA:CR44512	CR44512	FBgn0265705	7.12345	0.0583345	0.984342	0.976595
Kif19A	Kinesin family member 19A ortholog	CG9913	FBgn0038205	7.08615	0.0720612	0.74726	0.876812
twz	tiwaz	CG10440	FBgn0034636	7.05289	0.0413568	1.13088	0.803839
SmydA-6	SET and MYND domain containing, arthropod-specific, member 6	CG9642	FBgn0034183	7.03953	0.143209	0.941489	0.779599
CG2070	CG2070	CG2070	FBgn0033203	6.94439	0.0909027	1.1862	0.571646
ppk6	pickpocket 6	CG11209	FBgn0034489	6.94439	0.103548	0.74726	0.507743
Cpr49Ab	Cuticular protein 49Ab	CG30042	FBgn0050042	6.87949	0.073058	0.941489	0.632334
CG12723	CG12723	CG12723	FBgn0030459	6.74695	0.0427497	1.24019	0.704236
CG13670	CG13670	CG13670	FBgn0035873	6.67703	0.130557	1	—
Obp19b	Odorant-binding protein 19b	CG1670	FBgn0031110	6.67703	0.130527	1	—
CG33003	CG33003	CG33003	FBgn0053003	6.67703	0.0555811	0.941489	0.632285
DIP-λ	Dpr-interacting protein λ	CG45781	FBgn0267428	6.67287	0.0454913	1.50891	0.56443
CG2444	CG2444	CG2444	FBgn0030326	6.64495	0.0489227	1.25886	0.713936
Trf4-2	Topoisomerase related function 4-2	CG17462	FBgn0039251	6.54929	0.110397	2.14585	0.514117
Pph13	PvuII-PstI homology 13	CG2819	FBgn0023489	6.53492	0.0709167	0.8554	0.722544
fd96Ca	forkhead domain 96Ca	CG11921	FBgn0004897	6.53492	0.0316135	0.941489	0.632237
CG9265	CG9265	CG9265	FBgn0032910	6.38635	0.0793351	1.62511	0.503164
slam	slow as molasses	CG9506	FBgn0043854	6.34882	0.032891	1.03513	0.934407
CG11828	CG11828	CG11828	FBgn0039616	6.28333	0.132256	0.822467	0.672054
CG14490	CG14490	CG14490	FBgn0034281	6.25462	0.0640439	1.12679	0.841589
CG43778	CG43778	CG43778	FBgn0264308	6.25043	0.0978588	1.1862	0.68084
CG33928	CG33928	CG33928	FBgn0053928	6.1496	0.134433	1.49452	0.51823
CG2065	CG2065	CG2065	FBgn0033204	6.09987	0.144949	1.22378	0.844273
side-III	CG34113	CG34113	FBgn0083949	6.06648	0.0982488	1.2778	0.679968
Dfd	Deformed	CG2189	FBgn0000439	6.06648	0.0621955	0.941489	0.642342
CG9083	CG9083	CG9083	FBgn0035077	6.06648	0.0528035	0.941489	0.642294
CG18131	CG18131	CG18131	FBgn0031343	6.06288	0.142524	1.33494	0.867782
Toll-9	Toll-9	CG5528	FBgn0036978	6.01701	0.0864669	1.28227	0.769437
Ugt35C1	UDP-glycosyltransferase family 35 member C1	CG6633	FBgn0040256	5.80486	0.0489227	0.682395	0.660797
sunn	sisters unbound	CG32088	FBgn0052088	5.80238	0.0800825	1.35786	0.574895
Ugt304A1	UDP-glycosyltransferase family 304 member A1	CG15902	FBgn0040250	5.70878	0.0619094	1.92142	0.812432
lncRNA:CR43754	long non-coding RNA:CR43754	CR43754	FBgn0264085	5.70878	0.046844	0.941489	0.77832
CG34172	CG34172	CG34172	FBgn0085201	5.51177	0.0434818	0.941489	0.753169
mlt	mulet	CG12214	FBgn0265512	5.51016	0.0607969	0.656879	0.624394
CG9297	CG9297	CG9297	FBgn0038181	5.33619	0.0218214	0.822369	0.752178
Swim	Secreted Wg-interacting molecule	CG3074	FBgn0034709	5.19731	0.0526825	1.36731	0.503489
CG43237	CG43237	CG43237	FBgn0262882	5.18677	0.142305	1.1862	0.691526
Pcyt2	Phosphocholine cytidylyltransferase 2	CG18330	FBgn0035231	5.18676	0.0676591	1.42211	0.632808
fipi	factor of interpulse interval	CG15630	FBgn0031627	5.09719	0.0303491	1.20777	0.845468
CG42613	CG42613	CG42613	FBgn0261262	5.06885	0.126346	1.58817	0.615364
Achl	Achilles	CG17386	FBgn0033936	4.92537	0.0482197	1.05323	0.971125
Spec2	Spec2	CG14672	FBgn0044823	4.90989	0.0340687	1.07725	0.694711
Dgp-1	CG5729	CG5729	FBgn0027836	4.86512	0.0525927	1.0699	0.815349
CG9776	CG9776	CG9776	FBgn0027866	4.863	0.0154477	1.16662	0.510417
CG14932	CG14932	CG14932	FBgn0032375	4.8181	0.027203	1.08072	0.948166
asRNA:ASTR	ncRNA	CR43628	FBgn0263619	4.8181	0.0631433	0.979188	0.979375
Cpr92F	Cuticular protein 92F	CG5494	FBgn0038819	4.81497	0.0978369	1.07774	0.777739
CG4096	CG4096	CG4096	FBgn0029791	4.73661	0.057957	1.34089	0.773923
CG31675	CG31675	CG31675	FBgn0051675	4.72555	0.0688835	1.13456	0.877057
CG34382	CG34382	CG34382	FBgn0085411	4.69146	0.051538	0.84667	0.797973
Fmo-2	Flavin-containing monooxygenase 2	CG3174	FBgn0033079	4.59529	0.0978314	1.45056	0.597481
lncRNA:CR44380	ncRNA	CR44380	FBgn0265530	4.55962	0.0903207	0.381755	0.525459
Cht5	CG9307	CG9307	FBgn0038180	4.53106	0.140522	0.941489	0.786601
CG7589	CG7589	CG7589	FBgn0036727	4.52602	0.0680773	0.941489	0.955159
CG18530	CG18530	CG18530	FBgn0042207	4.51527	0.133674	1.4064	0.708032
CG12926	CG12926	CG12926	FBgn0033437	4.49529	0.0467382	0.395401	0.539523
CG10063	CG10063	CG10063	FBgn0035727	4.4285	0.0760609	0.466074	0.633288
CG7702	CG7702	CG7702	FBgn0038638	4.39459	0.073395	0.786661	0.815121
Cyp6a19	Cyp6a19	CG10243	FBgn0033979	4.36567	0.0435168	0.905242	0.919528
Cyp6a23	CG10242	CG10242	FBgn0033978	4.3007	0.0418826	1.09361	0.883519
wgn	wengen	CG6531	FBgn0030941	4.27734	0.076472	1.47632	0.503575
Ace	Acetylcholine esterase	CG17907	FBgn0000024	4.21494	0.103661	0.686223	0.680825
caup	caupolican	CG10605	FBgn0015919	4.20627	0.139514	0.941489	0.749671
CG30197	CG30197	CG30197	FBgn0050197	4.17809	0.0499912	0.947851	0.933034
CG14937	CG14937	CG14937	FBgn0032377	4.14352	0.0676641	1.36147	0.569749
LpR1	Lipophorin receptor 1	CG31094	FBgn0066101	4.14172	0.0920882	1.60007	0.503925
lncRNA:CR45635	ncRNA	CR45635	FBgn0267195	4.10297	0.0723358	0.759513	0.662477
HDAC1	Histone deacetylase 1	CG7471	FBgn0015805	4.06427	0.022948	1.08073	0.718073
GstS1	Glutathione S transferase S1	CG8938	FBgn0010226	4.05411	0.0375531	0.959396	0.970581
Cht7	Chitinase 7	CG1869	FBgn0035398	4.02315	0.105984	1.16096	0.723083
CG3163	CG3163	CG3163	FBgn0034961	3.96361	0.0594199	1.10079	0.696087
CG14257	CG14257	CG14257	FBgn0039479	3.96075	0.0867514	1.16261	0.781223
CG15169	CG15169	CG15169	FBgn0032734	3.95825	0.0920587	0.652792	0.538873
CG43338	CG43338	CG43338	FBgn0263079	3.93752	0.0983385	0.786661	0.775566
CG42526	CG42526	CG42526	FBgn0260431	3.9111	0.0828594	1.35786	0.601063
Cpr51A	Cuticular protein 51A	CG10112	FBgn0033942	3.85845	0.0311132	0.835952	0.582183
lbm	late bloomer	CG2374	FBgn0016032	3.84975	0.0669144	1.30817	0.542948
Mrp4	Multidrug resistance protein 4 ortholog	CG14709	FBgn0263316	3.80484	0.0982673	1.13744	0.815025
CG15236	CG15236	CG15236	FBgn0033108	3.80476	0.0970982	0.825879	0.721794
lncRNA:CR45517	long non-coding RNA:CR45517	CR45517	FBgn0267073	3.79907	0.0220712	1.10679	0.615457
cpx	complexin	CG32490	FBgn0041605	3.798	0.029012	1.33105	0.668603
Tsp42Eg	Tetraspanin 42Eg	CG12142	FBgn0033128	3.75278	0.118196	0.549038	0.782471
CG9279	CG9279	CG9279	FBgn0036882	3.74083	0.0739341	0.852424	0.862166
Rcd6	Reduction in Cnn dots 6	CG11175	FBgn0034530	3.70888	0.0210892	0.874001	0.83152
CG7990	CG7990	CG7990	FBgn0030997	3.70434	0.139825	0.908998	0.955194
mthl14	methuselah-like 14	CG32476	FBgn0052476	3.69963	0.0549827	1.19564	0.625878
Rh2	Rhodopsin 2	CG16740	FBgn0003248	3.67451	0.0919042	1.53493	0.784751
CG17258	CG17258	CG17258	FBgn0031496	3.66972	0.0539391	1.16733	0.805279
snoRNA:Psi28S-3316e	ncRNA	CR34554	FBgn0082968	3.65527	0.116291	0.822467	0.719221
Marf1	Meiosis regulator and mRNA stability factor 1	CG17018	FBgn0039972	3.65193	0.0292477	1.05867	0.881307
lncRNA:CR42874	ncRNA	CR42874	FBgn0262148	3.62654	0.0698485	1.00561	0.99269
CG32483	CG32483	CG32483	FBgn0052483	3.62111	0.121467	1.03624	0.950599
CG10361	CG10361	CG10361	FBgn0036208	3.59631	0.122818	0.991131	0.960863
Cc2d2a	CG43370	CG43370	FBgn0263113	3.58254	0.127261	1.54326	0.563117
nemy	no extended memory	CG8776	FBgn0261673	3.5729	0.0397501	0.43993	0.672877
lncRNA:CR44889	ncRNA	CR44889	FBgn0266183	3.57065	0.091595	1.57032	0.512129
CG1146	CG1146	CG1146	FBgn0035346	3.56423	0.0479473	0.861806	0.649697
asRNA:CR44237	antisense RNA:CR44237	CR44237	FBgn0265168	3.51454	0.110849	0.74726	0.709904
Cyp6d2	Cyp6d2	CG4373	FBgn0034756	3.48503	0.0320344	0.786215	0.787014
asRNA:CR45195	antisense RNA:CR45195	CR45195	FBgn0266705	3.4817	0.0923454	1.04347	0.940129
CG14770	CG14770	CG14770	FBgn0029573	3.4722	0.103247	1.15726	0.710676
CG34398	CG34398	CG34398	FBgn0085427	3.45785	0.124105	1.33513	0.741112
lncRNA:CR44526	ncRNA	CR44526	FBgn0265719	3.44297	0.0404463	1.11087	0.834858
lncRNA:CR44299	long non-coding RNA	CR44299	FBgn0265345	3.43887	0.0414103	1.30844	0.56843
CG2076	CG2076	CG2076	FBgn0030263	3.39967	0.0159152	0.969197	0.722549
hdm	hold'em	CG15329	FBgn0029977	3.3983	0.0773938	0.678931	0.625468
lncRNA:CR45187	ncRNA	CR45187	FBgn0266697	3.361	0.103513	1.42838	0.66158
Tspo	Translocator protein	CG2789	FBgn0031263	3.33047	0.0302649	0.938049	0.783266
Alr	Augmenter of liver regeneration	CG12534	FBgn0031068	3.282	0.0479282	0.95036	0.815043
rho	rhomboid	CG1004	FBgn0004635	3.25584	0.0438545	0.778896	0.692209
ytr	yantar	CG18426	FBgn0021895	3.25439	0.0313909	1.09423	0.726775
CG11598	CG11598	CG11598	FBgn0038067	3.24991	0.102596	1.32035	0.610488
CG3655	CG3655	CG3655	FBgn0040397	3.22689	0.0429838	0.868767	0.79727
kirre	kin of irre	CG3653	FBgn0028369	3.21207	0.0161536	2.02596	0.555648
CG8908	CG8908	CG8908	FBgn0034493	3.1853	0.0777824	1.04235	0.926383
p53	p53	CG33336	FBgn0039044	3.15511	0.0283861	1.1406	0.514237
Ca-alpha1T	Ca[2+]-channel protein alpha[[1]] subunit T	CG15899	FBgn0264386	3.13771	0.138094	1.34188	0.710673
Mdr49	Multi drug resistance 49	CG3879	FBgn0004512	3.12016	0.143233	1.21582	0.805923
rhi	rhino	CG10683	FBgn0004400	3.108	0.0674132	0.875901	0.819975
Ssdp	Sequence-specific single-stranded DNA-binding protein	CG7187	FBgn0011481	3.08203	0.0764422	0.991514	0.969881
CG12071	CG12071	CG12071	FBgn0039808	3.06094	0.0688612	1.32945	0.620874
lncRNA:CR45472	ncRNA	CR45472	FBgn0267028	3.05997	0.104674	0.437001	0.514163
asRNA:CR45549	ncRNA	CR45549	FBgn0267109	3.05416	0.10126	1.311	0.625277
CG2650	CG2650	CG2650	FBgn0000092	3.04495	0.0726865	0.968785	0.923007
lncRNA:CR43423	ncRNA	CR43423	FBgn0263342	3.03587	0.0849206	0.8554	0.855617
Thor	Thor	CG8846	FBgn0261560	3.01513	0.0887617	0.876439	0.578832
CG11619	CG11619	CG11619	FBgn0036836	2.99918	0.036792	1.1379	0.815815
CG13155	CG13155	CG13155	FBgn0033723	2.96123	0.0383642	0.993497	0.987291
JhI-26	Juvenile hormone-inducible protein 26	CG3767	FBgn0028424	2.9584	0.0867141	1.26743	0.735761
CG13409	CG13409	CG13409	FBgn0038926	2.95642	0.0988485	1.14053	0.802619
conv	convoluted	CG8561	FBgn0261269	2.95444	0.0540447	0.918088	0.735164
spas	spastin	CG5977	FBgn0039141	2.94216	0.066578	1.11923	0.527044
asRNA:CR45350	ncRNA	CR45350	FBgn0266889	2.92489	0.0515167	1.22498	0.561721
CG33914	CG33914	CG33914	FBgn0053914	2.83924	0.0600477	1.05309	0.948275
CG32537	CG32537	CG32537	FBgn0052537	2.82803	0.06013	0.867382	0.656532
lncRNA:Hsrω	Heat shock RNA ω	CR31400	FBgn0001234	2.82582	0.015203	0.94168	0.667401
lncRNA:CR42746	ncRNA	CR42746	FBgn0261709	2.7895	0.134531	1.60992	0.693832
CG2841	proximal to raf	CG2841	FBgn0003159	2.76424	0.108129	0.80969	0.792084
Nepl4	Neprilysin-like 4	CG9505	FBgn0031805	2.76285	0.0464575	1.03034	0.931872
CG34256	CG34256	CG34256	FBgn0085285	2.72382	0.133607	1.27575	0.722516
Lsd-1	Lipid storage droplet-1	CG10374	FBgn0039114	2.71237	0.0667663	0.828135	0.641758
unc-13	unc-13	CG2999	FBgn0025726	2.70058	0.0594086	0.845511	0.628689
asRNA:CR44429	ncRNA	CR44429	FBgn0265611	2.69624	0.0510217	0.987818	0.970139
CG42450	CG42450	CG42450	FBgn0259927	2.69445	0.0815194	0.75431	0.735123
CG17028	CG17028	CG17028	FBgn0036552	2.66279	0.0267702	1.09363	0.876736
CG34355	CG34355	CG34355	FBgn0085384	2.64149	0.0771887	0.999887	0.999761
Tab2	TAK1-associated binding protein 2	CG7417	FBgn0086358	2.62191	0.0510246	1.05654	0.747394
CG2911	CG2911	CG2911	FBgn0037350	2.56713	0.0549829	1.12357	0.662913
rdog	CG11897	CG11897	FBgn0039644	2.5661	0.0641585	1.02051	0.963242
wisp	wispy	CG15737	FBgn0260780	2.5624	0.112373	0.666138	0.514338
Ptpmeg2	lethal (1) G0232	CG32697	FBgn0028341	2.54712	0.0621471	1.03782	0.918279
CG11409	CG11409	CG11409	FBgn0024366	2.54584	0.0582078	0.929838	0.821732
CG8399	CG8399	CG8399	FBgn0034067	2.52618	0.0640216	0.971366	0.953018
GNBP1	Gram-negative bacteria binding protein 1	CG6895	FBgn0040323	2.52432	0.0282287	1.17214	0.606203
CG13623	CG13623	CG13623	FBgn0039205	2.51865	0.0519376	1.02573	0.914425
CG32428	CG32428	CG32428	FBgn0052428	2.50003	0.0383742	0.956997	0.673431
Uhg1	U snoRNA host gene 1	CR32886	FBgn0045800	2.47165	0.0417786	0.92942	0.824065
CG7550	CG7550	CG7550	FBgn0035839	2.47053	0.0434969	1.12477	0.696854
CG10738	CG10738	CG10738	FBgn0036368	2.44996	0.140757	1.28027	0.701684
niki	nimA-like kinase	CG10951	FBgn0045980	2.43957	0.0668898	0.958611	0.938569
Cyp12a4	CG6042	CG6042	FBgn0038681	2.43646	0.0482459	0.691912	0.759149
MME1	CG3476	CG3476	FBgn0031881	2.43569	0.0628838	0.993894	0.979326
blanks	blanks	CG10630	FBgn0035608	2.4186	0.130553	1.02884	0.972692
CG12084	CG12084	CG12084	FBgn0043458	2.39378	0.017124	1.03892	0.735991
CG13926	CG13926	CG13926	FBgn0035243	2.37162	0.0273933	1.10918	0.530164
CG10973	CG10973	CG10973	FBgn0036306	2.3709	0.0535314	0.910237	0.748843
CG1143	CG1143	CG1143	FBgn0035359	2.3676	0.0506596	0.896502	0.737874
CG16863	CG16863	CG16863	FBgn0028931	2.34783	0.0419338	0.916796	0.702211
CG11835	CG11835	CG11835	FBgn0031264	2.34412	0.124648	0.664049	0.743642
Mur2B	Mucin related 2B	CG14796	FBgn0025390	2.34392	0.118268	1.09107	0.839422
snoRNA:Psi28S-3436b	ncRNA	CR33799	FBgn0086602	2.3244	0.0391247	0.989389	0.949009
Droj2	DnaJ-like-2	CG8863	FBgn0038145	2.32205	0.0633188	1.0027	0.994346
plum	CG6490	CG6490	FBgn0039431	2.32031	0.064962	1.05142	0.818637
CG2898	CG2898	CG2898	FBgn0030195	2.31824	0.141962	1.21305	0.718871
Hsp70Bb	Heat-shock-protein-70Bb	CG31359	FBgn0013278	2.31531	0.0824388	0.866435	0.722157
asRNA:CR43889	ncRNA	CR43889	FBgn0264481	2.30862	0.0962944	0.821294	0.540289
CG12868	CG12868	CG12868	FBgn0033945	2.30675	0.0515447	1.11135	0.706815
ste24b	ste24b prenyl protease type I	CG9001	FBgn0034175	2.26294	0.100395	1.0417	0.953735
Atf3	Activating transcription factor 3	CG11405	FBgn0028550	2.24494	0.111761	1.05156	0.649766
asRNA:CR44976	antisense RNA:CR44976	CR44976	FBgn0266311	2.24269	0.0325088	1.06181	0.837637
Nep5	Neprilysin 5	CG6265	FBgn0039478	2.23589	0.134207	1.27989	0.708424
ref(2)P	refractory to sigma P	CG10360	FBgn0003231	2.23422	0.0213238	1.04767	0.692232
CG11313	CG11313	CG11313	FBgn0039798	2.22739	0.0837746	1.30646	0.638863
CG31817	CG31817	CG31817	FBgn0028899	2.21261	0.139882	0.742707	0.665023
Xrp1	Xrp1	CG17836	FBgn0261113	2.21227	0.0302599	1.03745	0.787197
Gld	Glucose dehydrogenase	CG1152	FBgn0001112	2.19759	0.119481	0.452621	0.568472
Gbeta5	CG10763	CG10763	FBgn0030011	2.18082	0.0817817	1.03375	0.952861
CG11000	CG11000	CG11000	FBgn0263353	2.16354	0.143003	1.10281	0.692915
CG14285	CG14285	CG14285	FBgn0038674	2.13099	0.139893	1.08442	0.871391
Hsc70-4	Heat shock protein cognate 4	CG4264	FBgn0266599	2.12661	0.0732295	0.846541	0.501672
CG18473	CG18473	CG18473	FBgn0037683	2.11403	0.0510705	1.12777	0.814756
Uhg5	U snoRNA host gene 5	CR42452	FBgn0083123	2.09823	0.0521891	0.896261	0.691696
CG43394	CG43394	CG43394	FBgn0263256	2.09399	0.105952	0.796747	0.694333
CG14780	CG14780	CG14780	FBgn0025383	2.09212	0.0525738	1.01419	0.976664
sage	salivary gland-expressed bHLH	CG12952	FBgn0037672	2.08376	0.076825	0.844941	0.704525
CG14050	CG14050	CG14050	FBgn0040392	2.08375	0.0454328	0.984453	0.955727
Galphas	G protein alpha s subunit	CG2835	FBgn0001123	2.0689	0.0404509	0.980477	0.893621
GILT3	Gamma-interferon-inducible lysosomal thiol reductase 3	CG13822	FBgn0039098	2.05934	0.0682683	0.787981	0.53946
thw	thawb	CG14608	FBgn0037487	2.05088	0.0916077	1.14802	0.61195
CG31370	CG31370	CG31370	FBgn0051370	2.02769	0.069491	1.01709	0.961518
lncRNA:CR30055	ncRNA	CR30055	FBgn0050055	2.01782	0.093141	0.867383	0.669404
lncRNA:CR44161	ncRNA	CR44161	FBgn0265044	2.00838	0.135165	1.19874	0.801239
Tsen54	tRNA splicing endonuclease subunit 54	CG5626	FBgn0036266	1.99736	0.0640365	0.956585	0.800762
asRNA:CR44095	ncRNA	CR44095	FBgn0264904	1.9879	0.041456	1.11939	0.62448
CG14696	CG14696	CG14696	FBgn0037853	1.96967	0.0924333	1.0748	0.834711
CG10915	CG10915	CG10915	FBgn0034308	1.95983	0.0660828	1.02554	0.886321
CG4455	CG4455	CG4455	FBgn0028506	1.959	0.0359938	1.04298	0.814977
lncRNA:CR44417	ncRNA	CR44417	FBgn0265590	1.95828	0.0790904	0.940666	0.873581
path	pathetic	CG3424	FBgn0036007	1.93838	0.0549203	1.06828	0.786301
CG11414	CG11414	CG11414	FBgn0035024	1.93714	0.077201	1.00146	0.992666
Cdc37	Cdc37	CG12019	FBgn0011573	1.9339	0.0316871	1.09851	0.615447
dgo	diego	CG12342	FBgn0086898	1.92795	0.104687	0.74726	0.56435
CG6512	CG6512	CG6512	FBgn0036702	1.9278	0.0195607	1.00935	0.923381
CG33947	putative noncoding RNA 011:3L	CG33947	FBgn0083068	1.91185	0.141947	1.19213	0.504447
CG13516	CG13516	CG13516	FBgn0040658	1.90968	0.107101	1.10957	0.799004
Ir25a	Ionotropic receptor 25a	CG15627	FBgn0031634	1.90262	0.087862	0.929261	0.899001
cmb	CG10732	CG10732	FBgn0036365	1.89844	0.120788	1.09803	0.624397
CG32695	CG32695	CG32695	FBgn0052695	1.88513	0.0721709	1.09095	0.880294
CG2186	CG2186	CG2186	FBgn0030243	1.87705	0.126376	0.991997	0.948559
CG6191	CG6191	CG6191	FBgn0027581	1.86524	0.0693253	1.16609	0.727245
bor	belphegor	CG6815	FBgn0040237	1.86302	0.0306825	1.05578	0.725333
ThrRS	Threonyl-tRNA synthetase	CG5353	FBgn0027081	1.86242	0.0223071	0.97979	0.799721
Shal	Shaker cognate l	CG9262	FBgn0005564	1.84785	0.105985	0.763313	0.602436
CG8800	CG8800	CG8800	FBgn0033408	1.84428	0.137147	1.04141	0.960802
asRNA:CR45171	ncRNA	CR45171	FBgn0266681	1.83269	0.0634109	1.03976	0.939084
CG43672	CG43672	CG43672	FBgn0263747	1.83193	0.0563931	0.91399	0.803896
CG17002	CG17002	CG17002	FBgn0033122	1.82611	0.0317446	1.12067	0.533679
CG12795	CG12795	CG12795	FBgn0031535	1.81988	0.138666	1.03806	0.774625
CG6126	CG6126	CG6126	FBgn0038407	1.81797	0.0709891	0.998983	0.996882
sgl	sugarless	CG10072	FBgn0261445	1.81589	0.123381	1.03433	0.926276
galla-1	CG30152	CG30152	FBgn0034543	1.81277	0.0270904	0.979698	0.90438
rho-7	rhomboid-7	CG8972	FBgn0033672	1.80793	0.106649	1.02442	0.818611
CG8097	CG8097	CG8097	FBgn0030660	1.80327	0.0882703	1.06174	0.725252
Ankle2	lethal (1) G0222	CG8465	FBgn0028343	1.79176	0.0801462	1.05564	0.629803
CG9121	CG9121	CG9121	FBgn0031675	1.78548	0.0967395	0.979872	0.970033
CG8500	CG8500	CG8500	FBgn0037754	1.78529	0.113098	0.942819	0.904372
sni	sniffer	CG10964	FBgn0030026	1.77804	0.0479423	1.08312	0.638692
Mekk1	Mekk1	CG7717	FBgn0024329	1.77523	0.105779	0.996328	0.958837
AcCoAS	Acetyl Coenzyme A synthase	CG9390	FBgn0012034	1.7609	0.0963176	1.11174	0.639062
CG7791	CG7791	CG7791	FBgn0033038	1.70588	0.0175073	0.972491	0.72759
CG8468	CG8468	CG8468	FBgn0033913	1.69381	0.122799	1.16883	0.590214
CG7506	CG7506	CG7506	FBgn0035805	1.6938	0.0461178	1.09674	0.635534
CG3107	CG3107	CG3107	FBgn0033005	1.68992	0.0533047	0.935451	0.578602
Pex13	Peroxin 13	CG4663	FBgn0033812	1.68963	0.0488817	1.02009	0.935556
CalpC	Calpain C	CG3692	FBgn0260450	1.68793	0.110431	1.16968	0.512081
CG15365	CG15365	CG15365	FBgn0030077	1.68436	0.109469	0.892835	0.64969
Brd8	CG14514	CG14514	FBgn0039654	1.68384	0.128484	0.947035	0.703696
GlcAT-S	CG3881	CG3881	FBgn0032135	1.67743	0.0794976	1.0929	0.629852
CG43117	CG43117	CG43117	FBgn0262577	1.67547	0.0145819	0.913366	0.599097
SH3PX1	SH3PX1 ortholog (H. sapiens)	CG6757	FBgn0040475	1.67492	0.0574267	1.08026	0.574245
Stip1	Stress induced phosphoprotein 1	CG2720	FBgn0024352	1.6732	0.0543849	0.925201	0.651402
SCCRO4	CG6597	CG6597	FBgn0036967	1.66834	0.0712662	1.0223	0.84595
Atg14	Autophagy-specific gene 14	CG11877	FBgn0039636	1.66712	0.0628172	1.08217	0.567748
Sclp	CG2471	CG2471	FBgn0030357	1.66432	0.0464322	1.0338	0.836523
Hsc70-5	Heat shock protein cognate 5	CG8542	FBgn0001220	1.66304	0.0413399	0.934929	0.601797
Usp47	Ubiquitin-specific protease 64E	CG5486	FBgn0016756	1.66079	0.0910299	1.0893	0.552446
CG32196	CG32196	CG32196	FBgn0052196	1.65901	0.0788302	1.11922	0.616883
CG14647	CG14647	CG14647	FBgn0037244	1.63493	0.0609814	0.970272	0.723018
CG8353	CG8353	CG8353	FBgn0032002	1.63483	0.0409748	0.762575	0.552757
CG16787	CG16787	CG16787	FBgn0034940	1.61263	0.137514	1.09927	0.692682
GstD1	Glutathione S transferase D1	CG10045	FBgn0001149	1.61139	0.102168	1.171	0.536172
IntS12	Integrator 12	CG5491	FBgn0039459	1.61064	0.0500126	1.0082	0.965074
Adck	aarF domain containing kinase	CG3608	FBgn0035039	1.61016	0.0510534	1.08784	0.514033
Ate1	Ate1	CG9204	FBgn0025720	1.60646	0.0697037	0.964054	0.877636
CG11771	CG11771	CG11771	FBgn0039252	1.59867	0.0318618	1.04131	0.707166
CG8950	CG8950	CG8950	FBgn0034186	1.58495	0.099357	0.916399	0.675824
Or71a	Odorant receptor 71a	CG17871	FBgn0036474	1.58381	0.133702	1.11478	0.693425
CG33969	CG33969	CG33969	FBgn0053969	1.57844	0.062653	0.946903	0.738091
Atx-1	Ataxin 1	CG4547	FBgn0029907	1.5776	0.124747	1.14911	0.783398
CG31800	CG31800	CG31800	FBgn0051800	1.57492	0.125702	1.09851	0.535319
AsnRS	Asparaginyl-tRNA synthetase	CG10687	FBgn0086443	1.56324	0.0202077	1.01566	0.884377
Ntf-2	Nuclear transport factor-2	CG1740	FBgn0031145	1.55363	0.0969885	1.07241	0.502978
eIF4A	Eukaryotic initiation factor 4a	CG9075	FBgn0001942	1.55213	0.0170475	0.982012	0.759413
CG32221	CG32221	CG32221	FBgn0052221	1.5511	0.0428548	1.06794	0.765728
CG7945	CG7945	CG7945	FBgn0036505	1.54914	0.111299	0.967585	0.831931
fus	fusilli	CG8205	FBgn0023441	1.53559	0.104613	0.777267	0.560184
CG32202	CG32202	CG32202	FBgn0052202	1.5313	0.0551024	1.08784	0.656535
CG2970	CG2970	CG2970	FBgn0034936	1.53068	0.132888	0.95811	0.558711
eIF2beta	Eukaryotic initiation factor 2beta	CG4153	FBgn0004926	1.51873	0.120617	1.00684	0.939714
Wnt5	Wnt oncogene analog 5	CG6407	FBgn0010194	1.49304	0.0948683	0.988185	0.821928
CG33331	CG33331	CG33331	FBgn0067628	1.48609	0.0676987	0.91699	0.662296
CD98hc	CD98 heavy chain	CG2791	FBgn0037533	1.47939	0.125535	1.09847	0.670467
CG1750	CG1750	CG1750	FBgn0039836	1.46748	0.0887484	1.11082	0.566979
AspRS	Aspartyl-tRNA synthetase	CG3821	FBgn0002069	1.45986	0.0901812	1.0106	0.844683
vir-1	virus-induced RNA 1	CG31764	FBgn0043841	1.45716	0.0389041	1.02271	0.849064
bocks	bocksbeutel	CG9424	FBgn0037719	1.45549	0.0500088	1.0295	0.834842
CG18259	CG18259	CG18259	FBgn0030956	1.44556	0.0384036	1.03486	0.897891
Blos1	Biogenesis of lysosome-related organelles complex 1, subunit 1	CG30077	FBgn0050077	1.4432	0.0292704	1.01736	0.878845
CysRS-m	Cysteinyl-tRNA synthetase, mitochondrial	CG8257	FBgn0033900	1.43188	0.108636	0.922502	0.629734
CG9890	CG9890	CG9890	FBgn0034814	1.43175	0.130358	1.03617	0.697555
CG14408	CG14408	CG14408	FBgn0030581	1.4225	0.095561	0.976719	0.90925
Nmnat	Nicotinamide mononucleotide adenylyltransferase	CG13645	FBgn0039254	1.40742	0.0876756	1.0032	0.975585
galla-2	CG7949	CG7949	FBgn0036107	1.39843	0.0921098	1.06038	0.790735
Tdrd3	tudor domain containing 3 ortholog (H. sapiens)	CG13472	FBgn0036450	1.39688	0.0765949	1.02044	0.888164
Herc4	HECT and RLD domain containing E3 ubiquitin ligase 4	CG9153	FBgn0035207	1.39437	0.104659	0.937679	0.70376
mRpS2	mitochondrial ribosomal protein S2	CG2937	FBgn0031639	1.39329	0.0429673	1.02875	0.814746
CG2453	CG2453	CG2453	FBgn0030460	1.38389	0.115429	1.0668	0.685079
CG15387	CG15387	CG15387	FBgn0031403	1.37381	0.125818	1.04774	0.637393
eIF3l	CG5642	CG5642	FBgn0036258	1.3688	0.0500092	1.00978	0.823948
h	hairy	CG6494	FBgn0001168	1.36576	0.137517	0.974318	0.895257
e(r)	enhancer of rudimentary	CG1871	FBgn0011586	1.35896	0.0899127	1.04323	0.799947
IleRS	Isoleucyl-tRNA synthetase	CG11471	FBgn0027086	1.3487	0.0564427	0.993474	0.955395
CG5131	CG5131	CG5131	FBgn0032644	1.34514	0.103579	1.10011	0.539969
smt3	CG4494	CG4494	FBgn0264922	1.33332	0.0921678	0.979563	0.857915
CG4611	CG4611	CG4611	FBgn0035591	1.32637	0.0418032	0.983364	0.876193
Es2	CG1474	CG1474	FBgn0023506	1.32451	0.0960517	1.01469	0.89696
bcn92	CG3717	CG3717	FBgn0013432	1.32018	0.12182	0.937837	0.55873
Tpc1	Thiamine pyrophosphate carrier protein 1	CG6608	FBgn0037852	1.3179	0.0508198	0.922469	0.626932
CG4025	CG4025	CG4025	FBgn0025624	1.31772	0.0321003	1.03263	0.745277
CG11753	CG11753	CG11753	FBgn0037603	1.31495	0.106304	1.06846	0.502471
CG15141	CG15141	CG15141	FBgn0032635	1.31303	0.127593	0.990127	0.958549
CG7656	CG7656	CG7656	FBgn0036516	1.31043	0.138128	1.09039	0.604281
CG10189	CG10189	CG10189	FBgn0032793	1.30522	0.103739	0.93558	0.55656
Dpy-30L1	Dpy-30-like 1	CG6444	FBgn0032293	1.30338	0.0723527	0.953107	0.703897
CG12948	CG12948	CG12948	FBgn0037739	1.29771	0.100786	1.02945	0.814813
CG6136	CG6136	CG6136	FBgn0038332	1.29708	0.0681524	1.00353	0.990681
Ripalpha	RPA-interacting protein alpha	CG18145	FBgn0032189	1.29635	0.0320035	0.927891	0.714851
CG3376	CG3376	CG3376	FBgn0034997	1.29428	0.0676382	0.940646	0.539884
CG7326	CG7326	CG7326	FBgn0030970	1.2936	0.0676717	1.09181	0.502541
Sce	Sex combs extra	CG5595	FBgn0003330	1.28845	0.0751135	0.991881	0.955449
Rcp	Receptor component protein	CG4875	FBgn0030801	1.28493	0.0808968	1.04261	0.759827
DNApol-iota	CG7602	CG7602	FBgn0037554	1.26617	0.113779	0.927585	0.675225
AMPdeam	AMP deaminase	CG32626	FBgn0052626	1.26181	0.106883	1.04512	0.795727
angel	angel	CG12273	FBgn0016762	1.24541	0.113284	1.01724	0.834998
Fbw5	CG9144	CG9144	FBgn0031773	1.24441	0.0484224	1.08588	0.514137
LeuRS-m	Leucyl-tRNA synthetase	CG7479	FBgn0027085	1.24197	0.102248	1.0461	0.726373
rl	rolled	CG12559	FBgn0003256	1.24197	0.12328	1.08386	0.591844
HP1b	Heterochromatin Protein 1b	CG7041	FBgn0030082	1.23035	0.0404542	0.9941	0.966082
Srp54	CG4602	CG4602	FBgn0024285	1.21864	0.0484409	1.0401	0.545222
CG8191	CG8191	CG8191	FBgn0030675	1.21528	0.0841253	0.969815	0.540214
Dis3	Dis3	CG6413	FBgn0039183	1.20642	0.136077	0.971399	0.808232
eIF2Bdelta	eukaryotic translation initiation factor 2B subunit delta	CG10315	FBgn0034858	1.20161	0.0434154	0.993629	0.944965
Nup44A	Nucleoporin at 44A	CG8722	FBgn0033247	1.1981	0.0695626	0.971329	0.726527
S1P	CG7169	CG7169	FBgn0037105	1.19648	0.0559772	1.01874	0.909061
Max	CG9648	CG9648	FBgn0017578	1.1889	0.128064	1.07796	0.691836
CIAPIN1	CIAPIN1 ortholog	CG4180	FBgn0001977	1.18402	0.103306	1.01076	0.899382
morgue	modifier of rpr and grim, ubiquitously expressed	CG15437	FBgn0027609	1.16738	0.101212	1.04146	0.661517
CG10809	CG10809	CG10809	FBgn0036052	1.15063	0.101784	1.05133	0.630241
CG4679	CG4679	CG4679	FBgn0033816	1.14227	0.149657	1.0012	0.992828
Taf12	TBP-associated factor 12	CG17358	FBgn0011290	1.12957	0.0724846	0.976604	0.790266
Ssu72	Ssu72 ortholog	CG14216	FBgn0031054	1.12369	0.128432	0.941207	0.540257

## Sheet: mTor only, DOWN
				HH>mTorWT uninf/ HH>wGD uninf		HH>wGD inf/ HH>wGD uninf
Symbol	Name	Annotation Symbol	FlyBase ID	FC	FDR	FC	FDR
ninaD	neither inactivation nor afterpotential D	CG31783	FBgn0002939	0.00241735	0.0404769	0.747711	0.765661
CG9664	CG9664	CG9664	FBgn0031515	0.00932864	0.0429496	0.580951	0.567366
CG17839	CG17839	CG17839	FBgn0036454	0.0106786	0.016916	0.704368	0.530619
bma	black match	CG34356	FBgn0085385	0.0207361	0.0867483	1.00715	0.9896
CG31198	CG31198	CG31198	FBgn0051198	0.0212405	0.0433213	0.802833	0.881174
Muc11A	Mucin 11A	CG32656	FBgn0052656	0.0213463	0.0907303	0.429226	0.782609
shakB	shaking B	CG34358	FBgn0085387	0.0226917	0.0970937	0.771981	0.549292
CG31233	CG31233	CG31233	FBgn0051233	0.02521	0.0802818	0.905242	0.952898
hkb	huckebein	CG9768	FBgn0261434	0.0295519	0.0171116	0.732463	0.813123
CG17919	CG17919	CG17919	FBgn0037433	0.0306664	0.0219349	0.532521	0.689669
CG10514	CG10514	CG10514	FBgn0039312	0.0356873	0.0510372	0.851908	0.931775
lncRNA:CR43166	long non-coding RNA:CR43166	CR43166	FBgn0262722	0.0413759	0.0388464	1.41611	0.511894
CG9259	CG9259	CG9259	FBgn0032913	0.0424016	0.0766618	0.583832	0.774721
CG9568	CG9568	CG9568	FBgn0032087	0.0524389	0.0845165	0.870956	0.92836
Dscam3	Down syndrome cell adhesion molecule 3	CG31190	FBgn0261046	0.0534475	0.0365409	1.13773	0.84448
CG4362	CG4362	CG4362	FBgn0038784	0.0537288	0.0662205	0.762933	0.8556
LysB	Lysozyme B	CG1179	FBgn0004425	0.0594149	0.0525393	0.682505	0.799515
CG17633	CG17633	CG17633	FBgn0032144	0.0622202	0.129022	0.891022	0.949395
Ir7f	Ionotropic receptor 7f	CG42292	FBgn0259188	0.062722	0.0244309	0.848538	0.802219
lncRNA:yar	yellow-achaete intergenic RNA	CR42744	FBgn0266568	0.0643293	0.118621	0.575954	0.685811
CG30059	CG30059	CG30059	FBgn0260475	0.0686124	0.0384061	0.482247	0.602437
LysE	Lysozyme E	CG1180	FBgn0004428	0.0695524	0.11424	0.740276	0.892397
CG17145	CG17145	CG17145	FBgn0036953	0.0702086	0.0316599	0.794083	0.816445
CG17562	CG17562	CG17562	FBgn0038449	0.0704047	0.143213	0.19398	0.542083
Jon99Fi	Jonah 99Fi	CG18030	FBgn0039778	0.0708903	0.109456	1.20598	0.90491
Sgs1	Salivary gland secretion 1	CG3047	FBgn0003372	0.0843194	0.0670238	0.70023	0.537062
nompC	no mechanoreceptor potential C	CG11020	FBgn0016920	0.0850817	0.0593998	1.0406	0.95344
Ser	Serrate	CG6127	FBgn0004197	0.0861112	0.0265843	0.879717	0.793719
CG43901	CG43901	CG43901	FBgn0264502	0.0916191	0.0391134	0.899214	0.873631
dpr7	defective proboscis extension response 7	CG33481	FBgn0053481	0.0992326	0.0709675	0.679817	0.612239
Gfrl	Glial cell line-derived neurotrophic family receptor-like	CG43224	FBgn0262869	0.102116	0.0847208	0.580322	0.594484
Apoltp	Apolipoprotein lipid transfer particle	CG15828	FBgn0032136	0.103136	0.0232269	0.836025	0.574357
klg	klingon	CG6669	FBgn0017590	0.104465	0.0910104	0.74726	0.735006
CG8773	CG8773	CG8773	FBgn0038135	0.10467	0.123629	0.363793	0.605918
CG14120	CG14120	CG14120	FBgn0036321	0.104878	0.0292871	0.367603	0.567605
CG30288	CG30288	CG30288	FBgn0050288	0.105157	0.104668	0.737161	0.896974
Jon99Ci	Jonah 99Ci	CG31039	FBgn0003358	0.105867	0.132236	1.60718	0.693782
Cyp6t3	Cyp6t3	CG8457	FBgn0033697	0.109734	0.109416	1.03703	0.976002
CBP	sarcoplasmic calcium-binding protein	CG1435	FBgn0026144	0.110456	0.067693	0.777084	0.801968
Sb	Stubble	CG4316	FBgn0003319	0.114828	0.0676153	0.861299	0.868271
CG10405	CG10405	CG10405	FBgn0038431	0.116316	0.020077	1.12234	0.777576
PCB	Pyruvate carboxylase	CG1516	FBgn0027580	0.117685	0.0211516	1.13394	0.677709
Alp6	Alkaline phosphatase 6	CG1809	FBgn0033423	0.126385	0.0926697	0.885975	0.915541
lncRNA:CR43196	long non-coding RNA:CR43196	CR43196	FBgn0262825	0.130104	0.102619	0.445656	0.620429
lncRNA:CR44445	long non-coding RNA:CR44445	CR44445	FBgn0265638	0.132138	0.14906	0.860648	0.781252
Acer	Angiotensin-converting enzyme-related	CG10593	FBgn0016122	0.133459	0.0463021	0.869448	0.752328
CG17752	CG17752	CG17752	FBgn0038718	0.134304	0.0808683	0.738864	0.895686
CG15528	CG15528	CG15528	FBgn0039742	0.138372	0.104446	1.03513	0.955138
CG32633	CG32633	CG32633	FBgn0052633	0.139105	0.128407	0.718491	0.779862
CG33639	CG33639	CG33639	FBgn0053639	0.139428	0.0970889	1.3483	0.763978
CG18327	CG18327	CG18327	FBgn0033904	0.14272	0.0320336	1.17017	0.614043
CG7992	CG7992	CG7992	FBgn0031004	0.144675	0.121602	0.37363	0.537033
CG1139	CG1139	CG1139	FBgn0035300	0.149074	0.0687029	0.481238	0.566688
Cyp317a1	Cyp317a1	CG17453	FBgn0033982	0.154193	0.0450688	0.692173	0.569294
Vha100-5	Vacuolar H[+] ATPase 100kD subunit 5	CG12602	FBgn0032373	0.159235	0.0468826	0.587558	0.787399
Cyp6w1	Cyp6w1	CG8345	FBgn0033065	0.161953	0.108909	0.633345	0.637709
CG31974	CG31974	CG31974	FBgn0051974	0.162734	0.0475055	0.667311	0.557313
asRNA:CR44910	antisense RNA:CR44910	CR44910	FBgn0266215	0.176915	0.0901503	0.926301	0.926514
α-Est10	α-Esterase-10	CG1131	FBgn0015569	0.183146	0.025751	0.827254	0.66121
CG9593	CG9593	CG9593	FBgn0038365	0.186243	0.125942	0.437001	0.527396
CG33459	CG33459	CG33459	FBgn0053459	0.186989	0.0212646	0.950258	0.904378
PKD	Protein Kinase D	CG7125	FBgn0038603	0.196866	0.0620017	0.828454	0.737783
Ilp7	Insulin-like peptide 7	CG13317	FBgn0044046	0.200624	0.120355	1.05044	0.948198
RNaseP:RNA	Ribonuclease P RNA	CR32868	FBgn0046696	0.201271	0.100244	0.801636	0.528535
lncRNA:CR44170	ncRNA	CR44170	FBgn0265059	0.202517	0.0414071	1.24945	0.620575
krimp	krimper	CG15707	FBgn0034098	0.202811	0.0116762	0.85573	0.560083
Jheh3	Juvenile hormone epoxide hydrolase 3	CG15106	FBgn0034406	0.212078	0.0436441	1.06137	0.930417
bgm	bubblegum	CG4501	FBgn0027348	0.212129	0.149935	0.718726	0.7379
CG12262	CG12262	CG12262	FBgn0035811	0.222518	0.0424751	0.842023	0.622202
snoRNA:Or-aca5	ncRNA	CR33637	FBgn0086672	0.229458	0.144447	0.828651	0.814642
lncRNA:CR45138	ncRNA	CR45138	FBgn0266631	0.230268	0.0745491	0.385925	0.562836
Sodh-2	Sorbitol dehydrogenase-2	CG4649	FBgn0022359	0.23254	0.0655339	1.14245	0.802684
CG1275	CG1275	CG1275	FBgn0035321	0.238446	0.0160734	0.955783	0.796428
TM4SF	Transmembrane 4 superfamily	CG11303	FBgn0020372	0.24172	0.0484995	1.21605	0.663155
scra	scraps	CG2092	FBgn0261385	0.247	0.0426478	1.05646	0.892217
asRNA:CR45682	ncRNA	CR45682	FBgn0267242	0.247023	0.0693154	0.830226	0.620412
arg	arginase	CG18104	FBgn0023535	0.24968	0.0582779	1.17956	0.735813
CG11413	CG11413	CG11413	FBgn0035022	0.250191	0.0902202	0.735964	0.622626
CG31100	CG31100	CG31100	FBgn0051100	0.255178	0.036789	0.839221	0.638774
asp	abnormal spindle	CG6875	FBgn0000140	0.25668	0.0445913	0.976336	0.953185
CG7458	CG7458	CG7458	FBgn0037144	0.260862	0.0607432	1.0955	0.849255
KCNQ	KCNQ potassium channel	CG33135	FBgn0033494	0.261411	0.0863355	0.820298	0.740855
CG18088	CG18088	CG18088	FBgn0032082	0.264461	0.0732622	1.16375	0.754467
IP3K1	Inositol 1,4,5-triphosphate kinase 1	CG4026	FBgn0032147	0.267916	0.0286162	0.920285	0.785604
Nplp2	Neuropeptide-like precursor 2	CG11051	FBgn0040813	0.27115	0.0967195	0.735456	0.588924
Spc105R	Spc105-related	CG11451	FBgn0037025	0.274017	0.0430041	0.935351	0.838672
CG13741	CG13741	CG13741	FBgn0033374	0.278835	0.0383522	0.784884	0.611594
Tsf3	Transferrin 3	CG3666	FBgn0034094	0.286213	0.138627	0.616139	0.511286
CRMP	Collapsin Response Mediator Protein	CG1411	FBgn0023023	0.288407	0.049091	0.816642	0.537287
lncRNA:CR44826	ribosomal RNA	CR44826	FBgn0266073	0.29208	0.120951	0.685337	0.544076
Cks30A	Cyclin-dependent kinase subunit 30A	CG3738	FBgn0010314	0.294523	0.0566958	1.00827	0.986277
nesd	nessun dorma	CG10722	FBgn0032848	0.295874	0.090834	1.07659	0.8414
Pdxk	Pyridoxal kinase	CG34455	FBgn0085484	0.30683	0.0457901	0.899907	0.580456
jdp	jdp	CG2239	FBgn0027654	0.311634	0.112916	0.732278	0.570719
Klp61F	Kinesin-like protein at 61F	CG9191	FBgn0004378	0.317581	0.0549521	1.13504	0.724327
E(spl)m2-BFM	Enhancer of split m2, Bearded family member	CG6104	FBgn0002592	0.317628	0.130221	0.831084	0.766737
dup	double parked	CG8171	FBgn0000996	0.318151	0.0618155	0.793046	0.58421
Cyp9h1	CG17577	CG17577	FBgn0033775	0.321475	0.14773	1.38739	0.676536
Mink	Mitotic spindle and nuclear protein	CG11120	FBgn0039250	0.321489	0.0612667	1.00692	0.988499
ncd	non-claret disjunctional	CG7831	FBgn0002924	0.322394	0.0552814	1.06054	0.870351
Cpr60D	Cuticular protein 60D	CG30163	FBgn0050163	0.328641	0.135625	0.927882	0.824802
dao	down and out	CG15267	FBgn0028862	0.329346	0.0888833	1.02845	0.969703
CG42711	CG42711	CG42711	FBgn0261628	0.331821	0.0688462	1.01117	0.934399
dah	discontinuous actin hexagon	CG6157	FBgn0015926	0.332059	0.0602843	1.03756	0.932098
CG42232	CG42232	CG42232	FBgn0250754	0.336766	0.0359957	0.962275	0.890936
CG32512	CG32512	CG32512	FBgn0052512	0.338208	0.0995928	0.707229	0.546654
Kank	Kank	CG10249	FBgn0027596	0.340925	0.128651	0.860126	0.788865
Spc25	CG7242	CG7242	FBgn0087021	0.347329	0.0679148	0.995681	0.990073
dgt6	dim gamma-tubulin 6	CG11881	FBgn0039638	0.350094	0.100998	0.897269	0.650333
RhoGAP54D	Rho GTPase activating protein at 54D	CG6477	FBgn0034249	0.350294	0.0404532	1.03419	0.915573
Ziz	Zizimin	CG42533	FBgn0260486	0.35604	0.093811	0.876587	0.526914
Cap-D2	CAP-D2 condensin subunit	CG1911	FBgn0039680	0.356104	0.0432202	0.942291	0.844459
CycB	Cyclin B	CG3510	FBgn0000405	0.357976	0.0609917	1.10726	0.776664
Cap-G	Chromosome associated protein G	CG34438	FBgn0259876	0.359427	0.0318198	0.941354	0.639647
CG31674	CG31674	CG31674	FBgn0051674	0.362125	0.0362873	1.06203	0.782903
pav	pavarotti	CG1258	FBgn0011692	0.363046	0.0721925	1.08855	0.833284
CG6293	CG6293	CG6293	FBgn0037807	0.363489	0.0282341	0.832351	0.591996
Ppn	Papilin	CG33103	FBgn0003137	0.363781	0.0909605	0.996529	0.994749
CG12702	CG12702	CG12702	FBgn0031070	0.369563	0.0689744	0.959278	0.897873
sti	sticky	CG10522	FBgn0002466	0.369621	0.0733944	1.10256	0.814782
Sema5c	Semaphorin-5c	CG5661	FBgn0284221	0.372924	0.071674	0.92641	0.818016
sle	slender lobes	CG12819	FBgn0037810	0.374377	0.0568745	1.02509	0.942053
CG6424	CG6424	CG6424	FBgn0028494	0.375763	0.0351908	1.0026	0.993235
snoRNA:Or-aca3	ncRNA	CR34617	FBgn0082923	0.376558	0.051005	0.683519	0.543125
Hml	Hemolectin	CG7002	FBgn0029167	0.376791	0.065066	0.858468	0.570367
Mcm5	Minichromosome maintenance 5	CG4082	FBgn0017577	0.376855	0.0480488	0.993957	0.987396
alpha-Est7	alpha-Esterase-7	CG1112	FBgn0015575	0.382287	0.0764559	1.22896	0.626081
fs(1)Yb	female sterile (1) Yb	CG2706	FBgn0000928	0.384898	0.0983108	1.34495	0.590274
spd-2	spindle defective 2	CG17286	FBgn0027500	0.385781	0.062794	0.980973	0.960837
cv-d	crossveinless d	CG31150	FBgn0265048	0.386669	0.0414421	1.1233	0.605768
cmet	CENP-meta	CG6392	FBgn0040232	0.387234	0.0881247	1.15103	0.7352
ana1	anastral spindle 1	CG6631	FBgn0262167	0.387288	0.0344518	0.888583	0.542388
polo	polo	CG12306	FBgn0003124	0.387334	0.0900913	1.06074	0.878109
BubR1	Bub1-related kinase	CG7838	FBgn0263855	0.394451	0.0455066	1.03745	0.902686
aurA	aurora A	CG3068	FBgn0000147	0.395734	0.0636583	1.05856	0.859148
SMC2	CG10212	CG10212	FBgn0027783	0.396065	0.0484879	0.929881	0.779092
asRNA:CR43864	ncRNA	CR43864	FBgn0264446	0.398914	0.0579342	0.917802	0.854277
mia	meiosis I arrest	CG10390	FBgn0014342	0.400251	0.130531	1.01517	0.970033
Hn	Henna	CG7399	FBgn0001208	0.400283	0.102177	0.876393	0.782541
DOR	Diabetes and obesity regulated	CG11347	FBgn0035542	0.400978	0.0736746	0.986557	0.976712
CG5273	CG5273	CG5273	FBgn0040382	0.401853	0.0510328	0.858098	0.551673
rod	rough deal	CG1569	FBgn0003268	0.402008	0.0492131	0.885248	0.655644
Ndc1	Nuclear division cycle 1	CG5857	FBgn0039125	0.402578	0.0885648	0.903385	0.661905
WRNexo	WRN exonuclease	CG7670	FBgn0038608	0.405123	0.0652566	1.01911	0.960356
CG10863	CG10863	CG10863	FBgn0027552	0.407047	0.0481709	1.0167	0.945179
Klp67A	Kinesin-like protein at 67A	CG10923	FBgn0004379	0.408267	0.0676741	1.20462	0.593725
Mcm7	Minichromosome maintenance 7	CG4978	FBgn0020633	0.410808	0.0595173	1.07153	0.801273
CG5390	CG5390	CG5390	FBgn0032213	0.416131	0.0229985	0.908782	0.581583
CG5757	CG5757	CG5757	FBgn0034299	0.416885	0.133584	0.823899	0.596773
Dif	Dorsal-related immunity factor	CG6794	FBgn0011274	0.417108	0.0310394	0.993454	0.977659
CG5397	CG5397	CG5397	FBgn0031327	0.421737	0.1208	0.894585	0.619698
Nuf2	CG8902	CG8902	FBgn0031886	0.421849	0.121829	0.912959	0.650578
snoRNA:Psi28S-3305c	snoRNA:Ψ28S-3305c	CR34624	FBgn0082974	0.424075	0.0581051	0.960419	0.903219
Adat1	Adenosine deaminase, tRNA-specific 1	CG16889	FBgn0028658	0.426145	0.0370299	0.923611	0.718835
gwl	greatwall	CG7719	FBgn0260399	0.427764	0.0711219	0.928764	0.70821
ed	echinoid	CG12676	FBgn0000547	0.428097	0.0377825	1.03498	0.907331
CG9752	CG9752	CG9752	FBgn0034614	0.430352	0.132752	1.00961	0.981244
CG13373	CG13373	CG13373	FBgn0029522	0.43087	0.0824997	0.947993	0.771099
Mcm6	Minichromosome maintenance 6	CG4039	FBgn0025815	0.437564	0.0420538	0.961768	0.85775
DNApol-epsilon58	CG10489	CG10489	FBgn0035644	0.43993	0.0814604	0.962859	0.853009
stg	string	CG1395	FBgn0003525	0.440081	0.0869548	0.879312	0.773943
sip2	septin interacting protein 2	CG9188	FBgn0031878	0.440122	0.149883	1.10744	0.765815
Ptip	CG32133	CG32133	FBgn0052133	0.445406	0.061484	0.917051	0.527518
phr6-4	(6-4)-photolyase	CG2488	FBgn0016054	0.446918	0.103174	0.842433	0.617014
CG5731	CG5731	CG5731	FBgn0032192	0.447048	0.120383	1.04553	0.926566
fzy	fizzy	CG4274	FBgn0001086	0.447771	0.078669	0.961309	0.888957
snoRNA:Psi18S-1377a	ncRNA	CR33750	FBgn0086665	0.448871	0.0761727	0.827913	0.745358
DNApol-epsilon255	DNA polymerase epsilon	CG6768	FBgn0264326	0.449998	0.0510454	0.907936	0.712753
Paics	PAICS bifunctional enzyme	CG3989	FBgn0020513	0.450004	0.067048	0.992861	0.965843
Ndc80	Ndc80	CG9938	FBgn0030500	0.45006	0.0676171	0.929612	0.789923
CG15312	CG15312	CG15312	FBgn0030174	0.452467	0.0923402	0.877164	0.704335
DNApol-α180	DNA polymerase alpha 180kD subunit	CG6349	FBgn0259113	0.454104	0.0351926	0.976583	0.909985
Bub3	CG7581	CG7581	FBgn0025457	0.454302	0.044141	0.95319	0.817328
Ts	Thymidylate synthase	CG3181	FBgn0024920	0.454331	0.105536	1.15995	0.6816
aub	aubergine	CG6137	FBgn0000146	0.45538	0.0727416	0.898598	0.766451
Cdk2	Cyclin-dependent kinase 2	CG10498	FBgn0004107	0.455703	0.0733668	0.987313	0.969667
MP1	Melanization Protease 1	CG1102	FBgn0027930	0.457195	0.0486174	0.929905	0.773967
Ote	Otefin	CG5581	FBgn0266420	0.457215	0.105922	1.01146	0.977517
CG7049	CG7049	CG7049	FBgn0035102	0.458995	0.11817	0.872776	0.502938
Rif1	Rap1 interacting factor 1 homolog	CG30085	FBgn0050085	0.459105	0.0731518	1.05152	0.879913
Orc1	Origin recognition complex subunit 1	CG10667	FBgn0286788	0.46087	0.0479237	1.10975	0.703051
CG5235	CG5235	CG5235	FBgn0036565	0.460902	0.0613928	0.913903	0.739863
CycB3	Cyclin B3	CG5814	FBgn0015625	0.461469	0.0737562	1.09011	0.783913
CG5958	CG5958	CG5958	FBgn0031913	0.464353	0.0543272	1.03644	0.866497
CG13868	CG13868	CG13868	FBgn0034501	0.465353	0.0628409	0.989654	0.948628
Cadps	Calcium-dependent secretion activator	CG33653	FBgn0053653	0.465422	0.0769346	1.12141	0.679626
Caf1-180	Chromatin assembly factor 1, p180 subunit	CG12109	FBgn0030054	0.466717	0.0355097	0.964785	0.855665
Aldh	Aldehyde dehydrogenase	CG3752	FBgn0012036	0.466925	0.0819514	0.915747	0.781345
dgt5	dim gamma-tubulin 5	CG8828	FBgn0033740	0.466999	0.0491304	0.917837	0.648326
FucTB	CG4435	CG4435	FBgn0032117	0.46756	0.110435	0.960492	0.876765
RecQ4	RecQ4 helicase	CG7487	FBgn0040290	0.467993	0.0328167	0.966362	0.866114
aurB	IplI-aurora-like kinase	CG6620	FBgn0024227	0.468004	0.111666	1.07783	0.830603
l(2)k09022	lethal (2) k09022	CG10805	FBgn0086451	0.469856	0.046473	0.929233	0.669736
asRNA:CR45485	ncRNA	CR45485	FBgn0267041	0.469999	0.0978465	0.92036	0.806266
Pen	Pendulin	CG4799	FBgn0267727	0.472877	0.0524607	1.09446	0.630514
lush	CG8807	CG8807	FBgn0020277	0.47315	0.14189	0.99094	0.992715
nod	no distributive disjunction	CG1763	FBgn0002948	0.473907	0.0819558	0.972532	0.93867
geminin	CG3183	CG3183	FBgn0033081	0.475257	0.0480112	0.965323	0.840292
CG32638	CG32638	CG32638	FBgn0052638	0.475658	0.0718855	1.11638	0.590521
cact	cactus	CG5848	FBgn0000250	0.475833	0.0154118	1.10788	0.618377
Mcm3	Minichromosome maintenance 3	CG4206	FBgn0284442	0.476457	0.0648463	1.01578	0.959234
Gdh	Glutamate dehydrogenase	CG5320	FBgn0001098	0.47711	0.0802099	1.00302	0.993266
CG30046	CG30046	CG30046	FBgn0050046	0.477745	0.060155	0.896879	0.611871
CG5527	CG5527	CG5527	FBgn0039564	0.478545	0.141916	0.988087	0.982583
LBR	Lamin B receptor	CG17952	FBgn0034657	0.479279	0.0549947	1.01765	0.938813
Rrp1	Recombination repair protein 1	CG3178	FBgn0004584	0.479638	0.057378	0.942321	0.818304
Claspin	CG32251	CG32251	FBgn0052251	0.480939	0.121695	1.09523	0.79067
Mcm2	Minichromosome maintenance 2	CG7538	FBgn0014861	0.480946	0.0676211	0.983526	0.958185
Poc1	Proteome of centrioles 1	CG10191	FBgn0036354	0.48361	0.0793947	0.973789	0.930424
CG14544	CG14544	CG14544	FBgn0039407	0.484325	0.112206	0.882258	0.514729
RecQ5	RecQ5 helicase	CG4879	FBgn0027375	0.48486	0.0313395	0.906743	0.500779
ana3	anastral spindle 3	CG13162	FBgn0266111	0.485116	0.0641356	0.968435	0.910282
nonA-l	nonA-like	CG10328	FBgn0015520	0.486115	0.0781511	0.832089	0.53921
dpa	disc proliferation abnormal	CG1616	FBgn0015929	0.486495	0.0473975	1.01222	0.958565
Spt	Spitting Image	CG8247	FBgn0033348	0.487124	0.0734711	0.962795	0.877991
Mapmodulin	Mapmodulin	CG5784	FBgn0034282	0.488219	0.0352543	0.983242	0.917885
elav	embryonic lethal abnormal vision	CG4262	FBgn0260400	0.489227	0.0849629	0.959898	0.86109
CG6000	CG6000	CG6000	FBgn0039145	0.490785	0.0974648	0.988406	0.969727
borr	borealin-related	CG4454	FBgn0032105	0.491641	0.0843107	1.11446	0.689513
CG10462	CG10462	CG10462	FBgn0032815	0.493351	0.0943365	0.821052	0.50209
Dhc64C	Dynein heavy chain 64C	CG7507	FBgn0261797	0.495308	0.0837333	1.06274	0.765585
glu	gluon	CG11397	FBgn0015391	0.496114	0.0804742	1.06539	0.821036
nxf2	nuclear RNA export factor 2	CG4118	FBgn0036640	0.499577	0.0269634	0.920041	0.625373
CG3164	CG3164	CG3164	FBgn0025683	0.499994	0.028231	0.977868	0.887081
CG12288	CG12288	CG12288	FBgn0032620	0.500033	0.0945322	0.973345	0.945869
CG34195	CG34195	CG34195	FBgn0085224	0.500067	0.0482804	0.926757	0.683232
brm	brahma	CG5942	FBgn0000212	0.500091	0.0255747	0.981258	0.871552
Ent1	Equilibrative nucleoside transporter 1	CG11907	FBgn0031250	0.502381	0.0628151	0.861024	0.501862
Sas-4	Spindle assembly abnormal 4 ortholog (C. elegans)	CG10061	FBgn0011020	0.503019	0.0434474	0.928642	0.746303
28SrRNA-Psi:CR41609	ribosomal RNA	CR41609	FBgn0085819	0.503609	0.0671747	0.997045	0.993251
Dref	DNA replication-related element factor	CG5838	FBgn0015664	0.505669	0.0404885	0.908643	0.60238
CG8173	CG8173	CG8173	FBgn0030864	0.508839	0.125302	1.15473	0.714039
CNBP	CG3800	CG3800	FBgn0034802	0.508923	0.0417965	0.87964	0.510389
Incenp	Inner centromere protein	CG12165	FBgn0260991	0.509055	0.0903263	0.961761	0.896763
Drice	CG7788	CG7788	FBgn0019972	0.509421	0.0154653	0.985339	0.897933
l(3)mbt	lethal (3) malignant brain tumor	CG5954	FBgn0002441	0.509844	0.0596153	0.948653	0.764307
Gart	GART trifunctional enzyme	CG31628	FBgn0000053	0.510108	0.117986	0.921392	0.825096
Nup358	Nucleoporin 358kD	CG11856	FBgn0039302	0.511373	0.0411688	0.956056	0.750834
CG15385	CG15385	CG15385	FBgn0031397	0.511574	0.0409572	1.1528	0.7813
2SrRNA-Psi:CR40677	ribosomal RNA	CR40677	FBgn0085765	0.511678	0.125351	1.14359	0.581272
Lar	Leukocyte-antigen-related-like	CG10443	FBgn0000464	0.511971	0.10271	0.989627	0.959383
Mtpalpha	Mitochondrial trifunctional protein alpha subunit	CG4389	FBgn0028479	0.513625	0.0289853	0.932508	0.615213
feo	fascetto	CG11207	FBgn0030241	0.513701	0.0966827	1.12238	0.724197
CG13397	CG13397	CG13397	FBgn0014417	0.514474	0.0318231	0.953506	0.865941
Mipp2	Multiple inositol polyphosphate phosphatase 2	CG4317	FBgn0026060	0.514595	0.0676889	0.939997	0.810868
pum	pumilio	CG9755	FBgn0003165	0.514603	0.0641084	0.943125	0.625315
Rbf2	Retinoblastoma-family protein 2	CG5083	FBgn0038390	0.515146	0.0773006	0.84562	0.549302
AGO2	Argonaute 2	CG7439	FBgn0087035	0.515715	0.037458	0.965327	0.834659
Mcm10	Minichromosome maintenance 10	CG9241	FBgn0032929	0.517365	0.0761857	1.13352	0.6622
NaPi-T	Na[+]-dependent inorganic phosphate cotransporter	CG10207	FBgn0016684	0.517405	0.0548873	0.803077	0.80304
Idgf3	Imaginal disc growth factor 3	CG4559	FBgn0020414	0.517619	0.130265	1.06738	0.874321
crok	crooked	CG17218	FBgn0032421	0.52099	0.087279	0.938455	0.849355
SAK	Sak kinase	CG7186	FBgn0026371	0.521676	0.0675649	0.937966	0.748405
CG3663	CG3663	CG3663	FBgn0035044	0.522108	0.148462	0.96589	0.822806
CG31460	CG31460	CG31460	FBgn0051460	0.523747	0.100869	0.916761	0.650219
Orc2	Origin recognition complex subunit 2	CG3041	FBgn0015270	0.524403	0.0894641	1.0317	0.925819
barr	barren	CG10726	FBgn0014127	0.524512	0.0982929	1.08326	0.799302
CG2694	CG2694	CG2694	FBgn0024991	0.524617	0.059143	0.917582	0.625277
CG4069	CG4069	CG4069	FBgn0036301	0.528939	0.0498155	0.897545	0.534947
mud	mushroom body defect	CG12047	FBgn0002873	0.529245	0.110841	1.1589	0.650544
CG10137	CG10137	CG10137	FBgn0032800	0.529554	0.105952	1.07723	0.78583
hd	humpty dumpty	CG2669	FBgn0086695	0.529668	0.097754	0.895104	0.636121
Lam	Lamin	CG6944	FBgn0002525	0.530112	0.0283216	0.944249	0.594555
NHP2	NHP2	CG5258	FBgn0029148	0.53169	0.0669012	0.940286	0.787301
CG18528	CG18528	CG18528	FBgn0039189	0.531743	0.0385428	0.997455	0.993223
lncRNA:CR45233	ncRNA	CR45233	FBgn0266768	0.532785	0.0724118	0.823874	0.533535
upSET	CG9007	CG9007	FBgn0036398	0.534122	0.0818767	0.931485	0.609534
mus301	mutagen-sensitive 301	CG7972	FBgn0002899	0.535571	0.125788	0.981334	0.965914
Sfmbt	Scm-related gene containing four mbt domains	CG16975	FBgn0032475	0.536032	0.0386825	0.959931	0.725202
Gnf1	Germ line transcription factor 1	CG1119	FBgn0004913	0.536949	0.0524958	0.953089	0.831976
CG5498	CG5498	CG5498	FBgn0027565	0.537032	0.0696073	0.885758	0.552214
elg1	CG16838	CG16838	FBgn0036574	0.537494	0.0640419	0.998004	0.993325
mip120	Myb-interacting protein 120	CG6061	FBgn0033846	0.539345	0.0309268	1.05173	0.735814
CG32195	CG32195	CG32195	FBgn0052195	0.539978	0.0525532	1.03155	0.944298
CG8311	CG8311	CG8311	FBgn0034141	0.540347	0.0541876	0.965868	0.764184
CG3797	CG3797	CG3797	FBgn0036842	0.540448	0.0218115	0.958584	0.685831
CG9143	CG9143	CG9143	FBgn0034496	0.54084	0.0354792	0.948798	0.73136
polybromo	CG11375	CG11375	FBgn0039227	0.540935	0.0215176	0.944306	0.561757
VhaPPA1-1	Vacuolar H[+] ATPase PPA1 subunit 1	CG7007	FBgn0028662	0.541089	0.0267366	0.959958	0.69324
CG8207	CG8207	CG8207	FBgn0034035	0.542191	0.0426968	1.01907	0.881115
SC35	CG5442	CG5442	FBgn0265298	0.54534	0.0431638	0.947054	0.75353
CG5262	CG5262	CG5262	FBgn0036988	0.545625	0.0365427	0.907504	0.557498
Vha14-1	Vacuolar H[+] ATPase 14kD subunit 1	CG8210	FBgn0262512	0.54624	0.102623	0.996826	0.976471
FANCI	Fanconi anemia complementation group I homologue	CG13745	FBgn0033354	0.547448	0.0727966	0.950364	0.848759
CG17219	CG17219	CG17219	FBgn0031494	0.550222	0.120732	0.892022	0.502074
XNP	CG4548	CG4548	FBgn0039338	0.550962	0.0289592	1.00426	0.978102
CTPsyn	CTP synthase	CG45070	FBgn0266452	0.553054	0.0836464	0.987492	0.965608
Map60	Microtubule-associated protein 60	CG1825	FBgn0010342	0.553649	0.0444794	0.984273	0.935753
DNApol-alpha50	DNA polymerase alpha 50kD	CG7108	FBgn0011762	0.553968	0.113468	1.00971	0.973117
pigeon	CG10739	CG10739	FBgn0010309	0.555785	0.0445737	0.927113	0.612066
Ak6	Adenylate kinase 6	CG8816	FBgn0033754	0.555836	0.112256	0.93331	0.674332
RfC38	Replication factor C 38kD subunit	CG6258	FBgn0028700	0.556913	0.117777	1.04566	0.849822
CG18600	CG18600	CG18600	FBgn0038601	0.556919	0.0802507	0.908089	0.594144
CG8005	CG8005	CG8005	FBgn0035854	0.560323	0.0468714	1.06164	0.693149
caz	cabeza	CG3606	FBgn0285954	0.560709	0.0512972	0.980342	0.92032
Cp110	CG14617	CG14617	FBgn0031191	0.561105	0.06087	0.964799	0.878049
CG8326	CG8326	CG8326	FBgn0030851	0.561199	0.0976031	0.891142	0.522246
PCNA	Proliferating cell nuclear antigen	CG9193	FBgn0005655	0.561584	0.144813	1.15766	0.678284
Lnk	Lnk	CG17367	FBgn0028717	0.562032	0.0153661	0.947116	0.548117
HPS1	Hermansky-Pudlak Syndrome 1 ortholog (H. sapiens)	CG12855	FBgn0033973	0.562251	0.0455032	0.896035	0.552457
alphaTub84D	alpha-Tubulin at 84D	CG2512	FBgn0003885	0.562331	0.0714413	0.912699	0.58464
esc	extra sexcombs	CG14941	FBgn0000588	0.562396	0.0459445	0.921951	0.635682
CG1640	CG1640	CG1640	FBgn0030478	0.563715	0.0580092	0.979341	0.826625
CG18278	CG18278	CG18278	FBgn0033836	0.565513	0.0790127	0.879338	0.583577
RnrS	Ribonucleoside diphosphate reductase small subunit	CG8975	FBgn0011704	0.565827	0.122309	1.13149	0.681536
Naa40	CG7593	CG7593	FBgn0039687	0.567047	0.104724	1.06571	0.739107
CG14434	CG14434	CG14434	FBgn0029915	0.568228	0.148221	1.07395	0.81573
glo	glorund	CG6946	FBgn0259139	0.569054	0.0516227	0.973199	0.90038
CG13096	CG13096	CG13096	FBgn0032050	0.569106	0.0860918	0.956027	0.731035
Spindly	Spindly	CG15415	FBgn0031549	0.570091	0.128067	1.14497	0.511668
pnut	peanut	CG8705	FBgn0013726	0.571105	0.0319379	1.02094	0.829969
ATP6AP2	ATPase H+ transporting accessory protein 2	CG8444	FBgn0037671	0.571172	0.0239931	0.942621	0.58657
Df31	Decondensation factor 31	CG2207	FBgn0022893	0.571315	0.102937	0.900195	0.600407
Nsun5	Nop2/Sun-like domain containing protein 5	CG42358	FBgn0259704	0.57256	0.042839	0.906632	0.583572
PIG-U	Phosphatidylinositol glycan anchor biosynthesis, class U ortholog (H. sapiens)	CG13089	FBgn0032052	0.573571	0.0345261	0.930136	0.580538
RnrL	Ribonucleoside diphosphate reductase large subunit	CG5371	FBgn0011703	0.573612	0.122872	1.10643	0.746534
cbs	centrosomin's beautiful sister	CG4840	FBgn0086757	0.573807	0.0701539	0.99637	0.959047
CG32344	CG32344	CG32344	FBgn0052344	0.574016	0.0396406	0.934916	0.638289
CG42359	CG42359	CG42359	FBgn0259705	0.574085	0.051557	0.913403	0.657011
Ctf4	Chromosome transmission fidelity 4	CG13350	FBgn0033890	0.574338	0.104531	1.01344	0.966234
Qtzl	Quetzalcoatl	CG31864	FBgn0051864	0.57438	0.125957	1.08435	0.780643
CG3430	CG3430	CG3430	FBgn0031875	0.576104	0.072637	1.01518	0.873424
Bruce	CG6303	CG6303	FBgn0266717	0.57646	0.101213	0.986954	0.926292
Caf1-55	Chromatin assembly factor 1, p55 subunit	CG4236	FBgn0263979	0.576526	0.102738	1.03396	0.848082
CG5033	CG5033	CG5033	FBgn0028744	0.576821	0.0309542	0.945252	0.665342
wcd	wicked	CG7989	FBgn0262560	0.577602	0.0719175	0.959107	0.803061
Nrx-IV	Neurexin IV	CG6827	FBgn0013997	0.577683	0.107202	0.922953	0.609463
CLIP-190	Cytoplasmic linker protein 190	CG5020	FBgn0020503	0.580072	0.0328012	1.02177	0.870672
CG4598	CG4598	CG4598	FBgn0032160	0.580258	0.0960078	0.998309	0.991107
CG2225	CG2225	CG2225	FBgn0032957	0.581039	0.0383372	0.914102	0.556816
CG2691	CG2691	CG2691	FBgn0030504	0.581315	0.0318477	0.936571	0.637745
Art1	Arginine methyltransferase 1	CG6554	FBgn0037834	0.581485	0.0419362	0.949026	0.725367
Cht11	CG3044	CG3044	FBgn0029913	0.58221	0.0903589	0.870069	0.571296
Zip88E	Zinc/iron regulated transporterlated protein 88E	CG4334	FBgn0038312	0.582525	0.063466	1.01085	0.974828
Vha68-2	Vacuolar H[+] ATPase 68 kDa subunit 2	CG3762	FBgn0263598	0.582716	0.0574472	1.06925	0.602907
CG4554	CG4554	CG4554	FBgn0034734	0.583426	0.108918	0.940013	0.649952
l(1)G0020	lethal (1) G0020	CG1994	FBgn0027330	0.583579	0.059606	0.916289	0.539569
ebo	ellipsoid body open	CG3923	FBgn0266572	0.584273	0.101543	0.948137	0.534654
CG3045	CG3045	CG3045	FBgn0034703	0.584903	0.0822263	0.96304	0.880365
grp	grapes	CG17161	FBgn0261278	0.585026	0.0621183	1.03707	0.848981
ctp	cut up	CG6998	FBgn0011760	0.585108	0.0434525	0.946994	0.658065
FIG4	CG17840	CG17840	FBgn0031611	0.587241	0.110055	0.941594	0.839737
alpha-Cat	alpha Catenin	CG17947	FBgn0010215	0.588938	0.0384004	0.958057	0.724002
Nopp140	Nopp140	CG7421	FBgn0037137	0.589237	0.0677548	0.960319	0.818428
pit	pitchoune	CG6375	FBgn0266581	0.590106	0.0272712	0.933428	0.619541
DNApol-alpha73	DNA polymerase alpha 73kD	CG5923	FBgn0005696	0.590522	0.0720367	0.970453	0.907255
CG42239	CG42239	CG42239	FBgn0250868	0.590571	0.108881	0.984726	0.906018
fy	fuzzy	CG13396	FBgn0001084	0.59116	0.0922559	0.772026	0.508165
TTLL15	CG4089	CG4089	FBgn0037838	0.592413	0.0507485	1.02082	0.925053
RhoGEF4	Rho guanine nucleotide exchange factor 4	CG8606	FBgn0035761	0.593353	0.147291	0.937212	0.838748
Thiolase	Thiolase	CG4581	FBgn0025352	0.593827	0.0821282	1.06908	0.707354
Pisd	CG5991	CG5991	FBgn0026576	0.595371	0.0920853	1.02694	0.930389
gfzf	GST-containing FLYWCH zinc-finger protein	CG33546	FBgn0250732	0.597898	0.127804	0.866022	0.619125
MED1	Mediator complex subunit 1	CG7162	FBgn0037109	0.598084	0.0394715	0.974025	0.620917
CG7728	CG7728	CG7728	FBgn0036686	0.598312	0.0384202	0.923102	0.55412
SNRPG	Small ribonucleoprotein particle protein SmG	CG9742	FBgn0261791	0.599864	0.139935	0.938598	0.641434
CG14184	CG14184	CG14184	FBgn0036932	0.600418	0.0856008	0.881921	0.583018
Ndfip	Nedd4 family interacting protein	CG32177	FBgn0052177	0.600555	0.0651485	1.09819	0.609386
Sptr	Sepiapterin reductase	CG12117	FBgn0014032	0.60151	0.0762033	1.03728	0.832055
Arc42	Arc42	CG4703	FBgn0038742	0.601632	0.0612878	0.915637	0.567884
CG5728	CG5728	CG5728	FBgn0039182	0.601816	0.0355972	0.931371	0.633822
Tapdelta	Translocon-associated protein delta	CG9035	FBgn0021795	0.602918	0.124662	0.931103	0.617244
CG6724	CG6724	CG6724	FBgn0032298	0.603323	0.0978876	0.976122	0.897052
CG5359	CG5359	CG5359	FBgn0037773	0.603994	0.122281	0.844083	0.546231
CG12608	CG12608	CG12608	FBgn0030630	0.606318	0.0709964	0.929103	0.639909
RpI1	RNA polymerase I subunit	CG10122	FBgn0019938	0.606502	0.0640445	0.9203	0.663654
lncRNA:CR45102	long non-coding RNA:CR45102	CR45102	FBgn0266549	0.606948	0.103543	0.897371	0.620262
bon	bonus	CG5206	FBgn0023097	0.607372	0.049019	0.994567	0.963263
CG2316	CG2316	CG2316	FBgn0039890	0.607528	0.0641424	0.986941	0.939428
CG9004	CG9004	CG9004	FBgn0035336	0.607572	0.0494007	0.933566	0.670088
Pur-alpha	Purine-rich binding protein-alpha	CG1507	FBgn0022361	0.608023	0.104457	0.971371	0.915553
CG1218	CG1218	CG1218	FBgn0037377	0.608718	0.0510248	0.977563	0.857752
Bap170	Brahma associated protein 170kD	CG3274	FBgn0042085	0.610808	0.0434768	0.924822	0.552487
Gga	Golgi-localized, gamma-adaptin ear containing, ARF binding protein	CG3002	FBgn0030141	0.611348	0.0731736	1.11159	0.560384
g	garnet	CG10986	FBgn0001087	0.611881	0.0251024	1.01838	0.767568
CG7154	CG7154	CG7154	FBgn0031947	0.613472	0.0818569	1.05284	0.645161
CG15362	CG15362	CG15362	FBgn0031378	0.614733	0.1039	1.01904	0.947253
Hel25E	Helicase at 25E	CG7269	FBgn0014189	0.615391	0.0409548	0.958983	0.534384
CG1764	CG1764	CG1764	FBgn0030467	0.615499	0.112622	0.879576	0.602762
Nle	Notchless	CG2863	FBgn0021874	0.616173	0.140443	0.975711	0.87666
Spt6	CG12225	CG12225	FBgn0028982	0.616316	0.0525488	1.01812	0.841645
lola	longitudinals lacking	CG12052	FBgn0283521	0.617349	0.0829131	1.00483	0.976367
Wdr59	WD repeat domain 59	CG4705	FBgn0032339	0.617542	0.0383732	0.97861	0.7656
PR-Set7	CG3307	CG3307	FBgn0011474	0.618187	0.0458572	0.96687	0.537015
ck	crinkled	CG7595	FBgn0000317	0.618593	0.109418	1.04229	0.890441
Phm	Peptidylglycine-alpha-hydroxylating monooxygenase	CG3832	FBgn0283509	0.619086	0.056783	0.983341	0.840716
DNApol-delta	DNA-polymerase-delta	CG5949	FBgn0263600	0.619094	0.119821	1.0952	0.718981
Hydr1	alpha/beta hydrolase 1	CG8058	FBgn0033382	0.619718	0.142648	0.952952	0.863974
VhaAC45	Vacuolar H[+] ATPase AC45 accessory subunit	CG8029	FBgn0262515	0.619737	0.0159541	1.03908	0.555653
Pdi	Protein disulfide isomerase	CG6988	FBgn0014002	0.620992	0.0517406	1.07537	0.6255
CG12325	CG12325	CG12325	FBgn0033557	0.622077	0.0575218	0.928552	0.723824
CG8478	CG8478	CG8478	FBgn0037746	0.623145	0.094923	0.973407	0.869074
egg	eggless	CG12196	FBgn0086908	0.623271	0.0551917	0.93317	0.676244
Nop56	CG13849	CG13849	FBgn0038964	0.624497	0.0952115	0.992049	0.970172
Mes4	Mesoderm-expressed 4	CG11301	FBgn0034726	0.624639	0.103705	0.863746	0.501787
CG31357	CG31357	CG31357	FBgn0051357	0.626833	0.0616692	0.921851	0.647857
nop5	nop5	CG10206	FBgn0026196	0.627952	0.11289	0.940877	0.811702
CG9286	CG9286	CG9286	FBgn0038183	0.627976	0.0790724	0.896711	0.567712
Pkn	Protein kinase related to protein kinase N	CG2049	FBgn0020621	0.628234	0.136024	0.966901	0.630267
Fib	Fibrillarin	CG9888	FBgn0003062	0.62908	0.0910015	0.97772	0.918586
pasi1	CG7713	CG7713	FBgn0038545	0.629773	0.105682	1.05712	0.640442
CDC45L	CG3658	CG3658	FBgn0026143	0.630608	0.0607306	0.996882	0.986432
CG7839	CG7839	CG7839	FBgn0036124	0.630631	0.0420054	0.9725	0.815093
cathD	cathD	CG1548	FBgn0029093	0.630649	0.0978448	1.01432	0.964364
dre4	dre4	CG1828	FBgn0002183	0.630865	0.0384231	0.985876	0.912197
CG30122	CG30122	CG30122	FBgn0050122	0.630982	0.0560952	0.941367	0.525359
SCAR	CG4636	CG4636	FBgn0041781	0.631396	0.064954	1.10097	0.576354
vig	vasa intronic gene	CG4170	FBgn0024183	0.631542	0.0317164	0.9838	0.876367
CG11665	CG11665	CG11665	FBgn0033028	0.631645	0.0252924	0.942715	0.510427
CG11030	CG11030	CG11030	FBgn0031736	0.631715	0.0608643	0.938516	0.679374
CG5098	CG5098	CG5098	FBgn0034300	0.632011	0.102152	0.959458	0.500255
SMC3	Structural maintenance of chromosomes 3	CG9802	FBgn0015615	0.632511	0.0295399	0.974963	0.799696
CG4615	CG4615	CG4615	FBgn0029935	0.633022	0.132249	0.967799	0.814743
CG7518	CG7518	CG7518	FBgn0038108	0.633254	0.128315	0.961174	0.674285
CG8545	CG8545	CG8545	FBgn0033741	0.633871	0.0602429	0.918885	0.605297
BCL7-like	CG17252	CG17252	FBgn0026149	0.634241	0.133689	0.940701	0.546611
Atg9	Autophagy-specific gene 9	CG3615	FBgn0034110	0.634394	0.0923624	0.870493	0.513684
NO66	CG2982	CG2982	FBgn0266570	0.634639	0.0525336	0.916035	0.557497
kz	kurz	CG3228	FBgn0001330	0.634708	0.0356046	0.939587	0.675887
Vps13B	CG15523	CG15523	FBgn0039727	0.635694	0.0818527	1.05767	0.702418
CG4332	CG4332	CG4332	FBgn0030456	0.635938	0.0215778	1.0364	0.638916
CG31301	CG31301	CG31301	FBgn0051301	0.636345	0.130326	0.909878	0.628645
Prp19	CG5519	CG5519	FBgn0261119	0.636415	0.0661431	0.960937	0.663505
P5cr	Pyrroline 5-carboyxlate reductase	CG6009	FBgn0015781	0.636765	0.0909493	0.96082	0.768406
Atg2	Autophagy-specific gene 2	CG1241	FBgn0044452	0.638613	0.0559138	0.967964	0.753425
CG32278	CG32278	CG32278	FBgn0052278	0.638912	0.0830723	0.943646	0.620345
poe	purity of essence	CG14472	FBgn0011230	0.639553	0.136355	1.02844	0.822054
CG7110	CG7110	CG7110	FBgn0032521	0.641369	0.122682	0.972623	0.921197
Magi	CG30388	CG30388	FBgn0034590	0.642096	0.0549427	0.912926	0.576338
enok	enoki mushroom	CG11290	FBgn0034975	0.642523	0.112536	0.984009	0.775857
CG7564	CG7564	CG7564	FBgn0036734	0.643926	0.0413482	0.94303	0.623191
CG7322	CG7322	CG7322	FBgn0030968	0.643991	0.0858537	0.893702	0.746596
His2Av	Histone H2A variant	CG5499	FBgn0001197	0.645124	0.0974119	0.91561	0.673174
CG10543	CG10543	CG10543	FBgn0034570	0.646101	0.137826	0.965301	0.876001
emb	embargoed	CG13387	FBgn0020497	0.646269	0.0436449	0.97797	0.842145
gas	gasoline	CG6018	FBgn0034736	0.646518	0.108009	1.14329	0.56261
beta4GalNAcTB	CG14517	CG14517	FBgn0039625	0.64661	0.141954	0.955113	0.591975
eco	Establishment of cohesion	CG8598	FBgn0035766	0.647816	0.0829337	1.01967	0.908949
Psf1	Partner of Sld Five 1	CG9187	FBgn0035194	0.64816	0.0670019	0.974525	0.879267
Cdk12	CG7597	CG7597	FBgn0037093	0.648904	0.0365662	0.972309	0.539169
sqd	squid	CG16901	FBgn0263396	0.64916	0.104668	0.968588	0.834636
GlyS	Glycogen synthase	CG6904	FBgn0266064	0.649398	0.0292706	0.977268	0.907066
Br140	CG1845	CG1845	FBgn0033155	0.650406	0.0655496	0.939266	0.628934
CG11970	CG11970	CG11970	FBgn0027503	0.650783	0.11299	0.951861	0.514141
Nak	Numb-associated kinase	CG10637	FBgn0015772	0.651359	0.115491	1.0231	0.650346
CG2991	CG2991	CG2991	FBgn0031474	0.651498	0.08542	1.13817	0.53939
CG7627	CG7627	CG7627	FBgn0032026	0.652311	0.0340821	0.983849	0.886112
Axud1	AXIN1 up-regulated 1	CG4272	FBgn0261647	0.652681	0.0474963	0.994389	0.972716
Lrrk	Leucine-rich repeat kinase	CG5483	FBgn0038816	0.653351	0.12327	0.964501	0.813038
gro	groucho	CG8384	FBgn0001139	0.653852	0.0676157	0.969349	0.621039
RhoGAP1A	Rho GTPase activating protein at 1A	CG40494	FBgn0025836	0.655244	0.040436	0.982299	0.874519
CaMKI	Calcium/calmodulin-dependent protein kinase I	CG1495	FBgn0016126	0.655417	0.0563905	1.08242	0.666589
Vha55	Vacuolar H[+]-ATPase 55kD subunit	CG17369	FBgn0005671	0.655742	0.0955588	1.02813	0.880212
Vha26	Vacuolar H[+]-ATPase 26kD subunit	CG1088	FBgn0283535	0.656944	0.0339203	0.935114	0.529291
pen	penguin	CG1685	FBgn0015527	0.657194	0.0953865	0.939466	0.626987
srl	spargel	CG9809	FBgn0037248	0.657383	0.0800728	1.04751	0.81534
su(Hw)	suppressor of Hairy wing	CG8573	FBgn0003567	0.657639	0.0271764	1.00738	0.948413
Nf-YA	Nuclear factor Y-box A	CG3891	FBgn0035993	0.658167	0.0332441	0.941353	0.600048
CG7878	CG7878	CG7878	FBgn0037549	0.658518	0.0418246	0.988204	0.940537
tko	technical knockout	CG7925	FBgn0003714	0.658848	0.0993906	0.925394	0.616543
DNApol-eta	DNApol-η	CG7143	FBgn0037141	0.658881	0.0856115	0.918894	0.708268
sno	strawberry notch	CG44436	FBgn0265630	0.65893	0.0869441	0.943711	0.636356
CG13151	CG13151	CG13151	FBgn0033750	0.659007	0.140423	1.02202	0.930475
wds	will die slowly	CG17437	FBgn0040066	0.659026	0.053081	0.965611	0.73447
CG8289	CG8289	CG8289	FBgn0030854	0.659233	0.0441031	0.932334	0.543001
mtm	myotubularin	CG9115	FBgn0025742	0.659741	0.0605471	1.01126	0.945963
CG5961	CG5961	CG5961	FBgn0038056	0.659846	0.0220918	1.02244	0.907349
Nsun2	NOP2-Sun domain family, member 2 ortholog	CG6133	FBgn0026079	0.660895	0.085686	1.04611	0.739891
Cap-D3	Chromosome associated protein D3	CG31989	FBgn0051989	0.660899	0.0145622	0.996551	0.937638
BEAF-32	Boundary element-associated factor of 32kD	CG10159	FBgn0015602	0.661432	0.0978533	0.968394	0.704294
CG42271	CG42271	CG42271	FBgn0259166	0.662022	0.0540897	1.06299	0.651873
CG4747	CG4747	CG4747	FBgn0043456	0.662679	0.0764467	0.977813	0.895898
Nop60B	Nucleolar protein at 60B	CG3333	FBgn0259937	0.66372	0.10761	0.926035	0.707321
CG3808	CG3808	CG3808	FBgn0036838	0.665018	0.0659457	0.9219	0.525536
Sin	Sex-lethal interactor	CG10582	FBgn0028402	0.667172	0.132028	0.857237	0.509675
Rab3-GAP	Rab3 GTPase activating protein	CG7061	FBgn0027505	0.668191	0.060986	0.956339	0.700617
CG15877	CG15877	CG15877	FBgn0035337	0.668698	0.121206	0.887111	0.615471
Zw10	Zeste-white 10	CG9900	FBgn0004643	0.669561	0.077812	0.959536	0.792031
sws	swiss cheese	CG2212	FBgn0003656	0.670172	0.0595	0.907967	0.508069
Mi-2	CG8103	CG8103	FBgn0262519	0.670421	0.100979	0.998333	0.987371
dnk	deoxyribonucleoside kinase	CG5452	FBgn0022338	0.67058	0.12967	1.05861	0.831889
CG4911	CG4911	CG4911	FBgn0035959	0.670607	0.0768479	1.06018	0.708879
Ucp4A	CG6492	CG6492	FBgn0030872	0.671458	0.0613457	0.92652	0.561057
loj	logjam	CG10733	FBgn0061492	0.672031	0.117818	0.947033	0.611552
Pal1	Peptidyl-alpha-hydroxyglycine-alpha-amidating lyase 1	CG12130	FBgn0283510	0.673384	0.0318668	0.995377	0.965855
endos	endosulfine	CG6513	FBgn0061515	0.67374	0.12438	0.983285	0.888749
CG11980	CG11980	CG11980	FBgn0037652	0.673839	0.140489	0.938307	0.625054
ca	claret	CG31037	FBgn0000247	0.673982	0.108707	1.02767	0.555245
CG8860	CG8860	CG8860	FBgn0033691	0.674061	0.0888995	1.05519	0.704436
Dp1	Dodeca-satellite-binding protein 1	CG5170	FBgn0027835	0.674142	0.0588293	1.00287	0.976464
CG31759	CG31759	CG31759	FBgn0051759	0.674181	0.0757949	0.876324	0.569643
Spase22-23	Spase 22/23-subunit	CG5677	FBgn0039172	0.674417	0.0878707	1.07269	0.59695
PCID2	PCI domain-containing protein 2	CG7351	FBgn0036184	0.674659	0.138038	0.899849	0.664897
tou	toutatis	CG10897	FBgn0033636	0.674933	0.135447	0.956109	0.634661
Aef1	Adult enhancer factor 1	CG5683	FBgn0005694	0.67566	0.0391641	1.04648	0.601265
CG9135	CG9135	CG9135	FBgn0031769	0.675799	0.0631677	1.06161	0.684902
dor	deep orange	CG3093	FBgn0000482	0.676262	0.0845356	0.955916	0.766065
CG18273	CG18273	CG18273	FBgn0029525	0.67688	0.100995	0.944003	0.654537
rb	ruby	CG11427	FBgn0003210	0.677419	0.0320746	1.02657	0.783215
CG6962	CG6962	CG6962	FBgn0037958	0.677511	0.0526115	0.948859	0.551767
Qsox1	CG4670	CG4670	FBgn0033814	0.678391	0.0375785	0.985295	0.871285
CG13742	CG13742	CG13742	FBgn0033372	0.680253	0.105536	0.884398	0.501939
CG8223	CG8223	CG8223	FBgn0037624	0.680573	0.083646	0.984939	0.815204
sty	sprouty	CG1921	FBgn0014388	0.681092	0.0922387	0.989715	0.963465
Scsalpha1	Succinyl coenzyme A synthetase alpha subunit	CG1065	FBgn0004888	0.682759	0.066578	0.982738	0.815128
CG5885	CG5885	CG5885	FBgn0025700	0.683764	0.121811	1.04541	0.739864
Bet3	BET3 ortholog (S. cerevisiae)	CG3911	FBgn0260859	0.685529	0.0561992	1.07163	0.613441
l(2)dtl	lethal-(2)-denticleless	CG11295	FBgn0013548	0.685703	0.0756561	1.08273	0.624834
sstn	CG6945	CG6945	FBgn0036476	0.686911	0.05261	0.982913	0.917418
godzilla	godzilla E3 ubiquitin protein ligase	CG10277	FBgn0037442	0.688253	0.0796626	1.02349	0.886288
l(2)k09848	CG7845	CG7845	FBgn0284246	0.688516	0.108107	0.959418	0.767357
RpII215	RNA polymerase II 215kD subunit	CG1554	FBgn0003277	0.689465	0.14991	1.03744	0.525316
CG10565	CG10565	CG10565	FBgn0037051	0.689516	0.0993167	0.979923	0.82413
Nnp-1	Nnp-1	CG12396	FBgn0022069	0.689742	0.0879726	0.930125	0.655013
CG7741	CG7741	CG7741	FBgn0033615	0.690381	0.0842397	0.909414	0.584237
RagC-D	Ras-related GTP binding C/D ortholog (H. sapiens)	CG8707	FBgn0033272	0.690562	0.0868218	0.893641	0.506469
Graf	GRAF ortholog (H. sapiens)	CG8948	FBgn0030685	0.690797	0.0563193	0.928544	0.563662
Myb	Myb oncogene-like	CG9045	FBgn0002914	0.690971	0.0461934	0.978738	0.833191
CG17360	CG17360	CG17360	FBgn0037949	0.691	0.0448618	0.935289	0.655013
Vps16B	Vacuolar protein sorting 16B	CG18112	FBgn0039702	0.691157	0.0831359	0.912891	0.578262
HERC2	HECT and RLD domain containing protein 2 ortholog (H. sapiens)	CG11734	FBgn0031107	0.691455	0.129476	1.03033	0.721176
exd	extradenticle	CG8933	FBgn0000611	0.691592	0.0155102	0.954824	0.526585
CG8237	CG8237	CG8237	FBgn0033350	0.691639	0.138004	0.953519	0.608987
CG13585	CG13585	CG13585	FBgn0035020	0.69219	0.0319966	1.07006	0.592776
mute	muscle wasted	CG34415	FBgn0085444	0.692605	0.0372213	0.926884	0.535099
Hr78	Hormoneceptor-like in 78	CG7199	FBgn0015239	0.694797	0.0553873	0.977416	0.849008
Daxx	Daxx-like protein	CG9537	FBgn0031820	0.694995	0.0962862	0.995294	0.969424
l(2)05287	CG12050	CG12050	FBgn0284251	0.695103	0.0725562	0.9984	0.99422
app	approximated	CG42318	FBgn0260941	0.695235	0.0574748	1.01694	0.792703
CG42672	CG42672	CG42672	FBgn0261554	0.69627	0.0354819	1.02611	0.684975
Ephrin	CG1862	CG1862	FBgn0040324	0.696394	0.135082	0.915359	0.673212
Vps53	CG3338	CG3338	FBgn0031598	0.696568	0.0569353	0.948055	0.636484
TTLL5	CG31108	CG31108	FBgn0051108	0.696985	0.0805303	1.02928	0.806399
Sec61alpha	Sec61 alpha subunit	CG9539	FBgn0086357	0.697558	0.0152606	1.02652	0.742778
mio	missing oocyte	CG7074	FBgn0031399	0.697831	0.0436644	1.01783	0.866529
Elp3	Elongator complex protein 3	CG15433	FBgn0031604	0.69933	0.0604515	0.961516	0.81866
mRpL45	mitochondrial ribosomal protein L45	CG6949	FBgn0263863	0.699881	0.130344	0.925092	0.58056
FAM21	CG16742	CG16742	FBgn0034529	0.701474	0.0553426	0.930844	0.550774
Dbp73D	Dead box protein 73D	CG9680	FBgn0004556	0.702116	0.115453	0.905654	0.596766
CG2260	CG2260	CG2260	FBgn0030000	0.704063	0.138159	1.05518	0.704493
lin	lines	CG11770	FBgn0002552	0.704549	0.0154097	0.987079	0.843236
CG4806	CG4806	CG4806	FBgn0260456	0.705554	0.0435269	0.933036	0.608989
Kap-alpha3	karyopherin alpha3	CG9423	FBgn0027338	0.705622	0.039778	1.00692	0.797453
Psn	Presenilin	CG18803	FBgn0284421	0.706104	0.0821414	1.03943	0.74439
Ns1	Nucleostemin ortholog (H. sapiens) 1	CG3983	FBgn0038473	0.706305	0.086837	0.936262	0.56154
CG42360	CG42360	CG42360	FBgn0259742	0.706401	0.0613329	0.911575	0.511057
Bsg25D	Blastoderm-specific gene 25D	CG14025	FBgn0000228	0.706627	0.0259433	0.986257	0.888764
LysRS	Lysyl-tRNA synthetase	CG12141	FBgn0027084	0.707253	0.137575	0.958481	0.679699
Pp2A-29B	Protein phosphatase 2A at 29B	CG17291	FBgn0260439	0.708475	0.026218	1.00371	0.976751
Ubr1	CG9086	CG9086	FBgn0030809	0.708724	0.136273	1.00004	0.999986
CG5009	CG5009	CG5009	FBgn0027572	0.708896	0.142135	0.968432	0.886896
Dd	Dullard	CG1696	FBgn0029067	0.708943	0.0832369	1.00354	0.979669
CG10672	CG10672	CG10672	FBgn0035588	0.709288	0.140911	0.988397	0.939823
Orc5	Origin recognition complex subunit 5	CG7833	FBgn0015271	0.709375	0.0870751	0.991806	0.972112
CG13605	CG13605	CG13605	FBgn0039150	0.710166	0.0628657	0.975478	0.864741
Su(z)12	CG8013	CG8013	FBgn0020887	0.710967	0.0365417	1.02471	0.783352
Girdin	CG12734	CG12734	FBgn0283724	0.711207	0.0457661	0.990577	0.935425
Psi	P-element somatic inhibitor	CG8912	FBgn0014870	0.711539	0.07897	0.980695	0.589874
eRF3	Ef1alpha-like factor	CG6382	FBgn0020443	0.711615	0.0482334	1.0273	0.8076
Pp4-19C	Protein phosphatase 19C	CG32505	FBgn0023177	0.711907	0.127193	0.963364	0.673249
vig2	CG11844	CG11844	FBgn0046214	0.712114	0.0464173	0.941553	0.55993
CG14764	CG14764	CG14764	FBgn0033236	0.712248	0.0212538	0.995717	0.969327
CG7011	CG7011	CG7011	FBgn0036489	0.713929	0.116453	0.932726	0.652923
Msh6	CG7003	CG7003	FBgn0036486	0.714751	0.147007	1.0863	0.719072
Rtf1	CG10955	CG10955	FBgn0034722	0.715067	0.0468353	1.04778	0.624511
CG1785	CG1785	CG1785	FBgn0030061	0.715306	0.0903173	0.969095	0.821156
CG10425	CG10425	CG10425	FBgn0039304	0.716563	0.135366	1.01494	0.946175
CG31935	CG31935	CG31935	FBgn0051935	0.716802	0.0561882	0.949303	0.734262
Mad	Mothers against dpp	CG12399	FBgn0011648	0.716907	0.0831983	0.993638	0.970011
l(1)G0320	lethal (1) G0320	CG32701	FBgn0028327	0.717377	0.0312736	1.04203	0.670608
l(2)09851	lethal (2) 09851	CG12792	FBgn0022288	0.71901	0.132604	0.977614	0.893291
CG16790	CG16790	CG16790	FBgn0037713	0.719261	0.0301183	0.973808	0.862171
CG1737	CG1737	CG1737	FBgn0030293	0.719648	0.0434123	0.980946	0.864024
oaf	out at first	CG9884	FBgn0011818	0.721811	0.10201	0.983612	0.935889
Ns3	Nucleostemin ortholog (H. sapiens) 3	CG14788	FBgn0266284	0.722471	0.0551751	0.940879	0.590174
CG1542	CG1542	CG1542	FBgn0039828	0.723747	0.0834983	1.02257	0.876577
CG7466	CG7466	CG7466	FBgn0031981	0.724852	0.0876403	1.02847	0.890453
pasi2	CG8121	CG8121	FBgn0037680	0.725128	0.117439	1.06952	0.728574
CG1888	CG1888	CG1888	FBgn0033421	0.725241	0.097865	0.946788	0.743897
boca	boca	CG30498	FBgn0004132	0.725505	0.144564	1.00083	0.994206
Ythdf	CG6422	CG6422	FBgn0039261	0.725703	0.0784282	0.944416	0.659166
CG12717	CG12717	CG12717	FBgn0030420	0.726288	0.0870137	1.00328	0.986386
CG12301	CG12301	CG12301	FBgn0036514	0.726439	0.0613781	0.892458	0.504466
CG7483	CG7483	CG7483	FBgn0037573	0.72672	0.0837411	1.04787	0.567924
ebi	CG4063	CG4063	FBgn0263933	0.727112	0.0520571	0.959077	0.639562
CG4658	CG4658	CG4658	FBgn0032170	0.727147	0.0461906	0.983279	0.871137
CG14985	CG14985	CG14985	FBgn0035482	0.729846	0.094546	0.994317	0.972377
Mau2	Mau2 sister chromatid cohesion factor	CG4203	FBgn0038300	0.730901	0.0389782	0.946193	0.601197
Nmdmc	NAD-dependent methylenetetrahydrofolate dehydrogenase	CG18466	FBgn0010222	0.731341	0.0383301	1.02932	0.706196
inc	insomniac	CG32810	FBgn0025394	0.731787	0.0648404	1.00122	0.992665
Dsor1	Downstream of raf1	CG15793	FBgn0010269	0.732269	0.07804	0.975675	0.84944
CG8507	CG8507	CG8507	FBgn0037756	0.732744	0.0642773	0.923074	0.506455
CG13016	CG13016	CG13016	FBgn0033899	0.733504	0.0934857	0.936689	0.540613
Dpit47	DNA polymerase interacting tpr containing protein of 47kD	CG3189	FBgn0266518	0.734384	0.100838	0.948828	0.661391
Cul1	Cullin 1	CG1877	FBgn0015509	0.734415	0.0479838	0.987129	0.896889
Nmd3	Nonsense-mediated mRNA 3	CG3460	FBgn0023542	0.734545	0.0983018	1.04645	0.779324
U4-U6-60K	U4-U6 small nuclear riboprotein factor 60K	CG6322	FBgn0036733	0.736194	0.0751778	0.993117	0.965923
mbm	mushroom body miniature	CG11604	FBgn0086912	0.736337	0.0751651	0.911679	0.523551
escl	CG5202	CG5202	FBgn0032391	0.737076	0.0856954	0.995619	0.956782
GluProRS	Glutamyl-prolyl-tRNA synthetase	CG5394	FBgn0005674	0.737965	0.0818934	0.93024	0.561549
Jwa	Jwa ortholog	CG10373	FBgn0032704	0.738478	0.143194	1.03782	0.586346
Ice2	Interacts with the C terminus of ELL 1	CG10825	FBgn0038860	0.739041	0.0751578	0.925113	0.547587
tant	tantalus	CG6586	FBgn0028980	0.739583	0.108432	0.913504	0.508015
CG6766	CG6766	CG6766	FBgn0032398	0.739851	0.102192	0.965234	0.599772
mRpL18	mitochondrial ribosomal protein L18	CG12373	FBgn0026741	0.739897	0.149679	0.936877	0.714409
CG6712	CG6712	CG6712	FBgn0032408	0.740005	0.0385364	0.984435	0.926508
mEFG1	iconoclast	CG4567	FBgn0263133	0.740072	0.142538	0.954825	0.766831
CG7289	CG7289	CG7289	FBgn0031379	0.740136	0.062015	0.949412	0.629254
GABPI	beta4GalNAcTB pilot	CG17257	FBgn0031495	0.740334	0.132663	0.964305	0.624457
CG2218	CG2218	CG2218	FBgn0039767	0.740533	0.0506155	0.945497	0.523255
Pabp2	CG2163	CG2163	FBgn0005648	0.741485	0.0391526	0.977947	0.872995
Psa	Puromycin sensitive aminopeptidase	CG1009	FBgn0261243	0.741831	0.0479252	1.00757	0.94709
Neto	Neuropilin and tolloid-like	CG44328	FBgn0265416	0.742156	0.142513	1.0945	0.597897
CG17985	CG17985	CG17985	FBgn0033199	0.742938	0.0946225	1.02019	0.9254
faf	fat facets	CG1945	FBgn0005632	0.743003	0.12784	0.970525	0.795081
CG31635	CG31635	CG31635	FBgn0051635	0.743075	0.120103	0.974335	0.862758
CG7028	CG7028	CG7028	FBgn0027587	0.74331	0.0405851	0.957189	0.558321
RanBPM	Ran-binding protein M	CG42236	FBgn0262114	0.743537	0.146028	0.978017	0.878033
CG9304	CG9304	CG9304	FBgn0034674	0.743697	0.104685	0.947745	0.733659
l(3)72Dn	lethal (3) 72Dn	CG5018	FBgn0263605	0.744751	0.115739	0.917685	0.543008
Brf	CG31256	CG31256	FBgn0038499	0.744832	0.034514	0.970706	0.735843
ben	bendless	CG18319	FBgn0000173	0.745086	0.134382	0.974757	0.872677
Rnp4F	RNA-binding protein 4F	CG3312	FBgn0014024	0.745282	0.04578	1.03761	0.68171
Sos	Son of sevenless	CG7793	FBgn0001965	0.746661	0.0321033	0.973723	0.514207
Pp2B-14D	Protein phosphatase 2B at 14D	CG9842	FBgn0011826	0.746748	0.100066	1.02429	0.701009
CG3645	CG3645	CG3645	FBgn0031238	0.747374	0.106908	0.967821	0.572578
vers	lethal (3) j2D3	CG6801	FBgn0011335	0.748611	0.100429	0.971938	0.786523
Vap33	VAMP-associated protein of 33kDa ortholog A	CG5014	FBgn0029687	0.748654	0.0409438	0.960051	0.565112
CG14803	CG14803	CG14803	FBgn0023513	0.7492	0.0869805	0.931771	0.638348
AIF	Apoptosis inducing factor	CG7263	FBgn0031392	0.749357	0.128066	0.924693	0.597919
x16	CG10203	CG10203	FBgn0028554	0.750722	0.0830609	0.918386	0.502834
Naa15-16	NAT1 ortholog (S. cerevisiae)	CG12202	FBgn0031020	0.750887	0.0591768	0.958072	0.719091
CG32095	CG32095	CG32095	FBgn0052095	0.750961	0.0991438	0.934974	0.614007
Rcc1	Regulator of chromosome condensation 1	CG10480	FBgn0002638	0.751896	0.146025	0.944287	0.782479
l(2)k05819	lethal (2) k05819	CG3054	FBgn0022153	0.753367	0.114329	0.965354	0.511964
CG14322	CG14322	CG14322	FBgn0038532	0.753552	0.103999	0.973762	0.797981
CG12375	CG12375	CG12375	FBgn0031987	0.753707	0.0682506	0.958584	0.535041
Dek	CG5935	CG5935	FBgn0026533	0.753739	0.108131	0.963911	0.816583
CG13603	CG13603	CG13603	FBgn0039135	0.753979	0.123289	1.01287	0.91916
SF2	CG6987	CG6987	FBgn0283477	0.754537	0.0445939	0.999461	0.995569
Nf-YB	Nuclear factor Y-box B	CG10447	FBgn0032816	0.754895	0.132086	0.95347	0.781218
CG14641	CG14641	CG14641	FBgn0037220	0.755258	0.0787869	0.969958	0.737855
CG10576	CG10576	CG10576	FBgn0035630	0.755273	0.091547	0.928505	0.557272
CG14230	CG14230	CG14230	FBgn0031062	0.755581	0.088987	0.970746	0.841546
CG9425	CG9425	CG9425	FBgn0036451	0.755603	0.139509	1.01705	0.786375
CG6454	CG6454	CG6454	FBgn0039187	0.756306	0.057036	0.963091	0.700945
CG15814	CG15814	CG15814	FBgn0030873	0.756632	0.0549419	0.935831	0.501972
GCS2beta	Glucosidase 2 β subunit	CG6453	FBgn0032643	0.757401	0.0528598	0.959296	0.649677
CG10492	CG10492	CG10492	FBgn0032748	0.76093	0.0514934	0.974634	0.770967
CG6664	CG6664	CG6664	FBgn0036685	0.761965	0.111955	0.908895	0.522328
Pdha	lethal (1) G0334	CG7010	FBgn0028325	0.762621	0.130484	1.00632	0.962067
α-PheRS	Phenylalanyl-tRNA synthetase, α-subunit	CG2263	FBgn0030007	0.762951	0.146783	1.01795	0.909091
dgrn	degringolade	CG10981	FBgn0037384	0.763663	0.0867169	0.970236	0.880554
Nprl2	Nitrogen permease regulator-like 2	CG9104	FBgn0030800	0.76369	0.0262637	0.983434	0.855115
pds5	precocious dissociation of sisters 5	CG17509	FBgn0260012	0.764644	0.0739051	1.05614	0.529472
CG31550	CG31550	CG31550	FBgn0051550	0.764981	0.0948641	0.989577	0.942676
mod	modulo	CG2050	FBgn0002780	0.766002	0.140976	1.08859	0.598709
CG14882	CG14882	CG14882	FBgn0038429	0.766693	0.145929	1.07753	0.616187
beta-PheRS	CG5706	CG5706	FBgn0039175	0.767372	0.0642041	0.976697	0.805869
Larp7	La related protein 7	CG42569	FBgn0260771	0.768021	0.148498	0.943705	0.640519
MFS16	Major Facilitator Superfamily Transporter 16	CG10069	FBgn0034611	0.768217	0.0656564	1.05352	0.504334
l(2)34Fd	lethal (2) 34Fd	CG7516	FBgn0261535	0.768359	0.124943	0.915003	0.644801
dock	dreadlocks	CG3727	FBgn0010583	0.768721	0.0875501	1.04153	0.692432
Start1	CG3522	CG3522	FBgn0035028	0.770074	0.0445357	0.973643	0.765623
mi	minus	CG5360	FBgn0261786	0.770287	0.0720154	1.04471	0.653998
CG11444	CG11444	CG11444	FBgn0029715	0.771199	0.0510158	1.00562	0.961131
CG12159	CG12159	CG12159	FBgn0033232	0.772664	0.11238	1.05063	0.790747
mu2	mutator 2	CG1960	FBgn0002872	0.772734	0.115355	0.917636	0.539791
CG7601	CG7601	CG7601	FBgn0027583	0.773407	0.0490575	0.976837	0.745683
tun	tungus	CG8253	FBgn0034046	0.773792	0.1113	0.996414	0.966377
CG12877	CG12877	CG12877	FBgn0039544	0.775237	0.0411139	0.966335	0.601105
CG10341	CG10341	CG10341	FBgn0032701	0.775462	0.0220353	1.02333	0.654016
Ubc2	Ubiquitin conjugating enzyme 2	CG6720	FBgn0015320	0.776709	0.0327404	1.00319	0.844225
Pgant7	UDP-N-acetyl-alpha-D-galactosamine:polypeptide N-acetylgalactosaminyltransferase 2	CG6394	FBgn0030930	0.777183	0.130162	0.920488	0.58735
tgo	tango	CG11987	FBgn0264075	0.779473	0.12435	1.04283	0.669853
Moe	Moesin	CG10701	FBgn0011661	0.779846	0.081463	0.980634	0.787602
Als2	Amyotrophic lateral sclerosis 2	CG7158	FBgn0037116	0.78008	0.147399	1.00206	0.983106
Cdc27	Cell division cycle 27 ortholog	CG8610	FBgn0012058	0.780257	0.0344054	0.995651	0.969053
Stlk	Ste20-like kinase	CG40293	FBgn0046692	0.781304	0.147088	1.03429	0.838056
Scm	Sex comb on midleg	CG9495	FBgn0003334	0.782822	0.0387653	1.01997	0.68973
CG13625	CG13625	CG13625	FBgn0039210	0.783458	0.033707	0.931404	0.527801
colt	congested-like trachea	CG3057	FBgn0019830	0.783972	0.10222	1.01424	0.863905
yrt	yurt	CG9764	FBgn0004049	0.784042	0.0860031	1.00312	0.976646
CG11210	CG11210	CG11210	FBgn0033259	0.784945	0.140928	1.06602	0.642123
CG31156	CG31156	CG31156	FBgn0051156	0.78513	0.118183	0.94664	0.576663
fand	CG6197	CG6197	FBgn0033859	0.785754	0.0665457	1.00566	0.961121
Kdm4A	Histone demethylase 4A	CG15835	FBgn0033233	0.785769	0.0793509	0.910028	0.522213
adp	adipose	CG5124	FBgn0000057	0.786019	0.116731	0.951978	0.813099
asun	asunder	CG6814	FBgn0020407	0.78618	0.0773418	1.01481	0.915193
eIF5B	CG10840	CG10840	FBgn0026259	0.786775	0.0344	1.03333	0.569472
sip1	septin interacting protein 1	CG7238	FBgn0024191	0.787522	0.108011	0.922618	0.502327
Pc	Polycomb	CG32443	FBgn0003042	0.788459	0.0612985	1.00457	0.959019
CG9799	CG9799	CG9799	FBgn0038146	0.790076	0.0872869	0.931981	0.569633
Eps-15	Epidermal growth factor receptor pathway substrate clone 15	CG16932	FBgn0035060	0.790543	0.140046	1.01276	0.910829
CG9855	CG9855	CG9855	FBgn0037242	0.790632	0.0499037	0.959617	0.693227
Pp1alpha-96A	Protein phosphatase 1alpha at 96A	CG6593	FBgn0003134	0.790911	0.0159828	0.99019	0.83871
Usp8	UBPY ortholog	CG5798	FBgn0038862	0.791175	0.120185	0.998289	0.990809
CG7376	CG7376	CG7376	FBgn0035689	0.793717	0.119072	1.01203	0.940096
SA	Stromalin	CG3423	FBgn0020616	0.793769	0.0822924	1.02486	0.83175
SRPK	CG8174	CG8174	FBgn0286813	0.793905	0.0265639	0.981764	0.792958
fz4	frizzled 4	CG4626	FBgn0027342	0.795511	0.0732154	0.991664	0.932979
CG12091	CG12091	CG12091	FBgn0035228	0.797999	0.0759582	0.968926	0.726205
CG11583	CG11583	CG11583	FBgn0035524	0.799353	0.115717	0.977991	0.892806
Pten	CG5671	CG5671	FBgn0026379	0.79947	0.0271595	0.991907	0.909698
lute	CG43226	CG43226	FBgn0262871	0.800895	0.102202	1.00507	0.958992
MrgBP	MRG/MORF4L binding protein	CG13746	FBgn0033341	0.802209	0.127901	1.00909	0.886038
CG31122	CG31122	CG31122	FBgn0051122	0.803666	0.0609959	0.996572	0.975475
CG31278	CG31278	CG31278	FBgn0051278	0.803735	0.0908261	0.928075	0.628683
psidin	phagocyte signaling impaired	CG4845	FBgn0243511	0.804625	0.0656577	0.955613	0.503595
Wwox	WW domain containing oxidoreductase	CG7221	FBgn0031972	0.804841	0.115217	1.06364	0.596742
z	zeste	CG7803	FBgn0004050	0.804925	0.134429	0.950509	0.659079
Upf1	CG1559	CG1559	FBgn0030354	0.806304	0.129244	0.983086	0.895652
Rbpn-5	Rabaptin-5	CG4030	FBgn0034585	0.806989	0.0676447	1.0376	0.608761
CG4452	CG4452	CG4452	FBgn0035981	0.808383	0.113621	1.01229	0.877589
Pink1	PTEN-induced putative kinase 1	CG4523	FBgn0029891	0.810112	0.145467	1.09467	0.557196
M1BP	Motif 1 Binding Protein	CG9797	FBgn0037621	0.812052	0.100895	0.972536	0.818791
CG5027	CG5027	CG5027	FBgn0036579	0.812365	0.0709882	1.04072	0.62105
Rab4	CG4921	CG4921	FBgn0016701	0.815395	0.149909	0.977581	0.741633
Cyp6u1	CG3567	CG3567	FBgn0033121	0.81585	0.0907495	1.05588	0.550135
CG5003	CG5003	CG5003	FBgn0039554	0.816211	0.0411705	1.00609	0.937831
CG14971	CG14971	CG14971	FBgn0035449	0.816866	0.0536414	1.00883	0.948224
CG11596	CG11596	CG11596	FBgn0023522	0.817188	0.109161	1.00069	0.996437
RIOK1	RIO kinase 1	CG11660	FBgn0036187	0.817796	0.104188	0.955385	0.805337
CG10600	CG10600	CG10600	FBgn0032717	0.820825	0.0978432	0.943807	0.510472
CSN1b	COP9 complex homolog subunit 1 b	CG3889	FBgn0027057	0.821078	0.0909728	0.968022	0.681943
botv	brother of tout-velu	CG15110	FBgn0027535	0.821614	0.11918	1.02347	0.842454
pkaap	CG4132	CG4132	FBgn0040079	0.82254	0.0934907	0.990828	0.931964
CG7492	CG7492	CG7492	FBgn0035807	0.82293	0.112922	0.993208	0.955209
Cnot4	Cnot 4 homologue	CG31716	FBgn0051716	0.824323	0.138983	0.981201	0.853506
CG6568	CG6568	CG6568	FBgn0034210	0.824836	0.122191	0.955947	0.602896
twin	CG31137	CG31137	FBgn0011725	0.825125	0.0427342	1.02767	0.764237
IntS14	Integrator 14	CG4785	FBgn0031314	0.825495	0.121183	0.947178	0.623121
conu	conundrum	CG17082	FBgn0039994	0.827134	0.0640693	0.96764	0.627466
rngo	rings lost	CG4420	FBgn0030753	0.832096	0.0240016	0.973257	0.555563
msk	moleskin	CG7935	FBgn0026252	0.833849	0.120723	1.00887	0.900106
casp	caspar	CG8400	FBgn0034068	0.833932	0.0672778	1.01311	0.85775
CG2202	CG2202	CG2202	FBgn0030240	0.834134	0.0540148	0.953152	0.587274
eIF2gamma	Eukaryotic initiation factor 2gamma	CG43665	FBgn0263740	0.834996	0.12236	1.0355	0.765603
IntS8	Integrator 8	CG5859	FBgn0025830	0.837612	0.125941	1.02591	0.713196
tank	CG15626	CG15626	FBgn0031635	0.840741	0.111199	0.972826	0.676919
CG7766	CG7766	CG7766	FBgn0030087	0.84089	0.10325	1.00129	0.990665
CG8786	CG8786	CG8786	FBgn0036897	0.842389	0.0561117	1.03397	0.544446
Atg4a	Autophagy-specific gene 4a	CG4428	FBgn0031298	0.843509	0.0798964	0.995617	0.965007
ArfGAP3	ADPbosylation factor GTPase activating protein 3	CG6838	FBgn0037182	0.844734	0.0665992	1.02734	0.712305
Marf	Mitochondrial assembly regulatory factor	CG3869	FBgn0029870	0.846382	0.0879936	0.999057	0.992737
CG5087	CG5087	CG5087	FBgn0035953	0.848123	0.0772147	1.00411	0.923806
Deaf1	Deformed epidermal autoregulatory factor-1	CG8567	FBgn0013799	0.848681	0.124745	0.986909	0.909142
CycK	Cyclin K	CG15218	FBgn0025674	0.85037	0.13527	1.01544	0.861992
Ufl1	CG1104	CG1104	FBgn0037467	0.853971	0.0966073	1.04337	0.625216
α4GT1	α1,4-galactosyltransferase 1	CG17223	FBgn0031491	0.854018	0.0503661	0.956345	0.62874
CG8613	CG8613	CG8613	FBgn0033924	0.854157	0.1076	0.96788	0.61519
CG14194	CG14194	CG14194	FBgn0030996	0.856124	0.0329964	1.01043	0.917671
Rga	Regena	CG2161	FBgn0017550	0.856875	0.0743784	0.939891	0.539352
Golgin84	Golgin-84 ortholog (H. sapiens)	CG17785	FBgn0039188	0.857117	0.0811854	1.03773	0.555299
CG9175	CG9175	CG9175	FBgn0031779	0.857358	0.0404737	1.0139	0.887492
MED24	Mediator complex subunit 24	CG7999	FBgn0035851	0.864047	0.049064	0.957007	0.569555
SerRS-m	Seryl-tRNA synthetase	CG4938	FBgn0021750	0.867041	0.0787945	0.91636	0.509644
His3.3B	Histone H3.3B	CG8989	FBgn0004828	0.870342	0.0672438	1.03266	0.616889
Uck	CG6364	CG6364	FBgn0263398	0.875693	0.0775642	1.03274	0.534805
Hsf	Heat shock factor	CG5748	FBgn0001222	0.884015	0.0995927	0.970875	0.704558
CG1968	CG1968	CG1968	FBgn0033401	0.887391	0.0734121	1.01767	0.819413
CG10321	CG10321	CG10321	FBgn0034643	0.88984	0.132789	0.979849	0.775173
Rac1	Rac1	CG2248	FBgn0010333	0.896947	0.124833	1.02242	0.780001
Strip	CG11526	CG11526	FBgn0035437	0.91402	0.0447841	1.03939	0.576713
Edem1	CG3810	CG3810	FBgn0023511	0.920785	0.149666	0.97428	0.661941

## Sheet: Infection only, UP
				HH>wGD inf/ HH>wGD uninf		HH>mTorWT uninf/ HH>wGD uninf
Symbol	Name	Annotation Symbol	FlyBase ID	FC	FDR	FC	FDR
CG46301	CG46301 (CG16879)	CG46301	FBgn0283651	301.116	0.0182821	1.05157	0.760664
GNBP-like3	GNBP-like 3	CG13422	FBgn0034511	131.341	0.0367862	1	—
CG46301	CG46301 (CG17341)	CG46301	FBgn0283651	126.487	0.138816	0.774801	0.813903
IBIN	Induced by Infection	CG44404	FBgn0265577	112.225	0.0334338	3.38284	0.633805
AttC	Attacin-C	CG4740	FBgn0041579	49.5536	0.103969	0.351977	0.550465
CG15370	CG15370	CG15370	FBgn0030107	39.6193	0.0567567	1.32489	0.5947
CG13794	CG13794	CG13794	FBgn0031936	35.379	0.0249849	2.40749	0.519559
Dro	Drosocin	CG10816	FBgn0010388	34.8541	0.114053	0.537217	0.585187
AttB	Attacin-B	CG18372	FBgn0041581	30.6226	0.101304	0.421754	0.622279
CG15282	CG15282	CG15282	FBgn0028855	28.7785	0.074213	0.729115	0.542299
CG42817	CG42817	CG42817	FBgn0261999	28.6062	0.0277694	2.42409	0.533469
AttA	Attacin-A	CG10146	FBgn0012042	27.1523	0.0968116	1.13277	0.782448
lncRNA:CR44300	long non-coding RNA:CR44300	CR44300	FBgn0265346	16.8768	0.0524882	1.05157	0.650028
DptA	Diptericin A	CG12763	FBgn0004240	16.8523	0.13994	1.00579	0.975167
CG9628	CG9628	CG9628	FBgn0036433	12.55	0.0168327	1.35612	0.65787
CG18404	CG18404	CG18404	FBgn0039761	11.7017	0.0301809	1	—
lncRNA:CR44213	long non-coding RNA:CR44213	CR44213	FBgn0265144	11.0117	0.105155	1	—
lncRNA:CR45453	long non-coding RNA:CR45453	CR45453	FBgn0267009	9.93767	0.101203	1	—
CG15065	CG15065	CG15065	FBgn0040734	9.8696	0.0808254	1	—
CG42822	CG42822	CG42822	FBgn0262004	8.68135	0.0483994	1.05157	0.650076
CG2861	CG2861	CG2861	FBgn0029728	7.53819	0.115696	0.679564	0.89041
Ddc	Dopa decarboxylase	CG10697	FBgn0000422	6.51397	0.0303186	0.948281	0.962806
CG43861	CG43861	CG43861	FBgn0264443	6.46878	0.100433	1.25113	0.7305
CG12896	CG12896	CG12896	FBgn0033521	6.26578	0.07873	0.949791	0.926127
lncRNA:CR32194	long non-coding RNA:CR32194	CR32194	FBgn0052194	6.25385	0.115649	1.18635	0.718939
CG33099	CG33099	CG33099	FBgn0053099	5.8604	0.130822	1.13108	0.853646
CG13482	CG13482	CG13482	FBgn0036419	5.80429	0.118916	0.947516	0.935025
CG1850	CG1850	CG1850	FBgn0033154	5.10057	0.132974	1.14767	0.815513
Drs	Drosomycin	CG10810	FBgn0283461	5.01967	0.048713	1.22118	0.780277
Drat	Death resistor Adh domain containing target	CG1600	FBgn0033188	4.63674	0.0641544	1.23408	0.541121
CG14823	CG14823	CG14823	FBgn0035734	4.49295	0.102777	1.03735	0.956127
lncRNA:CR44060	long non-coding RNA:CR44060	CR44060	FBgn0264869	4.36612	0.106748	1.17638	0.870381
CG17816	CG17816	CG17816	FBgn0037525	3.69577	0.0668148	1.00876	0.978106
CG3301	CG3301	CG3301	FBgn0038878	3.17065	0.103379	1.06439	0.867124
MYPT-75D	MYPT-75D	CG6896	FBgn0036801	3.08015	0.0718465	0.979982	0.94444
ome	omega	CG42280	FBgn0259175	2.91823	0.0659786	0.948378	0.88072
CG30280	CG30280	CG30280	FBgn0050280	2.86458	0.12457	1.20374	0.624117
Dhpr	Dihydropteridine reductase	CG4665	FBgn0035964	2.63074	0.0303689	0.937945	0.745753
apt	apontic	CG5393	FBgn0015903	2.6241	0.10496	1.08512	0.807008
CG7328	CG7328	CG7328	FBgn0036942	2.60481	0.0836132	1.00393	0.985641
Pglym78	Phosphoglyceromutase 78	CG1721	FBgn0014869	2.47765	0.0324376	1.11895	0.698529
CG14778	CG14778	CG14778	FBgn0029580	2.4674	0.0670198	1.13277	0.787296
Scgalpha	Sarcoglycan alpha	CG7851	FBgn0032013	2.37726	0.0387306	0.864575	0.735172
CG14556	CG14556	CG14556	FBgn0039413	2.21854	0.0234974	0.943542	0.925702
CG6142	CG6142	CG6142	FBgn0039415	2.185	0.0478862	1.00005	0.999785
mim	missing-in-metastasis	CG33558	FBgn0053558	2.18269	0.0299576	0.918263	0.706997
Khc-73	Kinesin heavy chain 73	CG8183	FBgn0019968	2.14551	0.0340651	1.07127	0.704127
ATP8B	ATPase 8B	CG14741	FBgn0037989	2.0995	0.136047	1.05393	0.853171
Gαo	G protein α o subunit	CG2204	FBgn0001122	1.83562	0.0189401	0.911631	0.546603
scrib	scribbled	CG43398	FBgn0263289	1.81585	0.034851	1.08372	0.737591
osp	outspread	CG3479	FBgn0003016	1.74205	0.0514792	0.879591	0.529375
Tsp42Ee	Tetraspanin 42Ee	CG10106	FBgn0029506	1.73028	0.136688	1.09521	0.598056
LRP1	LDL receptor protein 1	CG33087	FBgn0053087	1.72389	0.101353	0.939971	0.797945
CG31195	CG31195	CG31195	FBgn0051195	1.63829	0.0649371	0.888199	0.568346
Fas1	Fasciclin 1	CG6588	FBgn0285925	1.58169	0.0486116	0.994687	0.955117
Vha100-1	Vacuolar H[+] ATPase 100kD subunit 1	CG1709	FBgn0028671	1.54399	0.0984365	0.990244	0.957423
disp	dispatched	CG2019	FBgn0029088	1.5145	0.0473632	1.11619	0.577369
Pgi	Phosphoglucose isomerase	CG8251	FBgn0003074	1.50774	0.0997424	1.1318	0.524125
CHES-1-like	Checkpoint suppressor homologue	CG12690	FBgn0029504	1.48294	0.0918117	1.09099	0.820177
Sec71	Secretory 71	CG7578	FBgn0028538	1.47898	0.0234667	1.00752	0.941413
spg	sponge	CG31048	FBgn0264324	1.47168	0.0736276	1.11778	0.707355
CdGAPr	Cd GTPase activating protein-related	CG10538	FBgn0032821	1.42976	0.0658683	0.916251	0.671094
snz	snazarus	CG1514	FBgn0029976	1.42799	0.0502724	1.08983	0.556853
Hipk	homeodomain interacting protein kinase	CG17090	FBgn0035142	1.42569	0.0661978	1.14736	0.666292
CG5613	CG5613	CG5613	FBgn0030839	1.41645	0.129932	1.04949	0.739584
CG5721	CG5721	CG5721	FBgn0034315	1.41397	0.0238239	0.895964	0.504351
mon2	monensin sensitivity 2	CG8683	FBgn0031985	1.40388	0.12224	0.997122	0.986447
pcx	pecanex	CG3443	FBgn0003048	1.40259	0.0875813	0.885684	0.733265
CG7611	CG7611	CG7611	FBgn0037094	1.38354	0.0641542	1.05205	0.5697
Pfk	Phosphofructokinase	CG4001	FBgn0003071	1.37754	0.122038	1.01524	0.944177
cm	carmine	CG3035	FBgn0000330	1.37682	0.0708924	1.0418	0.623528
ClC-c	Chloride channel-c	CG5284	FBgn0036566	1.3757	0.0421911	1.05025	0.72755
CG1407	CG1407	CG1407	FBgn0033474	1.37267	0.10427	1.01351	0.86497
MICU3	Mitochondrial calcium uptake 3	CG4662	FBgn0038735	1.3678	0.108767	1.06787	0.66898
cic	capicua	CG43122	FBgn0262582	1.35877	0.146573	0.842031	0.666827
CG14435	CG14435	CG14435	FBgn0029911	1.34521	0.0532505	1.09545	0.614652
sgg	shaggy	CG2621	FBgn0003371	1.34284	0.0702399	1.09868	0.675491
RagA-B	Ras-related GTP binding A/B ortholog (H. sapiens)	CG11968	FBgn0037647	1.33244	0.139175	0.925629	0.530741
Sec6	Secretory 6	CG5341	FBgn0266671	1.32504	0.115498	0.997622	0.979446
Liprin-α	Liprin-α	CG11199	FBgn0046704	1.31951	0.0583026	1.05377	0.741665
gek	genghis khan	CG4012	FBgn0023081	1.31663	0.0480694	1.03018	0.851509
CG3652	CG3652	CG3652	FBgn0031600	1.30338	0.0482999	0.960662	0.521281
Arp1	Actin-related protein 1	CG6174	FBgn0011745	1.3022	0.115266	1.04156	0.707029
MICAL-like	MICAL-like	CG11259	FBgn0036333	1.29468	0.0843097	1.06479	0.719476
Slh	SLY-1 homologous	CG3539	FBgn0264978	1.28957	0.0432146	0.968611	0.547296
HDAC4	CG1770	CG1770	FBgn0041210	1.2831	0.138582	1.02727	0.888357
CG8878	CG8878	CG8878	FBgn0027504	1.27936	0.083147	1.00798	0.934104
lncRNA:roX2	RNA on the X 2	CR32665	FBgn0019660	1.27915	0.093843	0.954436	0.817903
S6KL	Protein kinase-like 17E	CG7001	FBgn0283473	1.27843	0.0735475	0.967344	0.64896
DCTN1-p150	Glued	CG9206	FBgn0001108	1.26895	0.0985431	1.06163	0.506024
βTub56D	β-Tubulin at 56D	CG9277	FBgn0284243	1.26742	0.0640026	1.03802	0.74127
CG16953	CG16953	CG16953	FBgn0038809	1.25509	0.132098	1.04645	0.780666
Cog1	Component of oligomeric golgi complex 1	CG4848	FBgn0037998	1.24647	0.0949052	0.987087	0.874838
sw	short wing	CG18000	FBgn0003654	1.24486	0.0485993	1.00341	0.96448
Larp4B	CG11505	CG11505	FBgn0035424	1.24307	0.12343	0.854081	0.570263
CG34408	CG34408	CG34408	FBgn0085437	1.23726	0.0616304	0.990683	0.940052
Tango1	Transport and Golgi organization 1	CG11098	FBgn0031842	1.23494	0.146434	1.04352	0.67071
δCOP	Coat Protein (coatomer) δ	CG14813	FBgn0028969	1.22819	0.149409	1.0341	0.719533
l(2)SH0834	lethal (2) SH0834	CG5385	FBgn0267365	1.22474	0.105343	0.928615	0.672686
DPCoAC	Dephosphocoenzyme A carrier	CG4241	FBgn0067783	1.22365	0.106267	1.03094	0.784609
CG12241	CG12241	CG12241	FBgn0038304	1.21524	0.0679465	1.00379	0.927721
l(2)gd1	lethal (2) giant discs 1	CG4713	FBgn0261983	1.2146	0.087417	0.9816	0.851165
ssp3	short spindle 3	CG18397	FBgn0032723	1.21107	0.0656502	0.990777	0.935442
wdb	widerborst	CG5643	FBgn0027492	1.20891	0.0676041	0.927254	0.69909
CG10646	CG10646	CG10646	FBgn0036292	1.20506	0.105765	0.988207	0.876566
Tmtc3	CG4050	CG4050	FBgn0020312	1.20292	0.126526	1.01608	0.828557
Madm	MLF1-adaptor molecule	CG1098	FBgn0027497	1.18864	0.138083	0.954835	0.560881
CG11999	CG11999	CG11999	FBgn0037312	1.18754	0.120029	0.956511	0.73518
garz	gartenzwerg	CG8487	FBgn0264560	1.18142	0.0990419	0.958536	0.71472
CG17593	CG17593	CG17593	FBgn0031544	1.16753	0.138059	1.04355	0.758728
CG6488	CG6488	CG6488	FBgn0032361	1.16704	0.033578	1.03615	0.553447
Arl1	ADP ribosylation factor-like 1	CG6025	FBgn0000115	1.16608	0.109673	0.972962	0.742084
Trp1	Translocation protein 1	CG4758	FBgn0011584	1.16442	0.123742	1.0299	0.745719
CG4603	CG4603	CG4603	FBgn0035593	1.16285	0.139097	0.985612	0.842176
Hs2st	Heparan sulfate 2-O-sulfotransferase	CG10234	FBgn0024230	1.15864	0.0792396	1.01707	0.73866
CG6689	CG6689	CG6689	FBgn0037877	1.15444	0.0678413	0.996009	0.973047
Mkk4	MAP kinase kinase 4	CG9738	FBgn0024326	1.15228	0.0727935	0.953389	0.557282
CG9795	CG9795	CG9795	FBgn0037234	1.14958	0.0706529	0.942937	0.505989
Sec8	Secretory 8	CG2095	FBgn0266672	1.14827	0.147164	0.971543	0.650183
CG11070	CG11070	CG11070	FBgn0028467	1.14772	0.126971	1.02353	0.513466
Hip14	Huntingtin-interacting protein 14	CG6017	FBgn0259824	1.14263	0.0975265	1.04258	0.71079
lig	lingerer	CG8715	FBgn0020279	1.13623	0.117483	1.00168	0.994395
Srp54k	Signal recognition particle protein 54k	CG4659	FBgn0010747	1.12423	0.0994019	0.966096	0.713294
CG3529	CG3529	CG3529	FBgn0035995	1.09785	0.0493138	0.98031	0.726633

## Sheet: Infection only, DOWN
				HH>wGD inf/ HH>wGD uninf		HH>mTorWT uninf/ HH>wGD uninf
Symbol	Name	Annotation Symbol	FlyBase ID	FC	FDR	FC	FDR
CG15369	CG15369	CG15369	FBgn0030105	0.0566515	0.13096	0.606355	0.534665
Tsp42Ek	Tetraspanin 42Ek	CG12841	FBgn0033133	0.0717571	0.130838	0.689603	0.67972
blot	bloated tubules	CG3897	FBgn0027660	0.114778	0.123648	0.739362	0.634707
Buffy	Buffy	CG8238	FBgn0040491	0.137647	0.137515	0.662445	0.553538
Cyp4d20	Cyp4d20	CG16761	FBgn0035344	0.146016	0.109761	0.975386	0.909382
uif	uninflatable	CG9138	FBgn0031879	0.148275	0.123197	1.11843	0.950198
CG12581	CG12581	CG12581	FBgn0037213	0.173424	0.116521	0.424157	0.605288
CG33203	CG33203	CG33203	FBgn0053203	0.202838	0.126645	0.726677	0.655682
Nepl18	Neprilysin-like 18	CG14528	FBgn0039611	0.222885	0.114567	0.806045	0.777793
CG44004	CG44004	CG44004	FBgn0264746	0.244222	0.0644196	0.960801	0.900957
CG3829	CG3829	CG3829	FBgn0035091	0.293932	0.125717	1.15251	0.709809
CG33939	CG33939	CG33939	FBgn0047095	0.320801	0.139229	1.33953	0.500894
lncRNA:CR44517	long non-coding RNA:CR44517	CR44517	FBgn0265710	0.325111	0.106729	0.755325	0.512728
CG14964	CG14964	CG14964	FBgn0035410	0.39333	0.0567021	1.00996	0.977837
CG33108	CG33108	CG33108	FBgn0053108	0.403923	0.119664	1.01727	0.943936
Mlp60A	Muscle LIM protein at 60A	CG42309	FBgn0259209	0.405754	0.148322	1.01479	0.969771
Tep5	Thioester-containing protein 5	CG13079	FBgn0264845	0.408814	0.0571161	0.779102	0.723152
CG4210	CG4210	CG4210	FBgn0038302	0.475675	0.0984868	1.11621	0.70675
asRNA:CR44960	antisense RNA:CR44960	CR44960	FBgn0266275	0.49519	0.0767959	0.905688	0.721689
mdy	midway	CG31991	FBgn0004797	0.530754	0.124672	1.09186	0.680581
BoYb	Brother of Yb	CG11133	FBgn0037205	0.536254	0.11885	1.07378	0.76997
Coop	Corepressor of Pangolin	CG1621	FBgn0263240	0.555554	0.0354494	0.806173	0.632849
HEATR2	HEAT repeat containing 2	CG31320	FBgn0051320	0.610383	0.091837	0.95109	0.698905
ITP	Ion transport peptide	CG13586	FBgn0035023	0.630331	0.0391906	0.881365	0.507601
Cht10	Chitinase 10	CG18140	FBgn0250907	0.648434	0.144438	0.901402	0.581501
Vav	Vav ortholog (H. sapiens)	CG7893	FBgn0040068	0.648445	0.0647603	0.96501	0.846312
CG4230	CG4230	CG4230	FBgn0031683	0.657138	0.0710878	1.05655	0.609179
CG12204	CG12204	CG12204	FBgn0031022	0.660512	0.141337	0.856528	0.516894
CG30495	CG30495	CG30495	FBgn0050495	0.681554	0.114602	0.99058	0.9444
CG18476	CG18476	CG18476	FBgn0037931	0.682539	0.102084	0.988824	0.940223
nmdyn-D7	CG8362	CG8362	FBgn0028997	0.68683	0.102203	0.979554	0.951673
SmydA-1	CG8503	CG8503	FBgn0033917	0.696627	0.130768	0.981246	0.949849
GstT1	Glutathione S transferase T1	CG30000	FBgn0050000	0.705884	0.114628	0.886178	0.559138
CG3587	CG3587	CG3587	FBgn0023521	0.706727	0.115174	0.984519	0.944158
Dtd	D-aminoacyl-tRNA deacylase	CG18643	FBgn0037898	0.713944	0.0864478	1.04854	0.840078
Ip259	Intronic Protein 259	CG5277	FBgn0025366	0.725458	0.052617	1.06042	0.554555
RpL24-like	Ribosomal protein L24-like	CG6764	FBgn0037899	0.730882	0.139941	0.996505	0.985562
CG11695	CG11695	CG11695	FBgn0030316	0.733305	0.132334	0.961098	0.888914
CG34228	CG34228	CG34228	FBgn0085257	0.744393	0.08114	0.935797	0.805125
RpL5	Ribosomal protein L5	CG17489	FBgn0064225	0.745004	0.0402171	0.949239	0.738854
CG13369	CG13369	CG13369	FBgn0025640	0.746449	0.0639336	0.917686	0.577738
CG8388	CG8388	CG8388	FBgn0034062	0.749696	0.128836	0.878332	0.631756
RpS28b	Ribosomal protein S28b	CG2998	FBgn0030136	0.75245	0.0590361	0.969786	0.883802
pcs	parcas	CG7761	FBgn0033988	0.754155	0.0676942	0.985698	0.827575
LTV1	CG7686	CG7686	FBgn0027525	0.758796	0.0736907	1.03008	0.816362
RpS12	Ribosomal protein S12	CG11271	FBgn0286213	0.759896	0.0705875	0.957971	0.862654
CG15098	CG15098	CG15098	FBgn0034398	0.76107	0.0437681	0.904338	0.555247
RpL27	Ribosomal protein L27	CG4759	FBgn0039359	0.761434	0.0311253	0.903835	0.574298
CG14135	CG14135	CG14135	FBgn0036193	0.761468	0.0764393	1.00646	0.974507
Tfb4	TFB4 ortholog (S. cerevisiae)	CG5041	FBgn0031309	0.761726	0.0896674	1.00494	0.98561
RpLP2	Ribosomal protein LP2	CG4918	FBgn0003274	0.764147	0.109255	0.862463	0.576005
CG15914	CG15914	CG15914	FBgn0030700	0.765827	0.132136	0.958807	0.873247
rasp	CG11495	CG11495	FBgn0024194	0.769494	0.12051	0.885929	0.555166
RpL19	Ribosomal protein L19	CG2746	FBgn0285950	0.770219	0.0485338	0.947571	0.758581
RpS17	Ribosomal protein S17	CG3922	FBgn0005533	0.77788	0.0999867	0.880931	0.540921
CG4407	CG4407	CG4407	FBgn0030431	0.778502	0.118783	0.986331	0.959543
RpL14	Ribosomal protein L14	CG6253	FBgn0017579	0.780352	0.0767481	0.907993	0.616525
RpL21	Ribosomal protein L21	CG12775	FBgn0032987	0.781297	0.0324588	1.01765	0.933945
Bacc	Bacchus	CG9894	FBgn0031453	0.783533	0.128778	0.939603	0.708445
RpL10	Ribosomal protein L10	CG17521	FBgn0024733	0.789602	0.0434818	0.944387	0.741967
RpL36	Ribosomal protein L36	CG7622	FBgn0002579	0.789722	0.0793647	0.872544	0.531553
TfIIEbeta	Transcription factor IIEbeta	CG1276	FBgn0015829	0.793462	0.117673	0.958534	0.805591
RpS15Aa	Ribosomal protein S15Aa	CG2033	FBgn0010198	0.793629	0.084341	0.986592	0.937694
TTLL12	CG1550	CG1550	FBgn0033225	0.79471	0.0353365	0.963411	0.62423
ttk	tramtrack	CG1856	FBgn0003870	0.795967	0.124333	0.985212	0.946819
RpII15	RNA polymerase II 15kD subunit	CG3284	FBgn0004855	0.800204	0.131335	0.92665	0.552128
RpS10b	Ribosomal protein S10b	CG14206	FBgn0285947	0.802139	0.0820915	0.989774	0.951137
sicily	severe impairment of CI with lengthened youth	CG15738	FBgn0030352	0.80598	0.125939	1.06233	0.668957
Spt20	CG17689	CG17689	FBgn0036374	0.807429	0.0616004	0.964684	0.921545
RpS29	Ribosomal protein S29	CG8495	FBgn0261599	0.807829	0.0313397	1.07016	0.633749
omd	oocyte maintenance defects	CG9591	FBgn0038168	0.80788	0.12959	0.943466	0.624208
RpS3A	Ribosomal protein S3A	CG2168	FBgn0017545	0.809094	0.0837386	0.939084	0.702915
CG10638	CG10638	CG10638	FBgn0036290	0.810917	0.0877254	1.12095	0.652737
CG31957	CG31957	CG31957	FBgn0051957	0.812537	0.0192155	0.915532	0.6503
Nacalpha	Nascent polypeptide associated complex protein alpha subunit	CG8759	FBgn0086904	0.816478	0.134449	0.920348	0.529564
MED10	Mediator complex subunit 10	CG5057	FBgn0036581	0.819175	0.0467062	0.883129	0.584263
Ssb-c31a	Single stranded-binding protein c31A	CG8396	FBgn0015299	0.820348	0.065354	0.825594	0.615545
CG3262	CG3262	CG3262	FBgn0032986	0.821099	0.12779	0.981066	0.853741
RpL39	Ribosomal protein L39	CG3997	FBgn0023170	0.822435	0.0602407	0.899564	0.672022
l(2)37Cc	lethal (2) 37Cc	CG10691	FBgn0002031	0.823399	0.102654	0.98434	0.912928
CG7556	CG7556	CG7556	FBgn0030990	0.823867	0.144323	1.10609	0.611948
CG4646	CG4646	CG4646	FBgn0033810	0.825692	0.066208	0.995767	0.987983
CG4820	CG4820	CG4820	FBgn0037876	0.825727	0.124569	0.841895	0.524417
Nprl3	CG8783	CG8783	FBgn0036397	0.826292	0.111012	0.931009	0.563774
RpL30	Ribosomal protein L30	CG10652	FBgn0086710	0.827691	0.0562732	0.97844	0.921579
RpS21	Ribosomal protein S21	CG2986	FBgn0015521	0.828097	0.0560491	0.89501	0.633869
eIF2Bepsilon	CG3806	CG3806	FBgn0023512	0.82883	0.126976	1.04585	0.75594
CG12822	CG12822	CG12822	FBgn0033229	0.843453	0.130598	0.940836	0.677546
ND-20	NADH dehydrogenase (ubiquinone) 20 kDa subunit	CG9172	FBgn0030718	0.843655	0.117912	0.878959	0.570742
CG15561	CG15561	CG15561	FBgn0039829	0.850583	0.0734448	0.901668	0.724607
Mis12	CG18156	CG18156	FBgn0035725	0.860298	0.086339	0.775297	0.508652
mEFTu2	CG12736	CG12736	FBgn0033184	0.868585	0.133432	1.03056	0.803032
eIF3f1	CG9769	CG9769	FBgn0037270	0.871962	0.0571818	0.95324	0.684711
PheRS-m	Phenylalanyl-tRNA synthetase	CG13348	FBgn0275436	0.87499	0.128566	0.953889	0.695114
eIF3m	eukaryotic translation initiation factor 3 subunit m	CG8309	FBgn0033902	0.877376	0.118714	1.03008	0.857038
E2f1	E2F transcription factor	CG6376	FBgn0011766	0.8782	0.0888965	0.968013	0.892346
Nfs1	CG12264	CG12264	FBgn0032393	0.880257	0.149965	1.01035	0.938429
CG7009	CG7009	CG7009	FBgn0038861	0.883925	0.111647	0.928384	0.742571
mRpS21	mitochondrial ribosomal protein S21	CG32854	FBgn0044511	0.893501	0.0588292	0.916604	0.766319
PAN2	PAN2 ortholog (S. cerevisiae)	CG8232	FBgn0033352	0.894429	0.0351642	1.14926	0.530821
crol	crooked legs	CG14938	FBgn0020309	0.907911	0.111699	1.05086	0.881704
Tap42	Two A-associated protein of 42kDa	CG31852	FBgn0051852	0.94676	0.14189	0.928744	0.532848

## Sheet: mTor and Infection, UP
				HH>wGD inf/ HH>wGD uninf		HH>mTorWT uninf/ HH>wGD uninf
Symbol	Name	Annotation Symbol	FlyBase ID	FC	FDR	FC	FDR
CG12133	CG12133	CG12133	FBgn0033469	475.798	0.0577933	536.787	0.0319914
lncRNA:CR44948	CR44948	CR44948	FBgn0266253	368.825	0.0959617	370.203	0.0542013
CG14610	CG14610	CG14610	FBgn0037477	296.334	0.0601863	335.659	0.0329273
CG12826	CG12826	CG12826	FBgn0033207	45.7822	0.124438	2092.45	0.0410718
wun2	wunen-2	CG8805	FBgn0041087	268.828	0.0600571	301.142	0.0292884
Drip	Drip	CG9023	FBgn0015872	224.527	0.0787413	254.908	0.0480387
CG1208	CG1208	CG1208	FBgn0037386	298.786	0.0874014	188.135	0.0588048
scaf	scarface	CG11066	FBgn0033033	57.2836	0.0107634	915.413	0.0210664
ItgaPS4	Integrin alphaPS4 subunit	CG16827	FBgn0034005	240.443	0.0911557	195.579	0.0545429
CG7497	CG7497	CG7497	FBgn0036742	183.767	0.0353817	236.132	0.0138838
atilla	atilla	CG6579	FBgn0032422	182.835	0.0843338	216.316	0.0501189
CG5835	CG5835	CG5835	FBgn0038682	201.321	0.071748	193.708	0.038402
CG15347	CG15347	CG15347	FBgn0030040	157.532	0.0657004	240.011	0.0383658
sNPF-R	short neuropeptide F receptor	CG7395	FBgn0036934	346.241	0.110106	107.642	0.0822683
nord	nord	CG30418	FBgn0050418	95.4287	0.0587282	388.425	0.0359925
lncRNA:CR43356	long non-coding RNA:CR43356	CR43356	FBgn0263088	131.182	0.0306668	281.633	0.0150501
AdoR	Adenosine receptor	CG9753	FBgn0039747	202.342	0.0722293	178.637	0.045497
CG2556	CG2556	CG2556	FBgn0030396	176.025	0.0708415	192.798	0.0404544
rho-6	rhomboid-6	CG17212	FBgn0032415	181.563	0.0347339	185.822	0.0148797
CheB38b	Chemosensory protein B 38b	CG33321	FBgn0067311	172.38	0.0616196	180.665	0.0232088
CG43348	CG43348	CG43348	FBgn0263080	143.659	0.0133472	215.671	0.0448081
Ocho	Ocho	CG3396	FBgn0040296	453.403	0.118916	64.9079	0.0894087
CG14072	CG14072	CG14072	FBgn0032318	424.878	0.0976529	67.0864	0.0836345
lncRNA:CR32385	long non-coding RNA:CR32385	CR32385	FBgn0047205	247.683	0.07009	111.207	0.0366176
Sp212	Serine-peptidase 212	CG33329	FBgn0053329	127.898	0.0235301	213.644	0.0148433
CG9733	CG9733	CG9733	FBgn0039759	248.538	0.0133606	92.5921	0.0159789
CG9452	CG9452	CG9452	FBgn0036877	165.668	0.0708763	137.915	0.0392149
alphaTub85E	α-Tubulin at 85E	CG9476	FBgn0003886	194.162	0.0601092	113.332	0.0383097
Myo28B1	Myosin 28B1	CG6976	FBgn0040299	154.723	0.0683865	141.134	0.0468615
CG18557	CG18557	CG18557	FBgn0031470	105.583	0.0335001	193.545	0.0152852
CG4607	CG4607	CG4607	FBgn0029932	470.621	0.0588755	43.3364	0.04134
CG31219	CG31219	CG31219	FBgn0051219	144.152	0.0716287	129.077	0.0433494
CG5107	CG5107	CG5107	FBgn0039342	151.185	0.0222478	121.655	0.0318803
CG12105	CG12105	CG12105	FBgn0035241	35.122	0.0727749	481.246	0.0142606
CG1077	CG1077	CG1077	FBgn0037405	33.1949	0.076678	487.991	0.0362158
CG1136	CG1136	CG1136	FBgn0035490	147.342	0.00668027	105.881	0.0383293
CG11426	CG11426	CG11426	FBgn0037166	74.1374	0.0917231	208.48	0.0371625
CG6347	CG6347	CG6347	FBgn0033874	189.606	0.0194786	80.3455	0.0221066
Slob	Slowpoke binding protein	CG43756	FBgn0264087	219.258	0.0878611	68.6333	0.0709641
Tdc1	Tyrosine decarboxylase 1	CG30445	FBgn0259977	109.927	0.0485873	134.888	0.0160767
CG10359	CG10359	CG10359	FBgn0035452	101.663	0.0249584	143.784	0.0126306
aos	argos	CG4531	FBgn0004569	60.6988	0.0486729	236.209	0.0203213
PGRP-SC2	Peptidoglycan recognition protein SC2	CG14745	FBgn0043575	47.4832	0.0645482	290.675	0.0273939
dpr2	defective proboscis extension response 2	CG33507	FBgn0261871	184.021	0.0624802	73.1815	0.0351479
upd2	unpaired 2	CG5988	FBgn0030904	20.8337	0.0448876	642.391	0.0156959
CG16798	CG16798	CG16798	FBgn0032856	62.995	0.0314128	197.883	0.0257379
CG10947	CG10947	CG10947	FBgn0032857	136.107	0.0577245	90.9242	0.0375452
CG45060	CG45060	CG45060	FBgn0266430	29.8105	0.0686041	403.67	0.0109739
Inx7	Innexin 7	CG2977	FBgn0027106	32.7332	0.129634	349.354	0.0259353
CG10232	CG10232	CG10232	FBgn0039108	103.26	0.00631305	104.693	0.0318479
CG34325	CG34325	CG34325	FBgn0085354	33.4307	0.0198873	319.498	0.00155044
CG31220	CG31220	CG31220	FBgn0051220	52.7586	0.0530094	177.836	0.0406125
CG1213	CG1213	CG1213	FBgn0037387	218.868	0.0570708	42.1411	0.0472931
CG13461	CG13461	CG13461	FBgn0036468	59.2987	0.0659673	152.895	0.035199
lncRNA:CR44316	long non-coding RNA:CR44316	CR44316	FBgn0265375	90.8277	0.136049	99.5034	0.0912412
hebe	hebe	CG1623	FBgn0033448	99.1176	0.0530511	91.1326	0.0288619
CG14247	CG14247	CG14247	FBgn0039454	55.5966	0.0471746	161.071	0.03326
PPO3	Prophenoloxidase 3	CG42640	FBgn0261363	59.5092	0.011884	134.169	0.0150355
lncRNA:CR44953	CR44953	CR44953	FBgn0266258	86.2272	0.0551559	89.5823	0.0519626
CG18754	CG18754	CG18754	FBgn0042106	164.564	0.00985968	46.4881	0.0457978
asRNA:CR44972	antisense RNA:CR44972	CR44972	FBgn0266307	110.711	0.0134997	68.4326	0.0333152
CG12991	CG12991	CG12991	FBgn0030847	113.139	0.0845529	65.7628	0.0505648
CG11353	CG11353	CG11353	FBgn0035557	57.6823	0.128389	123.967	0.0665444
asRNA:CR42738	antisense RNA:CR42738	CR42738	FBgn0261702	165.588	0.01178	40.6486	0.00463124
CG31769	CG31769	CG31769	FBgn0051769	153.793	0.0663017	39.8779	0.0524437
CG42808	CG42808	CG42808	FBgn0261990	20.78	0.109134	280.879	0.0384202
CG9631	CG9631	CG9631	FBgn0027563	109.593	0.0644849	53.1202	0.0464761
CG1607	CG1607	CG1607	FBgn0039844	43.8239	0.00855687	129.054	0.0125283
Dgk	Diacyl glycerol kinase	CG34361	FBgn0085390	71.0733	0.0105399	77.4258	0.0155093
Cht4	Chitinase 4	CG3986	FBgn0022700	34.307	0.00531552	155.516	6.92895e-05
slow	slowdown	CG7447	FBgn0035539	78.0739	0.0189142	65.535	0.0144255
CheB38a	Chemosensory protein B 38a	CG33320	FBgn0067312	110.995	0.0324751	45.7533	0.0436649
CG5984	CG5984	CG5984	FBgn0039500	19.2653	0.0695051	258.975	0.0179793
CG31121	CG31121	CG31121	FBgn0051121	31.5233	0.0509995	150.51	0.0154252
CG32260	CG32260	CG32260	FBgn0052260	94.8909	0.0615377	48.2645	0.04672
Spn31A	Serpin 31A	CG4804	FBgn0032178	32.0014	0.0624979	135.237	0.0213204
sand	sandman	CG8713	FBgn0033257	32.61	0.0130204	132.706	0.00860752
CG10663	CG10663	CG10663	FBgn0036287	58.5228	0.0236843	71.7382	0.0161213
Esp	Epidermal stripes and patches	CG7005	FBgn0013953	86.4337	0.0531881	48.1731	0.0342946
CG15117	CG15117	CG15117	FBgn0034417	35.4641	0.0238599	116.089	0.0146887
CG12655	CG12655	CG12655	FBgn0031080	116.291	0.139693	31.8512	0.1347
obst-J	obstructor-J	CG7348	FBgn0036940	20.9885	0.0674429	174.881	0.0220526
Ser7	Ser7	CG2045	FBgn0019929	36.4576	0.091448	95.2611	0.056668
CG7778	CG7778	CG7778	FBgn0032025	93.9397	0.0448482	36.919	0.057596
RyR	Ryanodine receptor	CG10844	FBgn0011286	39.2781	0.0237325	81.0949	0.0219667
CG9336	CG9336	CG9336	FBgn0032897	86.9031	0.0339446	35.5783	0.0171669
QC	Glutaminyl cyclase	CG32412	FBgn0052412	47.9089	0.0232756	64.1878	0.0148881
CG5246	CG5246	CG5246	FBgn0038484	24.0862	0.0237949	125.886	0.0244228
CG11378	CG11378	CG11378	FBgn0040364	70.7535	0.0310903	42.0834	0.0220065
CAP	CAP	CG18408	FBgn0033504	58.4208	0.0374304	50.2067	0.0152421
CG15674	CG15674	CG15674	FBgn0034642	19.126	0.0639341	143.641	0.0237676
Daisho1	Daisho1	CG15231	FBgn0040653	121.369	0.0724307	22.4007	0.0881337
CG12910	CG12910	CG12910	FBgn0033502	97.6938	0.0236997	26.8458	0.028394
Liprin-gamma	Liprin-γ	CG11206	FBgn0034720	83.175	0.0848718	31.3939	0.0594993
CG44325	CG44325	CG44325	FBgn0265413	43.6917	0.011979	59.6257	0.0210538
CG11425	CG11425	CG11425	FBgn0037167	99.8421	0.0650394	25.2376	0.0452961
CG31326	CG31326	CG31326	FBgn0051326	53.9224	0.0901098	46.1302	0.0486964
Ilp8	Insulin-like peptide 8	CG14059	FBgn0036690	9.68333	0.139972	248.226	0.0715362
CG8086	CG8086	CG8086	FBgn0032010	71.5816	0.035423	32.5011	0.0237645
CG32121	CG32121	CG32121	FBgn0052121	39.8294	0.106973	58.1268	0.0524364
Hdc	Histidine decarboxylase	CG3454	FBgn0005619	43.1573	0.109101	53.381	0.0649723
CG42675	CG42675	CG42675	FBgn0261561	48.7969	0.0261667	41.3392	0.0111927
CG18558	CG18558	CG18558	FBgn0031469	33.0352	0.0555905	60.4789	0.0309685
Tret1-1	Trehalose transporter 1-1	CG30035	FBgn0050035	47.3465	0.0139177	41.3605	0.0238172
btl	breathless	CG32134	FBgn0285896	46.2606	0.0710376	42.1261	0.0320662
CG34396	CG34396	CG34396	FBgn0085425	16.6811	0.0949859	116.343	0.0229257
Sep4	Septin 4	CG9699	FBgn0259923	58.5674	0.0551255	32.997	0.0374446
CG42342	CG42342	CG42342	FBgn0259244	39.792	0.0217643	47.6465	0.0151812
CG17350	CG17350	CG17350	FBgn0032772	34.7647	0.0692247	54.4059	0.0525979
lncRNA:CR43771	long non-coding RNA:CR43771	CR43771	FBgn0264271	23.3382	0.0437628	80.7469	0.0225812
CG33225	CG33225	CG33225	FBgn0053225	65.5049	0.0339945	28.0693	0.0168837
CG43175	CG43175	CG43175	FBgn0262794	85.166	0.043733	21.1816	0.0267793
upd3	unpaired 3	CG33542	FBgn0053542	20.8382	0.0921518	86.0397	0.0312399
mthl4	methuselah-like 4	CG6536	FBgn0034219	39.6946	0.0305173	44.635	0.0144043
TpnC73F	Troponin C at 73F	CG7930	FBgn0010424	33.9796	0.0237002	50.8972	0.021109
CG6337	CG6337	CG6337	FBgn0033873	33.4381	0.0231329	51.2996	0.0157248
pyr	pyramus	CG13194	FBgn0033649	30.7705	0.0348608	51.6957	0.0156488
Ir68a	Ionotropic receptor 68a	CG6185	FBgn0036150	14.8952	0.148359	101.943	0.0616588
CG40485	CG40485	CG40485	FBgn0069973	33.7828	0.0485784	43.1557	0.0244058
tx	taxi	CG5441	FBgn0263118	26.5612	0.0251802	52.9998	0.015102
nos	nanos	CG5637	FBgn0002962	26.289	0.0288164	51.8136	0.0159079
CG5011	CG5011	CG5011	FBgn0040723	32.2491	0.0762482	41.3736	0.0461558
CG1648	CG1648	CG1648	FBgn0033446	28.8068	0.0133273	46.1535	0.0129216
CG34330	CG34330	CG34330	FBgn0085359	57.4014	0.0171816	22.5985	0.0156002
Gli	Gliotactin	CG3903	FBgn0001987	46.4345	0.0060425	27.1671	0.013779
form3	formin 3	CG33556	FBgn0053556	59.2074	0.0462724	21.2572	0.0220682
Or46a	Odorant receptor 46a	CG33478	FBgn0026388	16.9391	0.0556923	73.7496	0.0213878
CG8870	CG8870	CG8870	FBgn0038144	9.41803	0.103467	124.674	0.0435021
lncRNA:CR44451	CR44451	CR44451	FBgn0265644	16.1878	0.11761	71.4824	0.05182
CG10126	CG10126	CG10126	FBgn0038088	45.3377	0.00769309	24.6395	0.0310977
CG9503	CG9503	CG9503	FBgn0030598	25.0303	0.0512977	42.5952	0.0276
asRNA:CR44137	antisense RNA:CR44137	CR44137	FBgn0264986	13.2255	0.0767983	80.286	0.0229127
CG9691	CG9691	CG9691	FBgn0030160	27.7313	0.0432656	38.2557	0.0245614
TotC	Turandot C	CG31508	FBgn0044812	106.534	0.123744	9.92194	0.0296689
Tsp42Eo	Tetraspanin 42Eo	CG12838	FBgn0033136	8.62189	0.0955008	121.494	0.0262955
lncRNA:CR44493	CR44493	CR44493	FBgn0265686	83.2357	0.0166065	12.5503	0.0397849
Whamy	WHAMM and JMY related	CG12946	FBgn0037750	25.0589	0.034739	41.4179	0.0173821
CG15293	CG15293	CG15293	FBgn0028526	49.945	0.129112	20.0891	0.108
CG4733	CG4733	CG4733	FBgn0038744	24.6161	0.0169937	40.0119	0.0309551
CG10433	CG10433	CG10433	FBgn0034638	16.1275	0.0485932	61.0249	0.0268027
CG15210	CG15210	CG15210	FBgn0040850	55.9326	0.0917802	17.2151	0.069619
BomS2	Bomanin Short 2	CG18106	FBgn0025583	65.8494	0.0335454	14.6211	0.0832354
CG43349	CG43349	CG43349	FBgn0263081	26.3346	0.0589548	36.2884	0.0474735
CG34198	CG34198	CG34198	FBgn0085227	9.08998	0.0803043	103.751	0.0113713
lncRNA:CR44138	long non-coding RNA:CR44138	CR44138	FBgn0264987	7.06416	0.0481555	132.406	0.0110729
lncRNA:CR45407	CR45407	CR45407	FBgn0266956	20.5507	0.0171803	44.2277	0.042033
Adk1	Adenylate kinase 1	CG17146	FBgn0022709	22.3124	0.0238371	38.6592	0.0218858
Kal1	Kallmann syndrome 1	CG6173	FBgn0039155	24.6914	0.00965017	32.7729	0.0110786
CG31267	CG31267	CG31267	FBgn0051267	19.0776	0.0258104	41.8955	0.0340346
Picot	Picot	CG8098	FBgn0024315	39.7106	0.0447937	19.4582	0.0276208
CG14132	CG14132	CG14132	FBgn0040817	61.5512	0.0236314	12.5009	0.0368296
CG13893	CG13893	CG13893	FBgn0035146	16.6757	0.0223461	45.9059	0.0159543
CG16710	CG16710	CG16710	FBgn0039101	23.6181	0.0227025	31.9767	0.0238692
Brd	Bearded	CG3096	FBgn0000216	43.3411	0.0218229	16.9663	0.0528769
CG6357	CG6357	CG6357	FBgn0033875	66.222	0.0165768	10.8038	0.0383756
CG9220	CG9220	CG9220	FBgn0030662	30.314	0.0919452	23.4623	0.0483006
Desi	Desiccate	CG14686	FBgn0037832	28.7785	0.0224446	24.1814	0.0262605
CG33226	CG33226	CG33226	FBgn0069056	21.9416	0.0677829	30.5507	0.0299384
Ldh	Lactate dehydrogenase	CG10160	FBgn0001258	33.106	0.0190035	20.0759	0.0154257
Mmp1	Matrix metalloproteinase 1	CG4859	FBgn0035049	10.523	0.0515748	61.2001	0.0136644
stum	stumble	CG30263	FBgn0050263	10.8629	0.0602403	58.467	0.0208324
CG14052	CG14052	CG14052	FBgn0029606	7.20402	0.145844	81.2925	0.0257373
CG9813	CG9813	CG9813	FBgn0038143	15.2054	0.0943726	37.9008	0.0258715
Cyp6a2	Cytochrome P450-6a2	CG9438	FBgn0000473	18.3816	0.048079	31.2246	0.028258
Epac	Exchange protein directly activated by cAMP	CG34392	FBgn0085421	22.9517	0.0257703	24.7017	0.0300097
elB	elbow B	CG4220	FBgn0004858	16.4155	0.0483388	34.4311	0.0213068
CG3348	CG3348	CG3348	FBgn0040609	7.01549	0.0514106	80.4228	0.0185741
Mp	Multiplexin	CG42543	FBgn0260660	16.1692	0.0556548	33.7212	0.0212021
Tom	Twin of m4	CG5185	FBgn0026320	50.4061	0.135961	10.5001	0.141829
CG18649	CG18649	CG18649	FBgn0036469	20.8766	0.103277	24.7474	0.078255
rdgB	retinal degeneration B	CG11111	FBgn0003218	23.3591	0.0311947	21.9514	0.0170226
CG43707	CG43707	CG43707	FBgn0263846	16.2101	0.130672	31.448	0.0582094
NaPi-III	Na+-dependent inorganic phosphate cotransporter type III	CG42575	FBgn0260795	16.2318	0.134768	30.121	0.0525573
CG34034	CG34034	CG34034	FBgn0054034	12.812	0.0608907	37.5686	0.0473404
CG43333	CG43333	CG43333	FBgn0263038	25.9519	0.0257579	18.4488	0.0227716
CG9572	CG9572	CG9572	FBgn0031089	62.9836	0.0516919	7.48062	0.0879435
Npc2b	Niemann-Pick type C-2b	CG3153	FBgn0038198	21.6138	0.0116357	21.3564	0.0152672
Itgbn	Integrin betanu subunit	CG1762	FBgn0010395	21.0889	0.0588555	21.8124	0.0230047
CG43133	CG43133	CG43133	FBgn0262607	32.8558	0.102414	13.5257	0.117945
CG14105	CG14105	CG14105	FBgn0036359	17.9949	0.0843811	24.5399	0.0445143
CG7142	CG7142	CG7142	FBgn0038595	16.6258	0.0189699	26.4121	0.0155654
rpr	reaper	CG4319	FBgn0011706	5.0342	0.0880649	85.9603	0.0179827
CG6280	CG6280	CG6280	FBgn0033866	14.5566	0.0864687	29.5623	0.0671902
Fer2	48 related 2	CG5952	FBgn0038402	31.8513	0.0555762	13.2841	0.0158962
CG14984	CG14984	CG14984	FBgn0035480	20.8211	0.0639622	20.3055	0.0218033
SKIP	Shal K[+] channel interacting protein	CG31163	FBgn0051163	8.29766	0.13032	49.8027	0.0283576
Lmpt	Limpet	CG42679	FBgn0261565	15.2902	0.0342536	26.7083	0.0146697
CG9689	CG9689	CG9689	FBgn0030159	9.97135	0.129058	40.3689	0.0212629
bin	biniou	CG18647	FBgn0045759	16.8768	0.0303589	22.8826	0.0273668
CG13955	CG13955	CG13955	FBgn0033412	24.0324	0.0434031	15.496	0.0274968
stv	starvin	CG32130	FBgn0086708	12.7235	0.0301135	29.199	0.0228173
CNMa	CNMamide	CG13936	FBgn0035282	17.5037	0.0293608	21.0962	0.0211434
Cda5	Chitin deacetylase-like 5	CG31973	FBgn0051973	19.6817	0.0201439	18.5439	0.0272288
insc	inscuteable	CG11312	FBgn0011674	8.92374	0.0332614	40.7609	0.0159693
lncRNA:CR45642	CR45642	CR45642	FBgn0267202	12.8794	0.0603206	28.0797	0.0240894
CG13160	CG13160	CG13160	FBgn0033720	13.168	0.0613587	27.2413	0.0392634
CG43078	CG43078	CG43078	FBgn0262508	10.0604	0.0665952	35.6328	0.022517
sals	sarcomere length short	CG31374	FBgn0051374	14.3854	0.0308821	24.8627	0.0273984
Aplip1	APP-like protein interacting protein 1	CG1200	FBgn0040281	24.5024	0.128046	14.3792	0.122559
Gpo1	Glycerophosphate oxidase-1	CG8256	FBgn0022160	6.60133	0.12925	51.9257	0.0415174
Cyp6a20	CG10245	CG10245	FBgn0033980	5.20897	0.137492	64.9718	0.013974
CG6040	CG6040	CG6040	FBgn0038679	21.3501	0.0248404	15.7809	0.0297151
Neurochondrin	Neurochondrin	CG2330	FBgn0037447	27.2598	0.101335	11.4789	0.075237
CG42390	CG42390	CG42390	FBgn0259736	15.4575	0.0166861	20.0254	0.0276787
CG31559	CG31559	CG31559	FBgn0051559	13.8275	0.0735661	22.0662	0.027321
amon	amontillado	CG6438	FBgn0023179	66.4072	0.0709732	4.53106	0.0173142
Daisho2	Daisho2	CG33990	FBgn0067905	38.9047	0.0292661	7.64329	0.0837751
Gr97a	Gustatory receptor 97a	CG33083	FBgn0041224	11.5536	0.0405595	25.607	0.020429
CG32091	CG32091	CG32091	FBgn0052091	12.9699	0.0479171	22.5539	0.0279754
lncRNA:CR45382	ncRNA	CR45382	FBgn0266931	17.0928	0.0815795	17.0866	0.0486958
CG43774	CG43774	CG43774	FBgn0264296	13.364	0.126127	21.3354	0.0431908
asRNA:CR45053	ncRNA	CR45053	FBgn0266413	9.6116	0.090074	29.6629	0.0257531
glob3	globin 3	CG14675	FBgn0037385	11.8144	0.0947209	23.398	0.0427231
lncRNA:CR45180	CR45180	CR45180	FBgn0266690	6.54528	0.130261	42.1745	0.0665696
CG42364	CG42364	CG42364	FBgn0259710	16.4227	0.0685019	16.5435	0.0258519
Snap25	Synaptosomal-associated protein 25kDa	CG40452	FBgn0011288	18.2213	0.137174	14.8306	0.11106
EAChm	CG13463	CG13463	FBgn0036470	13.7808	0.0973504	19.3845	0.117143
hui	hase und igel	CG10200	FBgn0033968	18.9659	0.0251092	13.2666	0.0212637
CG17999	CG17999	CG17999	FBgn0034552	6.69755	0.0583257	37.4695	0.0362584
CG14762	CG14762	CG14762	FBgn0033250	36.0584	0.0623812	6.89519	0.0513102
lncRNA:CR45567	CR45567	CR45567	FBgn0267127	8.88332	0.103246	27.9215	0.0315647
bdl	borderless	CG16857	FBgn0028482	13.3134	0.0781981	18.3587	0.0428024
CG14567	CG14567	CG14567	FBgn0037126	15.1383	0.0472054	15.9829	0.0272109
CG7888	CG7888	CG7888	FBgn0036116	16.6068	0.0789243	14.4449	0.0296875
CG18417	CG18417	CG18417	FBgn0035780	16.719	0.0603582	14.2643	0.0226768
Obp50e	Odorant-binding protein 50e	CG13939	FBgn0033931	17.9343	0.0293739	12.6962	0.0392126
CG8563	CG8563	CG8563	FBgn0035777	8.86359	0.0258739	25.4982	0.0160263
CG10031	CG10031	CG10031	FBgn0031563	13.9229	0.0503588	15.9526	0.0208508
CG15861	CG15861	CG15861	FBgn0035084	5.90603	0.138005	37.3791	0.0108421
plx	pollux	CG42612	FBgn0261261	23.6369	0.0565845	8.80896	0.0382415
CG3117	CG3117	CG3117	FBgn0031471	15.7751	0.0685612	13.1662	0.0708021
Mur89F	Mucin related 89F	CG4090	FBgn0038492	10.1184	0.138566	20.3618	0.0575461
Ac78C	Adenylyl cyclase 78C	CG10564	FBgn0024150	14.233	0.0074431	14.3447	0.0222895
topi	matotopetli	CG8484	FBgn0037751	7.27548	0.139579	26.841	0.0626592
CG6959	CG6959	CG6959	FBgn0037956	19.7844	0.0537421	9.83235	0.0364959
ninaE	neither inactivation nor afterpotential E	CG4550	FBgn0002940	9.07649	0.0660639	19.6531	0.0552125
dally	division abnormally delayed	CG4974	FBgn0263930	11.5854	0.0601752	15.2023	0.0289392
CG34409	CG34409	CG34409	FBgn0085438	5.98896	0.13129	29.0095	0.0352248
NK7.1	NK7.1	CG8524	FBgn0024321	12.2039	0.0079809	14.111	0.0321088
CCAP	Crustacean cardioactive peptide	CG4910	FBgn0039007	11.6034	0.0340354	14.6428	0.0226304
Ady43A	Ady43A	CG1851	FBgn0026602	10.6624	0.0151541	15.8889	0.0117418
CG14109	CG14109	CG14109	FBgn0036364	11.9093	0.0314685	14.2105	0.0575603
asRNA:CR43463	antisense RNA:CR43463	CR43463	FBgn0266428	8.88332	0.101259	18.6916	0.0445599
CG30379	CG30379	CG30379	FBgn0050379	14.1014	0.130375	11.4967	0.0799684
Rhp	Rhophilin	CG8497	FBgn0026374	13.7203	0.0501894	11.5493	0.0255679
GLS	Glutaminase	CG42708	FBgn0261625	6.51239	0.0462921	24.1755	0.0313665
CG14516	CG14516	CG14516	FBgn0039640	18.0442	0.0766585	8.70497	0.0693413
CG5381	CG5381	CG5381	FBgn0032218	13.5731	0.0665809	11.3636	0.0269856
drd	drop dead	CG33968	FBgn0260006	9.95473	0.0314209	15.3693	0.0125041
CG30460	CG30460	CG30460	FBgn0050460	23.4981	0.0774322	6.45193	0.0944919
CG7956	CG7956	CG7956	FBgn0038890	10.5439	0.00813532	14.1921	0.0424127
Tie	Tie-like receptor tyrosine kinase	CG7525	FBgn0014073	8.11351	0.0975752	17.8146	0.0299866
CG18635	CG18635	CG18635	FBgn0034279	12.6875	0.0193267	11.3176	0.0167115
grk	gurken	CG17610	FBgn0001137	5.59614	0.126109	25.5964	0.0358416
Tep2	Thioester-containing protein 2	CG7052	FBgn0041182	17.1659	0.0419057	8.32903	0.0285602
CG3770	CG3770	CG3770	FBgn0035085	5.05575	0.106758	28.0138	0.00461359
CG17646	CG17646	CG17646	FBgn0264494	8.73696	0.0486872	16.1992	0.0228344
CG30060	CG30060	CG30060	FBgn0265272	10.39	0.056095	13.2841	0.0252762
CNMaR	CNMamide Receptor	CG33696	FBgn0053696	20.6555	0.0483825	6.67703	0.128359
CG4991	CG4991	CG4991	FBgn0030817	8.24654	0.134382	16.6367	0.0517823
CG43742	CG43742	CG43742	FBgn0263999	14.2344	0.0998544	9.62994	0.089827
stac	staccato	CG34349	FBgn0266719	10.1821	0.0641567	13.4572	0.0211036
Treh	Trehalase	CG9364	FBgn0003748	12.1165	0.0238771	11.2696	0.0167168
lncRNA:CR45128	ncRNA	CR45128	FBgn0266621	7.44761	0.103145	18.2182	0.0445648
bab2	bric a brac 2	CG9102	FBgn0025525	7.98395	0.113306	16.8826	0.0463286
CG15673	CG15673	CG15673	FBgn0034639	8.79628	0.133406	15.2091	0.0576031
Akh	Adipokinetic hormone	CG1171	FBgn0004552	10.3278	0.0962487	12.2296	0.0793616
Spn77Bc	Serpin 77Bc	CG6289	FBgn0036970	15.3241	0.0353788	8.23349	0.120981
ETHR	ETHR	CG5911	FBgn0038874	5.28402	0.0238282	23.3334	0.015235
asRNA:CR44179	antisense RNA:CR44179	CR44179	FBgn0265068	2.66744	0.0566931	45.9489	0.0325183
lncRNA:CR45048	ncRNA	CR45048	FBgn0266408	10.8994	0.110874	11.2261	0.0780366
CG7191	CG7191	CG7191	FBgn0031945	33.3758	0.0588056	3.65527	0.0916698
CG4815	CG4815	CG4815	FBgn0039568	8.11351	0.018402	14.9612	0.034941
axo	axotactin	CG43225	FBgn0262870	9.72828	0.0492519	12.3903	0.0358496
RapGAP1	Rap GTPase activating protein 1	CG44086	FBgn0264895	14.8243	0.00707723	8.06059	0.0356246
CG13159	CG13159	CG13159	FBgn0033721	5.31585	0.0767503	22.36	0.0212044
AANATL2	Arylalkylamine N-acyltransferase-like 2	CG9486	FBgn0031791	30.5089	0.0167081	3.87117	0.0415076
jb	jean-baptiste	CG15460	FBgn0031104	7.66678	0.0439738	14.7505	0.0482587
Syt14	Synaptotagmin 14	CG9778	FBgn0261086	5.56637	0.130272	19.6333	0.0273684
CG45067	CG45067	CG45067	FBgn0266437	7.15409	0.0763338	15.1104	0.0372355
HHEX	Hematopoietically expressed homeobox	CG7056	FBgn0038852	5.64893	0.0631922	19.0912	0.0214403
Cpr11B	Cuticular protein 11B	CG2555	FBgn0030398	11.2979	0.0323878	9.42499	0.0928217
CG31191	CG31191	CG31191	FBgn0051191	7.49248	0.0554738	14.1762	0.0574311
CG4793	CG4793	CG4793	FBgn0028514	13.0879	0.0133348	8.08833	0.0478321
CG14879	CG14879	CG14879	FBgn0038419	9.55208	0.0639563	10.9456	0.0560539
Tsp42El	Tetraspanin 42El	CG12840	FBgn0033134	3.25076	0.126461	30.9772	0.0272154
Pvf2	PDGF- and VEGF-related factor 2	CG13780	FBgn0031888	5.48724	0.0558206	18.1688	0.0328054
Ugt86Dc	Ugt86Dc	CG4739	FBgn0040257	7.83351	0.14688	12.6188	0.0709736
FucTA	alpha1,3-fucosyltransferase A	CG6869	FBgn0036485	12.4501	0.0895237	7.79329	0.05809
CG15865	CG15865	CG15865	FBgn0015336	9.28765	0.0514692	10.3735	0.0309151
CG17739	CG17739	CG17739	FBgn0033710	15.3336	0.0687645	6.25043	0.101606
axed	axundead	CG8398	FBgn0035708	10.032	0.0470453	9.41647	0.0154765
Gdap1	Gdap1	CG4623	FBgn0035587	11.7129	0.030109	8.04418	0.0172702
AdamTS-A	ADAM metallopeptidase with thrombospondin type 1 motif A	CG14869	FBgn0286071	7.82586	0.0107978	11.7369	0.0608585
lncRNA:CR45637	ncRNA	CR45637	FBgn0267197	6.48869	0.0689638	14.0398	0.0459085
CG43244	CG43244	CG43244	FBgn0262889	8.24654	0.0941543	11.0235	0.0569032
shot	short stop	CG18076	FBgn0013733	10.7394	0.0118875	8.32315	0.0319884
PGRP-LB	Peptidoglycan recognition protein LB	CG14704	FBgn0037906	10.7616	0.122741	8.05137	0.118203
wb	wing blister	CG42677	FBgn0261563	10.7957	0.0189171	7.93597	0.015785
mol	moladietz	CG4482	FBgn0086711	6.15991	0.117728	13.4143	0.052525
Ddr	Discoidin domain receptor	CG33531	FBgn0053531	14.3715	0.124597	5.73247	0.124719
Gdap2	Gdap2	CG18812	FBgn0042135	10.5688	0.00702615	7.69348	0.0162184
lncRNA:CR43951	ncRNA	CR43951	FBgn0264602	7.98033	0.0773156	10.056	0.0388589
dnr1	defense repressor 1	CG12489	FBgn0260866	6.03199	0.0595708	12.8493	0.0628152
CG14106	CG14106	CG14106	FBgn0260459	8.24654	0.127991	9.30567	0.076819
Spn88Eb	Serpin 88Eb	CG6687	FBgn0038299	16.4473	0.0547479	4.65117	0.0524852
CG13458	CG13458	CG13458	FBgn0036479	10.6709	0.134808	7.02909	0.115469
ect	ectodermal	CG6611	FBgn0000451	10.241	0.110071	7.31055	0.0977747
CG16965	CG16965	CG16965	FBgn0032387	7.76747	0.102616	9.6318	0.0486141
egr	eiger	CG12919	FBgn0033483	6.23667	0.101199	11.922	0.0145577
CG42321	CG42321	CG42321	FBgn0259221	6.65923	0.00647599	11.147	0.0237839
CG9801	CG9801	CG9801	FBgn0037623	7.94695	0.0671664	9.2191	0.0518892
Unc-89	Unc-89	CG33519	FBgn0053519	9.8378	0.0129591	7.36316	0.0601792
CG8736	CG8736	CG8736	FBgn0033308	2.41718	0.127008	29.8551	0.0153482
stops	slow termination of phototransduction	CG31006	FBgn0086704	4.48693	0.0632316	15.8628	0.0408856
CG30069	CG30069	CG30069	FBgn0050069	8.67357	0.0128073	7.68107	0.059154
sano	serrano	CG12758	FBgn0034408	9.13591	0.0448204	7.17342	0.0328367
Ude	Uracil-DNA degrading factor	CG18410	FBgn0039226	8.75882	0.0957699	7.43245	0.0617699
EbpIII	Ejaculatory bulb protein III	CG11390	FBgn0011695	3.496	0.134269	18.5904	0.0282363
CG11400	CG11400	CG11400	FBgn0034198	11.7502	0.044892	5.51879	0.03823
C3G	C3G guanyl-nucleotide exchange factor	CG42328	FBgn0259228	7.75318	0.0129945	8.25381	0.0477761
wun	wunen	CG8804	FBgn0016078	6.85389	0.0236585	9.29853	0.0144247
CG6569	CG6569	CG6569	FBgn0038909	6.71541	0.0700994	9.48468	0.0282277
CG13506	CG13506	CG13506	FBgn0034723	7.74124	0.0351767	8.14386	0.032018
moody	moody	CG4322	FBgn0025631	5.5361	0.0258109	11.2033	0.0261985
Lip4	Lipase 4	CG6113	FBgn0032264	16.1634	0.0300649	3.83564	0.0763476
CG42240	CG42240	CG42240	FBgn0250869	6.66484	0.061699	9.28408	0.0317786
bves	bves	CG32513	FBgn0031150	10.3345	0.00721379	5.91597	0.0282647
hwt	heavyweight	CG43921	FBgn0264542	5.66132	0.0934358	10.7545	0.0375906
CG14572	CG14572	CG14572	FBgn0037128	4.60042	0.117609	13.16	0.0383557
CG5783	CG5783	CG5783	FBgn0032670	9.88234	0.0848685	6.11089	0.0409626
Ets21C	Ets at 21C	CG2914	FBgn0005660	2.55463	0.149196	22.7593	0.0229774
CG3288	CG3288	CG3288	FBgn0037030	4.52331	0.0602865	12.8058	0.0237977
Tsp2A	Tetraspanin 2A	CG11415	FBgn0024361	9.43032	0.0130068	6.06916	0.0435379
Timp	Tissue inhibitor of metalloproteases	CG6281	FBgn0025879	4.5313	0.0649191	12.6203	0.0222277
LamC	Lamin C	CG10119	FBgn0010397	6.37629	0.0100802	8.91673	0.0114161
CG6329	CG6329	CG6329	FBgn0033872	8.47099	0.0254184	6.28801	0.0253359
CG15740	CG15740	CG15740	FBgn0030340	5.62412	0.0903161	9.44249	0.05255
CG42394	CG42394	CG42394	FBgn0259740	9.47779	0.0849198	5.577	0.0457637
CG18507	CG18507	CG18507	FBgn0028527	11.6219	0.0646256	4.33381	0.0500323
SPE	Spatzle-Processing Enzyme	CG16705	FBgn0039102	6.99428	0.0602281	7.14906	0.114081
lncRNA:CR43900	long non-coding RNA:CR43900	CR43900	FBgn0264501	5.4322	0.0283889	9.01526	0.0102742
CG6225	CG6225	CG6225	FBgn0038072	6.58401	0.12452	7.37079	0.0688763
CG14995	CG14995	CG14995	FBgn0035497	6.79673	0.0368467	7.05193	0.0169558
Sulf1	Sulfated	CG6725	FBgn0040271	8.98681	0.0224601	5.29416	0.0457647
org-1	optomotor-blind-related-gene-1	CG11202	FBgn0021767	6.34628	0.0338558	7.4249	0.0328091
CG33461	CG33461	CG33461	FBgn0053461	4.84647	0.0354492	9.66325	0.031752
Arc1	Activity-regulated cytoskeleton associated protein 1	CG12505	FBgn0033926	4.66349	0.0318357	10.0329	0.010901
Ac76E	Adenylyl cyclase 76E	CG7978	FBgn0004852	4.69867	0.123464	9.88162	0.0437186
CG2533	CG2533	CG2533	FBgn0030319	5.23463	0.0687044	8.75508	0.0546236
Sr-CIV	Scavenger receptor class C, type IV	CG3212	FBgn0031547	5.67401	0.0793251	7.81402	0.0432542
CG5734	CG5734	CG5734	FBgn0032191	5.71769	0.0116245	7.54643	0.0145145
CG33056	CG33056	CG33056	FBgn0053056	6.40847	0.00948027	6.66856	0.0142836
CG30287	CG30287	CG30287	FBgn0050287	6.44247	0.136002	6.43508	0.0790937
Fit1	Fermitin 1	CG14991	FBgn0035498	6.57611	0.00942718	6.10952	0.0319457
rgn	regeneration	CG6014	FBgn0261258	3.53686	0.115115	11.1509	0.0280628
CG2201	CG2201	CG2201	FBgn0032955	6.78941	0.0602504	5.80785	0.0259001
CG43071	CG43071	CG43071	FBgn0262481	5.43145	0.130043	7.13217	0.0706905
Nep3	Neprilysin 3	CG9565	FBgn0031081	4.44948	0.126872	8.66761	0.0658878
CG12947	CG12947	CG12947	FBgn0037753	4.37955	0.0513554	8.49507	0.0160326
CG5160	CG5160	CG5160	FBgn0031906	8.67889	0.0917351	4.24157	0.105578
glob1	globin 1	CG9734	FBgn0027657	9.35504	0.106883	3.8859	0.113373
wtrw	water witch	CG31284	FBgn0260005	11.579	0.0354842	3.1277	0.0525126
Fas3	Fasciclin 3	CG5803	FBgn0000636	5.12245	0.0283464	7.06066	0.0320178
beat-Ib	beaten path Ib	CG7644	FBgn0028645	4.48356	0.0835538	7.99811	0.0357503
mys	myospheroid	CG1560	FBgn0004657	5.54454	0.0106992	6.39171	0.0383838
Tsp42Ef	Tetraspanin 42Ef	CG12845	FBgn0033127	4.43531	0.0853466	7.78555	0.0344227
CG31313	CG31313	CG31313	FBgn0051313	4.14403	0.111328	8.21049	0.034784
RIC-3	RIC3 acetylcholine receptor chaperone	CG30296	FBgn0050296	5.64893	0.115702	5.95302	0.092432
CG43248	CG43248	CG43248	FBgn0262893	3.55909	0.0516578	9.3688	0.0170446
Swip-1	Swiprosin-1	CG10641	FBgn0032731	5.26067	0.0310654	6.31715	0.0173697
tej	tejas	CG8589	FBgn0033921	3.05144	0.146009	10.8499	0.0413248
CG42268	CG42268	CG42268	FBgn0259163	4.91185	0.126476	6.73149	0.0673655
Arc2	Arc2	CG13941	FBgn0033928	3.15209	0.0373743	10.3425	0.0155099
CG12112	CG12112	CG12112	FBgn0030048	3.87966	0.0138012	8.39185	0.0320966
CG9328	CG9328	CG9328	FBgn0032886	6.77209	0.0540899	4.75188	0.0310598
bowl	brother of odd with entrails limited	CG10021	FBgn0004893	4.31835	0.067196	7.29135	0.0211794
CG7381	CG7381	CG7381	FBgn0038098	7.81118	0.0393425	4.01778	0.0426417
LIMK1	LIM-kinase1	CG1848	FBgn0283712	6.18229	0.0208372	5.07409	0.0357614
Dab	Disabled	CG9695	FBgn0000414	4.70478	0.0236002	6.6656	0.0320565
CG33462	CG33462	CG33462	FBgn0053462	6.78239	0.0471222	4.61463	0.0441435
capu	cappuccino	CG3399	FBgn0000256	5.26062	0.031157	5.89877	0.0172032
CG10337	CG10337	CG10337	FBgn0032805	4.61676	0.0880157	6.6476	0.0558802
βTub97EF	β-Tubulin at 97EF	CG4869	FBgn0003890	6.49947	0.0334134	4.59772	0.0202099
CG11155	CG11155	CG11155	FBgn0039927	6.90096	0.0974807	4.24405	0.0515005
GluClalpha	GluClα	CG7535	FBgn0024963	5.0941	0.106508	5.68969	0.0693843
Cad86C	Cadherin 86C	CG42601	FBgn0261053	4.60544	0.101357	6.25275	0.034561
CG42366	CG42366	CG42366	FBgn0259712	3.53205	0.0669852	7.95588	0.0384247
CG3077	CG3077	CG3077	FBgn0031457	4.1872	0.015169	6.65212	0.0159111
Syngr	Synaptogyrin	CG10808	FBgn0033876	4.81782	0.126913	5.70854	0.060987
CG33090	CG33090	CG33090	FBgn0028916	8.85879	0.0256564	3.08756	0.062276
GNBP2	Gram-negative bacteria binding protein 2	CG4144	FBgn0040322	3.64439	0.0333337	7.47402	0.0143955
Cralbp	Cellular retinaldehyde binding protein	CG10546	FBgn0035636	4.54744	0.0480894	5.80597	0.0235642
spir	spire	CG10076	FBgn0003475	2.58333	0.13923	10.1369	0.0214603
Vinc	Vinculin	CG3299	FBgn0004397	4.90825	0.0189942	5.28232	0.0220582
lncRNA:CR43910	long non-coding RNA	CR43910	FBgn0264511	3.97234	0.0194608	6.39252	0.0673602
CG13117	CG13117	CG13117	FBgn0032140	4.08474	0.0119436	6.14673	0.0107937
sra	sarah	CG6072	FBgn0086370	3.64164	0.0192725	6.86918	0.0125417
Tsp42Ed	Tetraspanin 42Ed	CG12846	FBgn0029507	6.41755	0.038837	3.82298	0.036081
Vrp1	Verprolin 1	CG13503	FBgn0243516	4.68524	0.0449257	5.23414	0.0733835
CG4301	CG4301	CG4301	FBgn0030747	4.22555	0.149328	5.77971	0.0808958
Pmp70	Peroxisomal Membrane Protein 70 kDa	CG12703	FBgn0031069	3.68448	0.0878249	6.5469	0.0239933
CG6983	CG6983	CG6983	FBgn0035896	5.65717	0.0194714	4.22148	0.0188375
CG14853	CG14853	CG14853	FBgn0038246	6.30264	0.0946254	3.78593	0.105581
cher	cheerio	CG3937	FBgn0014141	5.27048	0.0167404	4.31373	0.0512791
CG44251	CG44251	CG44251	FBgn0265186	2.73741	0.138606	8.26035	0.0483185
RhoGAP18B	Rho GTPase activating protein at 18B	CG42274	FBgn0261461	4.05581	0.0722848	5.56833	0.0238031
B4	B4	CG9239	FBgn0023407	3.88748	0.1285	5.66906	0.0391839
asRNA:CR44987	antisense RNA:CR44987	CR44987	FBgn0266322	4.32798	0.0261862	4.96322	0.0967419
PGRP-SA	Peptidoglycan recognition protein SA	CG11709	FBgn0030310	2.70145	0.0353767	7.94751	0.0159674
Sr-CIII	Scavenger receptor class C, type III	CG31962	FBgn0020376	3.73311	0.0641905	5.64145	0.0251095
CG11537	CG11537	CG11537	FBgn0035400	3.71884	0.030191	5.65093	0.0208164
Dhap-at	Dihydroxyacetone phosphate acyltransferase	CG4625	FBgn0040212	4.1438	0.028257	5.00551	0.0316299
Fhos	Formin homology 2 domain containing ortholog	CG42610	FBgn0266084	2.08781	0.0905007	9.90099	0.0506689
CG8312	CG8312	CG8312	FBgn0037720	4.64578	0.0207355	4.43024	0.0400611
sli	slit	CG43758	FBgn0264089	3.09661	0.139078	6.54758	0.0349984
CG17760	CG17760	CG17760	FBgn0033756	3.59454	0.099463	5.62129	0.0316878
CG9981	CG9981	CG9981	FBgn0030746	3.04225	0.0525926	6.49841	0.0180762
CG42684	CG42684	CG42684	FBgn0261570	4.06528	0.0235441	4.84318	0.0484805
CG30090	CG30090	CG30090	FBgn0050090	5.05504	0.00810003	3.84493	0.00782896
CG34194	CG34194	CG34194	FBgn0085223	3.10684	0.11023	6.2056	0.0434601
ItgaPS5	Integrin alphaPS5 subunit	CG5372	FBgn0034880	3.93748	0.0642735	4.82876	0.0340577
CG34423	CG34423	CG34423	FBgn0085452	3.35254	0.02571	5.62626	0.0409133
CG7378	CG7378	CG7378	FBgn0030976	7.20735	0.0301949	2.60659	0.0560625
CalpA	Calpain-A	CG7563	FBgn0012051	3.77636	0.0252433	4.90494	0.0327473
Naam	Nicotinamide amidase	CG31216	FBgn0051216	3.35035	0.0602015	5.4586	0.027211
lncRNA:CR42839	long non-coding RNA:CR42839	CR42839	FBgn0262028	2.38966	0.149024	7.42978	0.0491336
Debcl	Death executioner Bcl-2	CG33134	FBgn0029131	3.07091	0.0207527	5.75405	0.0152879
mew	multiple edematous wings	CG1771	FBgn0004456	5.70275	0.0835592	3.09107	0.0575619
jar	jaguar	CG5695	FBgn0011225	3.84958	0.0223872	4.52687	0.0143104
Myo31DF	Myosin 31DF	CG7438	FBgn0086347	4.40636	0.0170911	3.89886	0.0262849
twf	twinfilin	CG3172	FBgn0038206	3.74114	0.0293033	4.57801	0.0170568
Cam	Calmodulin	CG8472	FBgn0000253	3.93594	0.0154487	4.2317	0.0246423
SP1173	SP1173	CG10121	FBgn0035710	3.88064	0.149296	4.24216	0.0213589
sfl	sulfateless	CG8339	FBgn0020251	5.68346	0.0324935	2.84649	0.0887742
iav	inactive	CG4536	FBgn0086693	2.05157	0.130406	7.75042	0.0155062
Zw	Zwischenferment	CG12529	FBgn0004057	2.38193	0.0786658	6.61757	0.0145099
CG17834	CG17834	CG17834	FBgn0028394	2.67584	0.0694022	5.8339	0.0150812
Abl	Abl tyrosine kinase	CG4032	FBgn0000017	3.85782	0.0349883	4.03251	0.0751855
rogdi	rogdi	CG7725	FBgn0036697	2.95386	0.0333429	5.24642	0.0153772
CG18155	CG18155	CG18155	FBgn0029945	2.47476	0.103365	6.21504	0.0284169
SPH93	Serine protease homolog 93	CG6639	FBgn0032638	8.2914	0.0700864	1.84159	0.104021
CG31729	CG31729	CG31729	FBgn0051729	5.34013	0.00607882	2.70007	0.0159443
CG30054	CG30054	CG30054	FBgn0050054	2.93523	0.122702	4.89347	0.0510455
Gclc	Glutamate-cysteine ligase catalytic subunit	CG2259	FBgn0040319	2.34604	0.0668363	6.08607	0.0221063
mthl3	methuselah-like 3	CG6530	FBgn0028956	4.41847	0.0253394	3.20697	0.0320033
mthl2	methuselah-like 2	CG17795	FBgn0035623	4.31483	0.00778378	3.26511	0.0271833
w	white	CG2759	FBgn0003996	1.68144	0.14998	8.29673	0.0521741
rhea	rhea	CG6831	FBgn0260442	4.4283	0.0486479	3.12584	0.117005
CG32264	CG32264	CG32264	FBgn0052264	3.44383	0.0883396	3.98077	0.0291469
CG43427	CG43427	CG43427	FBgn0263346	5.15997	0.00715014	2.63547	0.0865887
Ect3	Ectoderm-expressed 3	CG3132	FBgn0260746	3.64688	0.0684883	3.70442	0.0545526
mgl	Megalin	CG42611	FBgn0261260	4.23831	0.0280322	3.1781	0.0371988
Ekar	Eye-enriched kainate receptor	CG9935	FBgn0039916	3.51953	0.10201	3.82606	0.0692668
Apc	APC-like	CG1451	FBgn0015589	4.52452	0.0140008	2.97224	0.0773384
dop	drop out	CG6498	FBgn0267390	1.87852	0.128787	7.11067	0.0605144
CG9674	CG9674	CG9674	FBgn0036663	4.39277	0.0577747	3.03532	0.0413633
CG44085	CG44085	CG44085	FBgn0264894	2.27193	0.117228	5.83713	0.0738583
Ctl2	Choline transporter-like 2	CG11880	FBgn0039637	2.58705	0.090807	5.064	0.0211586
Men-b	Malic enzyme b	CG5889	FBgn0029155	2.96975	0.0988683	4.39823	0.0303524
pod1	pod1	CG4532	FBgn0029903	3.88072	0.0538699	3.28424	0.0461895
Ugt86Da	Ugt86Da	CG18578	FBgn0040259	3.44566	0.132021	3.67361	0.102186
Tre1	Trapped in endoderm 1	CG3171	FBgn0046687	4.14409	0.130651	3.02004	0.101616
fry	furry	CG32045	FBgn0016081	2.26255	0.0172556	5.52179	0.0766169
GATAe	GATAe	CG10278	FBgn0038391	2.24142	0.0706187	5.56859	0.0211643
Gγ30A	G protein subunit γ at 30A	CG3694	FBgn0267252	2.35913	0.0188703	5.27721	0.0160029
lncRNA:CR44779	long non-coding RNA:CR44779	CR44779	FBgn0266005	2.48032	0.0234254	5.0059	0.0283614
daw	dawdle	CG16987	FBgn0031461	2.39145	0.0510578	5.18795	0.0150802
CG1246	CG1246	CG1246	FBgn0035360	3.62909	0.138084	3.40788	0.0561322
GAPcenA	GTPase activating protein and centrosome-associated	CG7112	FBgn0035879	3.16728	0.00747163	3.89207	0.0575628
CG42259	CG42259	CG42259	FBgn0266569	3.11649	0.028606	3.89046	0.0404698
Lnpk	Lunapark	CG8735	FBgn0033309	2.46807	0.0223688	4.90922	0.0293146
Usp12-46	Ubiquitin-specific protease 12/46 ortholog	CG7023	FBgn0039025	3.14011	0.0893123	3.83996	0.0279991
CG8177	CG8177	CG8177	FBgn0036043	4.18498	0.113728	2.84976	0.0773555
NKAIN	Na,K-ATPase Interacting	CG34413	FBgn0085442	2.97881	0.0200229	3.94623	0.0750233
olf186-F	olf186-F	CG11430	FBgn0041585	2.82071	0.0889587	4.07846	0.0418147
ZnT63C	Zinc transporter 63C	CG17723	FBgn0035432	2.69103	0.0171176	4.26784	0.031114
CG42458	CG42458	CG42458	FBgn0259935	4.02266	0.0420891	2.85439	0.137008
rst	roughest	CG4125	FBgn0003285	2.75876	0.119221	4.1104	0.0339482
wnd	wallenda	CG8789	FBgn0036896	2.89432	0.0347761	3.8426	0.0556847
bwa	brain washing	CG13969	FBgn0045064	1.9425	0.126432	5.71546	0.0167504
lncRNA:CR44339	ncRNA	CR44339	FBgn0265427	2.96111	0.141815	3.70718	0.0719925
bmm	brummer	CG5295	FBgn0036449	3.37187	0.0238329	3.25367	0.0157845
CG8839	CG8839	CG8839	FBgn0033717	2.87298	0.0286072	3.77337	0.0344327
CG42514	CG42514	CG42514	FBgn0260388	3.64853	0.0974009	2.95706	0.0875892
AnxB9	Annexin B9	CG5730	FBgn0000083	2.91615	0.0120393	3.67879	0.0145921
CG1657	CG1657	CG1657	FBgn0030286	3.48337	0.0230182	3.07759	0.0630971
RhoGAP71E	Rho GTPase activating protein at 71E	CG32149	FBgn0036518	2.94944	0.00778394	3.5981	0.0612815
CG10527	CG10527	CG10527	FBgn0034583	2.38021	0.0762134	4.44317	0.0318061
Gapdh2	Glyceraldehyde 3 phosphate dehydrogenase 2	CG8893	FBgn0001092	4.31709	0.0255206	2.40434	0.0255579
Atg18b	Autophagy-related 18b	CG8678	FBgn0032935	2.72422	0.0483866	3.79733	0.0217384
CG30148	CG30148	CG30148	FBgn0050148	4.21121	0.0310697	2.43784	0.0332568
krz	kurtz	CG1487	FBgn0040206	3.55889	0.0391338	2.87928	0.0224566
FER	FER tyrosine kinase	CG8874	FBgn0000723	3.02259	0.0174158	3.37338	0.0647303
Eb1	Eb1	CG3265	FBgn0027066	3.21781	0.0793153	3.16153	0.0309202
RhoGEF3	Rho guanine nucleotide exchange factor 3	CG43976	FBgn0264707	3.20728	0.0844902	3.12561	0.0398237
ebd2	earthbound 2	CG12972	FBgn0037076	2.60877	0.0615877	3.7967	0.0212543
CG14253	CG14253	CG14253	FBgn0039467	3.07763	0.133399	3.18276	0.0796697
GILT1	Gamma-interferon-inducible lysosomal thiol reductase 1	CG9796	FBgn0038149	3.01877	0.0351043	3.2394	0.0156517
GramD1B	GRAM domain containing 1B	CG34394	FBgn0085423	2.55678	0.0647841	3.82016	0.106003
CG7720	CG7720	CG7720	FBgn0038652	2.8811	0.0845767	3.37326	0.0644191
Esyt2	Extended synaptotagmin-like protein 2 ortholog (H. sapiens)	CG6643	FBgn0266758	2.72016	0.101318	3.52274	0.03198
Adgf-A	Adenosine deaminase-related growth factor A	CG5992	FBgn0036752	3.37071	0.0258498	2.75572	0.0267077
CG45076	CG45076	CG45076	FBgn0266446	4.29698	0.0306627	2.11121	0.0835511
Zasp52	Z band alternatively spliced PDZ-motif protein 52	CG30084	FBgn0265991	3.13451	0.0381168	2.88095	0.107138
CG43340	CG43340	CG43340	FBgn0263077	3.24681	0.0302275	2.77389	0.0668919
CG5001	CG5001	CG5001	FBgn0031322	2.3038	0.106333	3.90525	0.0316849
Adgf-A2	Adenosine deaminase-related growth factor A2	CG32178	FBgn0043025	2.98008	0.139775	3.0185	0.090066
promL	prominin-like	CG7740	FBgn0026189	3.59352	0.00660359	2.45093	0.0464881
Ptp61F	Protein tyrosine phosphatase 61F	CG9181	FBgn0267487	2.75684	0.0345608	3.16575	0.0510505
iPLA2-VIA	calcium-independent phospholipase A2 VIA	CG6718	FBgn0036053	2.71387	0.0116042	3.20111	0.0513198
CG31145	CG31145	CG31145	FBgn0051145	4.13304	0.0817366	2.07459	0.112709
Chd64	Chd64	CG14996	FBgn0035499	2.86185	0.148717	2.97962	0.089234
CG6362	CG6362	CG6362	FBgn0028740	2.10484	0.120115	4.04749	0.0309703
Dic1	Dicarboxylate carrier 1	CG8790	FBgn0027610	1.58336	0.0781934	5.37976	0.0294877
asRNA:CR43257	antisense RNA:CR43257	CR43257	FBgn0262902	2.46364	0.0911423	3.42073	0.0267681
Socs36E	Suppressor of cytokine signaling at 36E	CG15154	FBgn0041184	2.43236	0.0583173	3.45579	0.112474
Syb	Synaptobrevin	CG12210	FBgn0003660	2.48937	0.0347379	3.33533	0.026706
Exn	Ephexin	CG42665	FBgn0261547	2.43417	0.054357	3.40682	0.060381
Csk	C-terminal Src kinase	CG42317	FBgn0262081	1.97909	0.0237157	4.14546	0.0434828
drongo	drongo	CG3365	FBgn0020304	2.75886	0.0095054	2.91036	0.0559507
S	Star	CG4385	FBgn0003310	1.67267	0.103245	4.78656	0.052538
Pgant3	Polypeptide N-Acetylgalactosaminyltransferase 3	CG4445	FBgn0027558	2.04431	0.0190981	3.91492	0.0299599
α-Man-IIb	α-Mannosidase class II b	CG4606	FBgn0026616	3.1503	0.129434	2.53355	0.0966677
mbl	muscleblind	CG33197	FBgn0265487	2.50172	0.0837539	3.14725	0.046197
Tomosyn	Tomosyn	CG17762	FBgn0030412	2.90617	0.0589267	2.70151	0.0454802
caps	capricious	CG11282	FBgn0023095	2.19196	0.120095	3.56717	0.0421675
glec	gliolectin	CG6575	FBgn0015229	3.64277	0.016717	2.11158	0.0208785
aru	arouser	CG4276	FBgn0029095	2.75257	0.0485468	2.77255	0.0219559
CG7029	CG7029	CG7029	FBgn0039026	2.18854	0.0603019	3.48345	0.102886
CG14907	CG14907	CG14907	FBgn0038455	1.76437	0.0408671	4.282	0.017188
lama	lamina ancestor	CG10645	FBgn0016031	2.70933	0.0502773	2.78835	0.032823
Ilk	Integrin linked kinase	CG10504	FBgn0028427	2.74975	0.0291575	2.74082	0.0243605
Rac2	Rac2	CG8556	FBgn0014011	2.84487	0.0253302	2.6425	0.0498922
Rap1	Rap1 GTPase	CG1956	FBgn0004636	2.57652	0.0562008	2.90134	0.0628171
CG17193	CG17193	CG17193	FBgn0040571	3.10232	0.0974914	2.38119	0.0701951
CG17841	CG17841	CG17841	FBgn0028480	2.24962	0.0684682	3.26295	0.045083
Spn88Ea	Serpin 88Ea	CG18525	FBgn0028984	3.23615	0.0136267	2.26171	0.0517698
CG32066	CG32066	CG32066	FBgn0052066	2.69198	0.0235698	2.71336	0.0644057
CAH3	Carbonic anhydrase 3	CG11284	FBgn0030056	2.28724	0.0689235	3.10362	0.0158386
MFS3	Major Facilitator Superfamily Transporter 3	CG4726	FBgn0031307	2.17078	0.108349	3.26454	0.0318775
RNaseX25	Ribonuclease X25	CG8194	FBgn0010406	2.15979	0.0505787	3.28025	0.0619921
CG18563	CG18563	CG18563	FBgn0032639	2.75754	0.0510367	2.56079	0.0372292
CG2747	CG2747	CG2747	FBgn0037541	2.74468	0.0152499	2.56802	0.122819
5PtaseI	5PtaseI	CG42283	FBgn0259178	2.61329	0.100355	2.69696	0.0806472
CG10874	CG10874	CG10874	FBgn0031395	1.84513	0.0883812	3.81222	0.0221986
Klp98A	Kinesin-like protein at 98A	CG5658	FBgn0004387	2.47675	0.0190197	2.77699	0.0605289
Fim	Fimbrin	CG8649	FBgn0024238	2.69735	0.0748215	2.54732	0.037214
Su(dx)	Suppressor of deltex	CG4244	FBgn0003557	2.72151	0.0254531	2.52221	0.0569088
MCU	Mitochondrial calcium uniporter	CG18769	FBgn0042185	1.82076	0.0825921	3.74835	0.0231117
CG10444	CG10444	CG10444	FBgn0034494	3.01137	0.0566127	2.25392	0.0354812
trio	trio	CG18214	FBgn0024277	2.97817	0.0239359	2.27408	0.0510462
AdSS	Adenylosuccinate Synthetase	CG17273	FBgn0027493	1.72321	0.131806	3.91724	0.0441765
CG32425	CG32425	CG32425	FBgn0052425	2.18715	0.0222632	3.01869	0.0147447
Rap2l	Ras-associated protein 2-like	CG3204	FBgn0283666	2.31163	0.0149784	2.83444	0.0136496
CG5004	CG5004	CG5004	FBgn0260748	1.75848	0.0357419	3.69849	0.0170592
CG10103	CG10103	CG10103	FBgn0035715	2.12876	0.0609992	3.03174	0.0222185
CG33460	CG33460	CG33460	FBgn0053460	1.99103	0.123714	3.23393	0.0486161
CG33494	CG33494	CG33494	FBgn0053494	2.5075	0.0289575	2.56629	0.0159522
lncRNA:CR45639	long non-coding RNA:CR45639	CR45639	FBgn0267199	2.45283	0.130706	2.59729	0.0290359
p38a	p38a MAP kinase	CG5475	FBgn0015765	2.86628	0.0138451	2.20249	0.043123
Trxr-1	Thioredoxin reductase-1	CG2151	FBgn0020653	1.53376	0.0259032	4.08253	0.0219823
cnn	centrosomin	CG4832	FBgn0013765	2.62109	0.0571778	2.387	0.050377
CG34138	CG34138	CG34138	FBgn0083974	2.08079	0.0562082	2.98835	0.0738882
CG31523	CG31523	CG31523	FBgn0051523	2.00031	0.0374316	3.10313	0.0321039
Irk1	Inwardly rectifying potassium channel 1	CG44159	FBgn0265042	3.26651	0.126596	1.89547	0.144243
fzr	fizzy-related	CG3000	FBgn0262699	2.33824	0.041302	2.60012	0.0837975
Gprk2	G protein-coupled receptor kinase 2	CG17998	FBgn0261988	2.94949	0.0207801	2.03753	0.0583495
CG14906	CG14906	CG14906	FBgn0015351	1.31578	0.139047	4.56268	0.0237201
Syx13	Syntaxin 13	CG11278	FBgn0036341	2.19579	0.0977424	2.72255	0.0431884
Syx1A	Syntaxin 1A	CG31136	FBgn0013343	2.0926	0.0623836	2.85371	0.101528
mbc	myoblast city	CG10379	FBgn0015513	2.25629	0.0787853	2.62675	0.0869518
galectin	galectin	CG11372	FBgn0031213	2.87691	0.0643694	2.05127	0.0359128
rho-5	rhomboid-5	CG33304	FBgn0041723	3.12608	0.0487336	1.84997	0.0835344
CG1943	CG1943	CG1943	FBgn0037468	2.31285	0.0346166	2.4319	0.0262475
ens	ensconsin	CG14998	FBgn0264693	2.52692	0.0256086	2.21876	0.0712157
CG3726	CG3726	CG3726	FBgn0029824	3.17705	0.0301093	1.76262	0.0510755
Frl	Formin-like, CG32138 (= #6404)	CG32138	FBgn0267795	2.42028	0.093641	2.30871	0.0743096
foi	fear-of-intimacy	CG6817	FBgn0024236	1.90592	0.019279	2.92824	0.0357396
Gαi	G protein α i subunit	CG10060	FBgn0001104	2.19319	0.0127497	2.51419	0.0219034
hppy	happyhour	CG7097	FBgn0263395	2.39807	0.00999073	2.29818	0.0830974
stck	steamer duck	CG7954	FBgn0020249	2.18272	0.0572611	2.51607	0.0320685
rdgA	retinal degeneration A	CG42667	FBgn0261549	3.26151	0.0502155	1.68224	0.10677
Myd88	Myd88	CG2078	FBgn0033402	1.75916	0.0748072	3.11657	0.028267
Pax	Paxillin	CG31794	FBgn0041789	2.12891	0.144645	2.5659	0.0559144
CG5346	CG5346	CG5346	FBgn0038981	2.12679	0.0134085	2.56211	0.0205344
Tak1	TGF-beta activated kinase 1	CG18492	FBgn0026323	1.59533	0.0845118	3.40675	0.022123
CenB1A	Centaurin beta 1A	CG6742	FBgn0039056	1.94496	0.0312024	2.7871	0.0279685
Frl	Formin-like, CG43986 (= #4593)	CG32138	FBgn0267795	2.43473	0.127064	2.22487	0.135309
Hph	HIF prolyl hydroxylase	CG44015	FBgn0264785	1.92051	0.00984033	2.81279	0.0283308
Cyp4ad1	Cyp4ad1	CG2110	FBgn0033292	1.62898	0.114638	3.31322	0.0220607
bif	bifocal	CG1822	FBgn0014133	2.43958	0.01742	2.20571	0.0683624
CG5521	CG5521	CG5521	FBgn0039466	2.25538	0.0279367	2.38472	0.0831339
CG31710	CG31710	CG31710	FBgn0051710	2.0511	0.106956	2.61382	0.0461507
Irc	Immune-regulated catalase	CG8913	FBgn0038465	2.04707	0.0314078	2.61707	0.0132144
yuri	yuri gagarin	CG31732	FBgn0045842	2.18564	0.0235684	2.43615	0.02991
CG30187	CG30187	CG30187	FBgn0050187	1.83951	0.106788	2.89414	0.042572
Fur1	Furin 1	CG10772	FBgn0004509	1.67117	0.102863	3.18429	0.0545595
sqz	squeeze	CG5557	FBgn0010768	2.32626	0.0347833	2.28626	0.0888642
CG1572	CG1572	CG1572	FBgn0030309	1.89424	0.0353664	2.80749	0.0127666
PGRP-LA	Peptidoglycan recognition protein LA	CG32042	FBgn0035975	2.11083	0.0392271	2.51541	0.015698
CG11357	CG11357	CG11357	FBgn0035558	2.66377	0.0641471	1.99307	0.0353577
nuf	nuclear fallout	CG33991	FBgn0013718	2.16429	0.0169963	2.43898	0.0911
Pde8	Phosphodiesterase 8	CG45019	FBgn0266377	2.22743	0.0291401	2.35713	0.0815349
CG13124	CG13124	CG13124	FBgn0032156	1.85638	0.127303	2.75775	0.0607814
CG2277	CG2277	CG2277	FBgn0035204	2.4766	0.109746	2.06344	0.0801113
CG16986	CG16986	CG16986	FBgn0035356	2.15456	0.0566045	2.37124	0.0494774
Jupiter	Jupiter	CG31363	FBgn0051363	2.30334	0.140115	2.2172	0.0665389
CG14207	CG14207	CG14207	FBgn0031037	1.85935	0.0191512	2.72316	0.0481295
Dad	Daughters against dpp	CG5201	FBgn0020493	2.07935	0.130674	2.4078	0.0848315
Myo61F	Myosin 61F	CG9155	FBgn0010246	2.27223	0.054255	2.15341	0.0317531
dlg1	discs large 1	CG1725	FBgn0001624	1.93729	0.0183952	2.51235	0.0696493
spin	spinster	CG8428	FBgn0086676	2.07533	0.0121025	2.34519	0.0410982
Klp10A	Kinesin-like protein at 10A	CG1453	FBgn0030268	1.97152	0.0299622	2.43991	0.0615962
WASp	WASp	CG1520	FBgn0024273	1.75541	0.0293069	2.7056	0.0729063
Clic	Chloride intracellular channel	CG10997	FBgn0030529	2.02721	0.125796	2.33399	0.0655053
S6k	Ribosomal protein S6 kinase	CG10539	FBgn0283472	1.67121	0.023502	2.82546	0.0479697
kune	kune-kune	CG1298	FBgn0033032	2.79556	0.023832	1.67152	0.0600992
puc	puckered	CG7850	FBgn0243512	1.42891	0.0786956	3.25764	0.0673784
asRNA:CR43609	antisense RNA:CR43609	CR43609	FBgn0263584	2.69034	0.0332584	1.72892	0.122593
CG10353	CG10353	CG10353	FBgn0030349	1.64413	0.0190592	2.82547	0.0517879
CG8066	CG8066	CG8066	FBgn0038243	1.57182	0.0257411	2.94823	0.0167077
Best1	Bestrophin 1	CG6264	FBgn0040238	1.88076	0.0221773	2.46007	0.0314447
CG9149	CG9149	CG9149	FBgn0035203	2.04777	0.00917534	2.22965	0.0483229
CG33111	CG33111	CG33111	FBgn0053111	1.8409	0.0439037	2.47131	0.0494169
He	Hemese	CG31770	FBgn0028430	1.90312	0.0586588	2.36897	0.0431247
CG42797	CG42797	CG42797	FBgn0261931	1.46523	0.0171772	3.06916	0.0638762
mib2	mind bomb 2	CG17492	FBgn0086442	1.44866	0.0649843	3.02914	0.0146491
CG42365	CG42365	CG42365	FBgn0259711	1.48937	0.107026	2.946	0.0222004
Scamp	Scamp	CG9195	FBgn0040285	2.48455	0.0193516	1.75571	0.0459462
Abi	Abelson interacting protein	CG9749	FBgn0020510	1.843	0.0193162	2.36539	0.0768288
gammaTub37C	gamma-Tubulin at 37C	CG17566	FBgn0010097	1.48158	0.0760777	2.91998	0.0151777
alphaTub84B	alpha-Tubulin at 84B	CG1913	FBgn0003884	2.05472	0.0602141	2.09731	0.0269133
Hel89B	Helicase 89B	CG4261	FBgn0022787	1.76099	0.093863	2.43085	0.090158
sigmar	salivary glands marred	CG4091	FBgn0034894	2.68619	0.0154321	1.5885	0.0725472
Pak	p21-activated kinase	CG10295	FBgn0267698	1.54004	0.0150545	2.74618	0.052538
Chrac-16	Chromatin accessibility complex 16kD protein	CG15736	FBgn0043001	1.87821	0.0754757	2.23535	0.0375633
Ipp	Inositol polyphosphate 1-phosphatase	CG3028	FBgn0016672	1.88817	0.0843049	2.22318	0.0383447
betaggt-II	beta subunit of type II geranylgeranyl transferase	CG18627	FBgn0028970	1.71069	0.0942314	2.44986	0.0670563
Klp68D	Kinesin-like protein at 68D	CG7293	FBgn0004381	2.37459	0.0168772	1.76337	0.102919
Synj	Synaptojanin	CG6562	FBgn0034691	2.51112	0.0105506	1.66328	0.136942
CG4511	CG4511	CG4511	FBgn0037843	1.93341	0.0346206	2.14711	0.0262176
Alg2	ALG2, alpha-1,3/1,6-mannosyltransferase	CG1291	FBgn0035401	1.96058	0.0905621	2.09397	0.0687094
pes	peste	CG7228	FBgn0031969	1.88056	0.08432	2.15583	0.03289
bchs	blue cheese	CG14001	FBgn0043362	1.55867	0.145522	2.59237	0.0936258
Jra	Jun-related antigen	CG2275	FBgn0001291	2.11296	0.0131848	1.90459	0.0150859
yki	yorkie	CG4005	FBgn0034970	1.97581	0.055132	2.03619	0.0410964
Asator	Asator	CG11533	FBgn0039908	2.78006	0.0165707	1.44051	0.138144
Arfip	Arfaptin	CG17184	FBgn0037884	1.99195	0.0335039	1.98415	0.0224795
parvin	parvin	CG32528	FBgn0052528	2.17579	0.0167719	1.79333	0.0437304
egh	egghead	CG9659	FBgn0001404	1.69392	0.136454	2.2979	0.0547907
gammaSnap1	gamma Soluble NSF attachment protein 1	CG3988	FBgn0028552	2.15611	0.015357	1.80394	0.0810291
Meltrin	Meltrin	CG7649	FBgn0265140	2.72989	0.043471	1.42321	0.111795
RhoGAP93B	Rho GTPase activating protein at 93B	CG3421	FBgn0038853	1.58662	0.144146	2.43224	0.121708
Atx2	Ataxin-2	CG5166	FBgn0041188	1.69549	0.0437631	2.27114	0.124945
Uvrag	UV-resistance associated gene	CG6116	FBgn0032499	2.60465	0.00935394	1.47435	0.0705463
Pcyt1	Phosphocholine cytidylyltransferase 1	CG1049	FBgn0041342	1.87121	0.0949998	2.04198	0.0420691
flw	flapwing	CG2096	FBgn0000711	1.69552	0.115742	2.25253	0.0324726
viaf	viral IAP-associated factor	CG18593	FBgn0036237	1.82711	0.0566645	2.08232	0.0368644
Snx27	Sorting nexin 27	CG32758	FBgn0052758	1.44951	0.100793	2.62101	0.0494281
Cp1	Cysteine proteinase-1	CG6692	FBgn0013770	1.84225	0.122219	2.04736	0.0413632
CG4250	CG4250	CG4250	FBgn0034761	1.88048	0.0588949	2.00123	0.0320542
CG9917	CG9917	CG9917	FBgn0030740	2.04444	0.130857	1.82995	0.092193
c11.1	c11.1	CG12132	FBgn0040236	1.68787	0.0221434	2.21222	0.0842563
sog	short gastrulation	CG9224	FBgn0003463	1.78601	0.0428942	2.08562	0.122124
Adf1	Adh transcription factor 1	CG15845	FBgn0284249	1.75987	0.0824652	2.10392	0.0515198
wge	winged eye	CG31151	FBgn0051151	1.90382	0.0787757	1.93595	0.0551654
Rab11	Rab11	CG5771	FBgn0015790	1.87825	0.0486636	1.96162	0.0272549
ifc	infertile crescent	CG9078	FBgn0001941	2.14908	0.0104362	1.70582	0.10261
Unc-76	Unc-76	CG3981	FBgn0040395	1.40882	0.112206	2.59772	0.0478289
Ykt6	YKT6 v-SNARE	CG1515	FBgn0260858	1.76899	0.118016	2.05432	0.0145281
CrebA	Cyclic-AMP response element binding protein A	CG7450	FBgn0004396	1.57671	0.101921	2.30101	0.118279
Eaf6	Esa1-associated factor 6	CG12756	FBgn0035624	1.51685	0.0509543	2.39039	0.0411994
Pits	Protein interacting with Ttk69 and Sin3A	CG11138	FBgn0030400	1.45107	0.125845	2.48387	0.106328
CG6218	CG6218	CG6218	FBgn0038321	1.78623	0.127254	2.0016	0.0714609
Mvb12	Multivesicular body subunit 12	CG7192	FBgn0030894	1.56918	0.0596429	2.26361	0.0455535
CG17260	CG17260	CG17260	FBgn0031498	1.4658	0.0805334	2.41275	0.0352877
EndoA	Endophilin A	CG14296	FBgn0038659	1.75304	0.0355192	2.01515	0.0226819
sowah	sosondowah	CG10632	FBgn0036302	1.51098	0.0943442	2.32333	0.0282616
cert	ceramide transfer protein	CG7207	FBgn0027569	2.03187	0.113391	1.72395	0.121614
Wbp2	WW domain binding protein 2	CG11009	FBgn0036318	1.56194	0.0578131	2.23985	0.0367763
CG12004	CG12004	CG12004	FBgn0035236	2.0198	0.0418537	1.72077	0.0303974
Nc73EF	Neural conserved at 73EF	CG11661	FBgn0010352	1.3877	0.0442818	2.49027	0.0413232
Klp64D	Kinesin-like protein at 64D	CG10642	FBgn0004380	1.77917	0.0549648	1.9342	0.0360216
CG3558	CG3558	CG3558	FBgn0025681	1.52915	0.0504993	2.23166	0.0506328
Hip1	Huntingtin interacting protein 1	CG10971	FBgn0036309	1.96353	0.0301374	1.73638	0.125107
PIG-V	Phosphatidylinositol glycan anchor biosynthesis class V	CG44239	FBgn0265174	2.01226	0.102767	1.6802	0.092077
CG1890	CG1890	CG1890	FBgn0039869	1.54455	0.0589378	2.18858	0.0417453
Gos28	Golgi SNARE, 28 kDa	CG7700	FBgn0044871	1.67868	0.0922023	2.01222	0.0320322
CG3308	CG3308	CG3308	FBgn0038877	2.06143	0.0304305	1.63301	0.102381
ago	archipelago	CG15010	FBgn0041171	1.78724	0.0262828	1.87921	0.093197
CG11779	CG11779	CG11779	FBgn0038683	2.30729	0.0150653	1.41886	0.0418575
ghi	ghiberti	CG32038	FBgn0266124	1.97644	0.00973345	1.65564	0.0490397
Rab35	Rab35	CG9575	FBgn0031090	1.7993	0.0602054	1.81554	0.0435466
ics	icarus	CG9031	FBgn0028546	2.16719	0.0998678	1.49706	0.114151
CCT2	Chaperonin containing TCP1 subunit 2	CG7033	FBgn0030086	1.61082	0.0449167	2.0088	0.0212127
Rtnl1	Reticulon-like1	CG33113	FBgn0053113	1.6335	0.0394765	1.97066	0.0229452
CG13384	CG13384	CG13384	FBgn0032036	1.91123	0.0792338	1.68243	0.0705325
Pi3K92E	Pi3K92E	CG4141	FBgn0015279	1.58215	0.0348109	2.03118	0.103363
TBCB	tubulin-binding cofactor B	CG11242	FBgn0034451	1.60043	0.0878219	1.96076	0.0365531
CG34404	CG34404	CG34404	FBgn0085433	1.41379	0.102624	2.20804	0.0350302
CG31694	CG31694	CG31694	FBgn0051694	1.33719	0.128935	2.32479	0.0160658
CG32521	CG32521	CG32521	FBgn0052521	1.82163	0.0293135	1.69098	0.0372443
AP-1sigma	Adaptor Protein complex 1, sigma subunit	CG5864	FBgn0039132	1.77434	0.0209042	1.73163	0.025808
Rab7	Rab7	CG5915	FBgn0015795	1.54444	0.132229	1.98384	0.03524
mrj	mrj	CG8448	FBgn0034091	1.63279	0.0333798	1.8744	0.0231408
CG34159	CG34159	CG34159	FBgn0085188	1.49495	0.105737	2.04624	0.0151189
vari	varicose	CG9326	FBgn0250785	1.9971	0.0627487	1.52527	0.0910046
Vta1	Vesicle trafficking 1	CG7967	FBgn0035251	1.3319	0.140042	2.28561	0.05425
hdly	hadley	CG5630	FBgn0038842	1.75578	0.0448828	1.7262	0.0147135
Sras	severas	CG4852	FBgn0029121	1.80012	0.0945808	1.68272	0.0992906
CG10383	CG10383	CG10383	FBgn0032699	1.73643	0.0234523	1.74413	0.0486089
Khc	Kinesin heavy chain	CG7765	FBgn0001308	1.65763	0.109278	1.82473	0.0530561
Hmgs	HMG Coenzyme A synthase	CG4311	FBgn0010611	1.25698	0.0644122	2.39742	0.0431425
CHMP2B	Charged multivesicular body protein 2b	CG4618	FBgn0035589	1.84142	0.058988	1.63542	0.041348
CG32486	CG32486	CG32486	FBgn0266918	1.76542	0.0787966	1.7058	0.0552059
siz	schizo	CG32434	FBgn0026179	2.02599	0.0391752	1.4845	0.0628005
Strica	Ser/Thr-rich caspase	CG7863	FBgn0033051	1.60078	0.0589137	1.87387	0.0511074
Rip11	Rab11 interacting protein	CG6606	FBgn0027335	1.57612	0.0903454	1.89237	0.0759152
Rab1	Rab1	CG3320	FBgn0285937	1.57629	0.0538025	1.88724	0.0212734
rush	rush hour	CG14782	FBgn0025381	1.52702	0.0570776	1.9374	0.0433452
tsr	twinstar	CG4254	FBgn0011726	1.55283	0.0694991	1.90292	0.0502444
CG2678	CG2678	CG2678	FBgn0014931	1.84909	0.036403	1.59756	0.116253
Diap1	Death-associated inhibitor of apoptosis 1	CG12284	FBgn0260635	1.59562	0.10807	1.84347	0.0463699
klar	klarsicht	CG17046	FBgn0001316	1.38319	0.0537971	2.10769	0.0955191
CG1486	CG1486	CG1486	FBgn0031174	1.55251	0.0466629	1.85884	0.0668113
nrv1	nervana 1	CG9258	FBgn0015776	1.67625	0.0760779	1.71576	0.0542576
Drp1	Dynamin related protein 1	CG3210	FBgn0026479	1.52774	0.0462767	1.8814	0.0734704
CG5704	CG5704	CG5704	FBgn0026570	1.89008	0.0191806	1.51417	0.0441131
Cip4	Cdc42-interacting protein 4	CG15015	FBgn0035533	1.87466	0.0678077	1.52612	0.0620411
HSPC300	Haematopoietic stem/progenitor cell protein 300	CG30173	FBgn0061198	1.3824	0.0958902	2.05945	0.0237975
lncRNA:CR42868	ncRNA	CR42868	FBgn0262142	1.86133	0.0503804	1.52566	0.102181
Axs	Abnormal X segregation	CG9703	FBgn0000152	1.64678	0.0667376	1.72184	0.0350344
l(1)G0007	lethal (1) G0007	CG32604	FBgn0026713	1.51063	0.132143	1.84835	0.0976914
CG7536	CG7536	CG7536	FBgn0030890	1.65151	0.0304525	1.68764	0.096268
Trc8	TRC8 ring finger protein	CG2304	FBgn0039668	1.38142	0.0681514	2.00125	0.0671936
Pfdn1	Prefoldin 1	CG13993	FBgn0031776	1.77461	0.0264976	1.55729	0.102155
CG14450	CG14450	CG14450	FBgn0037184	1.45235	0.0639936	1.89904	0.0255649
Spn55B	Serpin 55B	CG10913	FBgn0028983	1.71392	0.0283172	1.60874	0.0695445
capt	capulet	CG33979	FBgn0261458	1.58232	0.0669691	1.73582	0.0383845
CG3568	CG3568	CG3568	FBgn0029710	1.91931	0.0281605	1.42157	0.0445501
Snap24	Synaptosomal-associated protein 24kDa	CG9474	FBgn0266720	1.557	0.105908	1.74329	0.045846
RN-tre	Related to the N terminus of tre oncogene	CG8085	FBgn0020620	1.74617	0.0258291	1.54041	0.117922
Arl2	ADP ribosylation factor-like 2	CG7435	FBgn0004908	1.72846	0.0678525	1.55413	0.0602175
CCT4	Chaperonin containing TCP1 subunit 4	CG5525	FBgn0032444	1.42724	0.0529374	1.88008	0.0216594
RtGEF	Rho-type guanine nucleotide exchange factor	CG10043	FBgn0015803	1.70081	0.038727	1.57563	0.141906
CG3040	CG3040	CG3040	FBgn0029925	1.3087	0.118886	2.02511	0.0160771
Ras64B	Ras oncogene at 64B	CG1167	FBgn0003206	1.75759	0.034662	1.50356	0.0292809
rho-4	rhomboid-4	CG1697	FBgn0030318	1.29407	0.0449953	2.03889	0.0151337
Atpalpha	Na pump alpha subunit	CG5670	FBgn0002921	1.69011	0.0216762	1.55979	0.140971
CG1105	CG1105	CG1105	FBgn0037465	1.73742	0.136882	1.51319	0.127331
CG7650	CG7650	CG7650	FBgn0036519	1.4345	0.0836085	1.81547	0.0221714
ALiX	ALG-2 interacting protein X	CG12876	FBgn0086346	1.41188	0.131659	1.83773	0.0354821
TBCC	Tubulin-binding cofactor C	CG31961	FBgn0051961	1.66506	0.0258081	1.55691	0.0267692
CG5805	CG5805	CG5805	FBgn0039223	1.55174	0.075923	1.66803	0.0394515
Pfdn4	Prefoldin 4	CG10635	FBgn0035603	1.79586	0.0118329	1.43663	0.115494
Hmg-2	High mobility group protein 2	CG9418	FBgn0026582	1.39234	0.0703678	1.85272	0.0631221
Stim	Stromal interaction molecule	CG9126	FBgn0045073	1.64356	0.0223254	1.56758	0.0212872
Bet1	Blocked early in transport 1	CG14084	FBgn0260857	1.55108	0.0710997	1.65102	0.0370589
CCT3	Chaperonin containing TCP1 subunit 3	CG8977	FBgn0015019	1.40406	0.10134	1.80637	0.0262675
MESK2	Misexpression suppressor of KSR 2	CG15669	FBgn0043070	1.57127	0.1402	1.58703	0.0750339
SMSr	CG32380	CG32380	FBgn0052380	1.52411	0.0628703	1.63181	0.0315892
AnxB11	Annexin B11	CG9968	FBgn0030749	1.536	0.075463	1.61831	0.0383704
CG17544	CG17544	CG17544	FBgn0032775	1.72589	0.0502889	1.4396	0.0565456
sd	scalloped	CG8544	FBgn0003345	1.39802	0.126387	1.77674	0.0696411
Syx7	Syntaxin 7	CG5081	FBgn0267849	1.80753	0.0174482	1.36938	0.0304518
mgr	merry-go-round	CG6719	FBgn0264694	1.61566	0.0222841	1.51385	0.123341
okr	okra	CG3736	FBgn0002989	1.22867	0.0847043	1.988	0.0720399
Nedd4	Nedd4	CG42279	FBgn0259174	1.43666	0.0641816	1.69167	0.0370579
nes	nessy	CG9655	FBgn0026630	1.45751	0.0997333	1.65667	0.0429731
Snx6	Sorting nexin 6	CG8282	FBgn0032005	1.80434	0.0250491	1.33807	0.0723638
RhoGAP16F	Rho GTPase activating protein at 16F	CG7122	FBgn0030893	1.48109	0.0708263	1.62796	0.0408915
CG7840	CG7840	CG7840	FBgn0032014	1.45168	0.0407632	1.65599	0.0727904
Arpc3B	Actin-related protein 2/3 complex, subunit 3B	CG8936	FBgn0065032	1.39379	0.120169	1.72117	0.0680871
eIF4EHP	eukaryotic translation initiation factor 4E homologous protein	CG33100	FBgn0053100	1.34894	0.0914337	1.7659	0.0515166
Rab6	Rab6	CG6601	FBgn0015797	1.52358	0.101454	1.56	0.0394421
fal	falten	CG9670	FBgn0028380	1.34135	0.138984	1.7712	0.0460779
Dgkε	Diacyl glycerol kinase ε	CG8657	FBgn0020930	1.35235	0.0549317	1.75654	0.0586396
mfrn	mitoferrin	CG4963	FBgn0039561	1.213	0.14364	1.95654	0.0977069
Dnz1	DNZDHHC/NEW1 zinc finger protein 11	CG6627	FBgn0027453	1.52038	0.0323292	1.55708	0.0213102
CG5708	CG5708	CG5708	FBgn0032196	1.46487	0.0792571	1.61036	0.0887356
rost	rolling stone	CG9552	FBgn0011705	1.75178	0.0324488	1.34485	0.0936444
CG1635	CG1635	CG1635	FBgn0039854	1.45217	0.0758638	1.61885	0.0234068
hook	hook	CG10653	FBgn0001202	1.36011	0.0551855	1.72779	0.0212145
cora	coracle	CG11949	FBgn0010434	1.57382	0.136441	1.49092	0.128211
Use1	Unconventional SNARE in the ER 1	CG14181	FBgn0035965	1.60298	0.0483686	1.45464	0.084602
isopeptidase-T-3	CG11025	CG11025	FBgn0028372	1.22795	0.128617	1.88907	0.0446361
Sh3beta	CG8582	CG8582	FBgn0035772	1.4723	0.119392	1.56038	0.0637812
tacc	transforming acidic coiled-coil protein	CG9765	FBgn0026620	1.50438	0.0447966	1.50616	0.0409506
Gβ13F	G protein β-subunit 13F	CG10545	FBgn0001105	1.61103	0.0588915	1.40527	0.115308
sut1	sugar transporter 1	CG8714	FBgn0028563	1.69882	0.0849259	1.33014	0.137961
CG1418	CG1418	CG1418	FBgn0033468	1.40615	0.125738	1.60668	0.103246
Rep	Rab escort protein	CG8432	FBgn0026378	1.53471	0.0247636	1.47036	0.0319749
CG6656	CG6656	CG6656	FBgn0038912	1.16137	0.0878786	1.93794	0.0212726
CCT6	Chaperonin containing TCP1 subunit 6	CG8231	FBgn0027329	1.38801	0.0679526	1.61837	0.0175443
Pp1-87B	Protein phosphatase 1 at 87B	CG5650	FBgn0004103	1.46175	0.0240801	1.53574	0.0372128
CG3356	CG3356	CG3356	FBgn0034989	1.37042	0.0912904	1.63589	0.0237303
Pfdn2	Prefoldin 2	CG6302	FBgn0010741	1.52798	0.109698	1.46431	0.126654
Amun	Amun	CG2446	FBgn0030328	1.36543	0.0600728	1.6313	0.0747568
Rab10	Rab10	CG17060	FBgn0015789	1.55235	0.0152352	1.4289	0.0632364
ric8a	ric8a	CG15797	FBgn0028292	1.58545	0.00837167	1.39123	0.0533675
Gp93	Glycoprotein 93	CG5520	FBgn0039562	1.57452	0.101277	1.39799	0.106979
PPP1R15	CG3825	CG3825	FBgn0034948	1.26998	0.136142	1.73045	0.0292909
Ubc6	Ubiquitin conjugating enzyme	CG2013	FBgn0004436	1.22615	0.0843054	1.79079	0.0112187
coil	coilin	CG8710	FBgn0033265	1.2454	0.0631335	1.76272	0.138659
Tango5	Transport and Golgi organization 5	CG32675	FBgn0052675	1.42821	0.102829	1.53624	0.0530956
CG10376	CG10376	CG10376	FBgn0032702	1.54467	0.11768	1.41849	0.110833
Pect	Phosphoethanolamine cytidylyltransferase	CG5547	FBgn0032482	1.26415	0.130624	1.73184	0.0263185
mst	misato	CG1424	FBgn0020272	1.62882	0.0601379	1.3427	0.061335
CG11593	CG11593	CG11593	FBgn0035488	1.44573	0.128799	1.50808	0.119812
Eno	Enolase	CG17654	FBgn0000579	1.56666	0.0301412	1.38797	0.0354992
Atg1	Autophagy-specific gene 1	CG10967	FBgn0260945	1.46518	0.0726525	1.48395	0.0985381
Lis-1	Lissencephaly-1	CG8440	FBgn0015754	1.36474	0.0367943	1.56823	0.0677449
Spt-I	Serine palmitoyltransferase subunit I	CG4016	FBgn0086532	1.64986	0.035396	1.29707	0.111531
flr	flare	CG10724	FBgn0260049	1.52796	0.0791738	1.39892	0.0648236
CCT5	Chaperonin containing TCP1 subunit 5	CG8439	FBgn0010621	1.41912	0.0387112	1.50443	0.0477992
Atg8a	Autophagy-specific gene 8a	CG32672	FBgn0052672	1.28605	0.042161	1.66006	0.0158693
ssh	slingshot	CG6238	FBgn0029157	1.32128	0.0437468	1.60338	0.078168
CCT1	Chaperonin containing TCP1 subunit 1	CG5374	FBgn0003676	1.3868	0.0347368	1.52142	0.0219978
shi	shibire	CG18102	FBgn0003392	1.52817	0.0207966	1.37947	0.0664109
CG8841	CG8841	CG8841	FBgn0033713	1.3588	0.0134018	1.55062	0.115882
Klc	Kinesin light chain	CG5433	FBgn0010235	1.49561	0.0364753	1.39352	0.0392299
Kat60	Katanin 60	CG10229	FBgn0040208	1.37536	0.109356	1.50972	0.0836009
CG30015	CG30015	CG30015	FBgn0050015	1.52684	0.0641589	1.35753	0.127284
bdg	bedraggled	CG8291	FBgn0034049	1.23439	0.113054	1.66163	0.114067
lace	CG4162	CG4162	FBgn0002524	1.42696	0.0840134	1.42786	0.0546224
CG15771	CG15771	CG15771	FBgn0029801	1.52497	0.0849224	1.33488	0.137237
cpa	capping protein alpha	CG10540	FBgn0034577	1.40103	0.10915	1.44706	0.0479561
slim	scruin like at the midline	CG5186	FBgn0261477	1.4684	0.135395	1.37842	0.104908
Hydr2	alpha/beta hydrolase2	CG3488	FBgn0014906	1.50811	0.0485348	1.33981	0.0759554
CG10898	CG10898	CG10898	FBgn0037911	1.31373	0.146835	1.53727	0.0498255
Nhe3	Na[+]/H[+] hydrogen exchanger 3	CG11328	FBgn0028703	1.35016	0.0754584	1.49356	0.0461582
vib	vibrator	CG5269	FBgn0267975	1.5827	0.00931936	1.26793	0.0414291
Oda	Ornithine decarboxylase antizyme	CG16747	FBgn0014184	1.32992	0.0458194	1.50367	0.0251126
CG4942	CG4942	CG4942	FBgn0035960	1.37743	0.0944518	1.44471	0.0570531
Arpc2	Actin-related protein 2/3 complex, subunit 2	CG10954	FBgn0032859	1.34561	0.0937117	1.4739	0.0320887
DCTN5-p25	dynactin-subunit-p25	CG10846	FBgn0040228	1.25173	0.130239	1.56147	0.0978493
Arp3	Actin-related protein 3	CG7558	FBgn0262716	1.54917	0.0981326	1.26142	0.12121
CG9911	CG9911	CG9911	FBgn0030734	1.42808	0.0512837	1.36355	0.0532251
RhoGDI	RhoGDI	CG7823	FBgn0036921	1.34431	0.12573	1.43445	0.0595527
CG12746	CG12746	CG12746	FBgn0037341	1.4369	0.115233	1.33911	0.088218
CG7739	CG7739	CG7739	FBgn0036509	1.40649	0.131678	1.36502	0.0542112
CG4552	CG4552	CG4552	FBgn0031304	1.49177	0.0483672	1.28629	0.0880041
CG12012	CG12012	CG12012	FBgn0035444	1.5356	0.133311	1.24735	0.138594
GMF	Glia maturation factor	CG5869	FBgn0028894	1.50485	0.0812386	1.26971	0.0739588
CG42668	CG42668	CG42668	FBgn0261550	1.34058	0.127254	1.42186	0.12289
Fadd	Fas-associated death domain ortholog	CG12297	FBgn0038928	1.46728	0.01307	1.29355	0.101213
CCT7	Chaperonin containing TCP1 subunit 7	CG8351	FBgn0037632	1.37177	0.0392935	1.37535	0.0320416
14-3-3ε	14-3-3ε	CG31196	FBgn0020238	1.51422	0.0257483	1.24429	0.0293583
key	kenny	CG16910	FBgn0041205	1.33863	0.133873	1.40496	0.0502157
PGAP2	CG3876	CG3876	FBgn0031284	1.35005	0.0955416	1.38857	0.0687094
Cpes	Ceramide phosphoethanolamine synthase	CG4585	FBgn0025335	1.56015	0.0437611	1.19858	0.132212
CG8892	CG8892	CG8892	FBgn0031664	1.25992	0.0976293	1.47969	0.037466
CG7220	CG7220	CG7220	FBgn0033544	1.40447	0.0223868	1.32277	0.0516446
CG11807	CG11807	CG11807	FBgn0033996	1.38081	0.0293486	1.32743	0.0982986
CG9775	CG9775	CG9775	FBgn0037261	1.41466	0.0980474	1.2755	0.128028
Nhe1	Na[+]/H[+] hydrogen exchanger 1	CG12178	FBgn0026787	1.57222	0.0151709	1.14621	0.0775609
Rab8	Rab8	CG8287	FBgn0262518	1.3413	0.0552392	1.34086	0.123308
slmb	supernumerary limbs	CG3412	FBgn0283468	1.36216	0.0875984	1.31743	0.0658821
CG4259	CG4259	CG4259	FBgn0031389	1.29491	0.106992	1.36252	0.0920618
SerRS	CG17259	CG17259	FBgn0031497	1.20905	0.126423	1.45423	0.110444
lost	CG14648	CG14648	FBgn0263594	1.135	0.0556415	1.54663	0.0271589
Git	G protein-coupled receptor kinase interacting ArfGAP	CG16728	FBgn0033539	1.35222	0.135909	1.29509	0.106171
Mo25	Mo25	CG4083	FBgn0017572	1.37773	0.0323992	1.26559	0.0219392
CG10082	CG10082	CG10082	FBgn0034644	1.1354	0.0835426	1.52773	0.0951589
Nsf2	N-ethylmaleimide-sensitive factor 2	CG33101	FBgn0266464	1.27909	0.0703795	1.33968	0.0358806
CG11257	CG11257	CG11257	FBgn0034442	1.28846	0.148948	1.31159	0.125551
Spred	Sprouty-related protein with EVH-1 domain	CG10155	FBgn0020767	1.32865	0.13925	1.25615	0.126827
CG5276	CG5276	CG5276	FBgn0037900	1.27525	0.102124	1.30551	0.138113
Ras85D	Ras oncogene at 85D	CG9375	FBgn0003205	1.4634	0.0340459	1.12609	0.105561
CDC50	CG9947	CG9947	FBgn0030752	1.34451	0.145514	1.22412	0.135191
CG3061	CG3061	CG3061	FBgn0038195	1.20835	0.0483864	1.35667	0.0894835
ScsbetaA	skpA associated protein	CG11963	FBgn0037643	1.31375	0.0702452	1.23972	0.0993136
Vps4	Vacuolar protein sorting 4	CG6842	FBgn0283469	1.39442	0.058942	1.16333	0.139507
AhcyL1	Adenosylhomocysteinase like 1	CG9977	FBgn0035371	1.25942	0.031608	1.2761	0.101799
TyrRS	Tyrosyl-tRNA synthetase	CG4561	FBgn0027080	1.25981	0.081307	1.25808	0.0652365
CG8230	CG8230	CG8230	FBgn0027607	1.20114	0.10314	1.30872	0.0535306
Asap	ArfGAP with SH3 domain, ankyrin repeat and PH domain	CG30372	FBgn0050372	1.24105	0.114586	1.24215	0.112112
nudE	nudE	CG8104	FBgn0036059	1.29519	0.0875236	1.17951	0.11021
CCT8	Chaperonin containing TCP1 subunit 8	CG8258	FBgn0284436	1.1508	0.0782901	1.26882	0.0782412
CG4645	CG4645	CG4645	FBgn0030435	1.18789	0.128708	1.22392	0.0347505
eRF1	eukaryotic release factor 1	CG5605	FBgn0036974	1.16902	0.102412	1.24234	0.0447958
Kap-alpha1	karyopherin alpha1	CG8548	FBgn0024889	1.14646	0.0895871	1.26344	0.113341
CG1129	CG1129	CG1129	FBgn0037279	1.2309	0.0877046	1.17424	0.0923535
SCCRO3	CG13322	CG13322	FBgn0033784	1.27286	0.0670904	1.1195	0.0824096
Rcd-1	Required for cell differentiation 1 ortholog	CG14213	FBgn0031047	1.12461	0.0803343	1.25641	0.0191465
CG6406	CG6406	CG6406	FBgn0034269	1.18832	0.124312	1.16888	0.108012
CG8379	CG8379	CG8379	FBgn0037638	1.213	0.0277048	1.12811	0.107547
Rpn6	Regulatory particle non-ATPase 6	CG10149	FBgn0028689	1.11211	0.0695283	1.1427	0.137839

## Sheet: mTor and Infection, DOWN
				HH>wGD inf/ HH>wGD uninf		HH>mTorWT uninf/ HH>wGD uninf
Symbol	Name	Annotation Symbol	FlyBase ID	FC	FDR	FC	FDR
CG7781	CG7781	CG7781	FBgn0032021	0.0853115	0.0635456	0.00671551	0.0542269
GluRIA	Glutamate receptor IA	CG8442	FBgn0004619	0.0226566	0.105725	0.0484077	0.100843
NT5E-2	Ecto-5'-nucleotidase 2	CG30104	FBgn0050104	0.101936	0.0222136	0.014139	0.0262152
CG4950	CG4950	CG4950	FBgn0036587	0.099693	0.0975546	0.0176295	0.0328048
bib	big brain	CG4722	FBgn0000180	0.0568665	0.132004	0.0381445	0.0853052
NimC3	Nimrod C3	CG16880	FBgn0001967	0.214027	0.136007	0.0106995	0.0159985
CG9098	CG9098	CG9098	FBgn0031762	0.0494251	0.116264	0.0552038	0.0841954
dsx	doublesex	CG11094	FBgn0000504	0.0546498	0.0436965	0.0656942	0.0289925
kek2	kekkon 2	CG4977	FBgn0015400	0.0641043	0.0344904	0.0568283	0.0226585
Muc26B	Mucin 26B	CG13990	FBgn0040950	0.0578079	0.0393484	0.0645667	0.0372206
sro	shroud	CG12068	FBgn0262112	0.0664146	0.0617257	0.0618881	0.0383968
CG32182	CG32182	CG32182	FBgn0052182	0.115939	0.0952988	0.0407881	0.0299019
CG7860	CG7860	CG7860	FBgn0030653	0.332975	0.1003	0.0150789	0.0158545
Gal	β galactosidase	CG9092	FBgn0001089	0.109734	0.100363	0.0459165	0.0475038
Adgf-C	Adenosine deaminase-related growth factor C	CG9345	FBgn0038173	0.111998	0.0958889	0.0522603	0.064713
CG13272	CG13272	CG13272	FBgn0086673	0.0917644	0.149454	0.0645667	0.0908391
CG7470	CG7470	CG7470	FBgn0037146	0.16313	0.0437098	0.0412831	0.016061
hng3	hinge3	CG13897	FBgn0035160	0.105808	0.12324	0.0638814	0.106982
yin	yin	CG44402	FBgn0265575	0.410632	0.13087	0.0175369	0.12511
CG13962	CG13962	CG13962	FBgn0032824	0.056575	0.0921	0.129678	0.101633
CG31832	CG31832	CG31832	FBgn0051832	0.217201	0.117711	0.0342773	0.0260216
CG10026	CG10026	CG10026	FBgn0032785	0.249449	0.0906976	0.03029	0.0161419
CG31999	CG31999	CG31999	FBgn0051999	0.174567	0.113617	0.0481058	0.056356
CG33120	CG33120	CG33120	FBgn0053120	0.0519097	0.0867111	0.162459	0.120159
CG14990	CG14990	CG14990	FBgn0035496	0.287699	0.125123	0.0321388	0.0318441
Tsp42Er	Tetraspanin 42Er	CG12837	FBgn0033139	0.167161	0.131339	0.0578596	0.0517966
Pgam5-2	Phosphoglycerate mutase 5-2	CG15874	FBgn0035004	0.0833735	0.101917	0.117326	0.090282
Cyp4ac1	Cyp4ac1	CG14032	FBgn0031693	0.190418	0.0189955	0.0534364	0.0268078
ry	rosy	CG7642	FBgn0003308	0.232522	0.0640861	0.045532	0.0155899
CG8665	CG8665	CG8665	FBgn0032945	0.116768	0.134456	0.100278	0.0918761
CG7091	CG7091	CG7091	FBgn0038099	0.320267	0.0392484	0.0374875	0.0363135
CG13325	CG13325	CG13325	FBgn0033792	0.101759	0.0997108	0.130104	0.0675311
snoRNA:Psi28S-2566	snoRNA:Ψ28S-2566	CR33686	FBgn0086661	0.0811784	0.0393727	0.164758	0.138016
CG32284	CG32284	CG32284	FBgn0052284	0.20065	0.141664	0.0670145	0.0510408
CG3961	CG3961	CG3961	FBgn0036821	0.229514	0.0504538	0.0613027	0.0199864
CG10467	CG10467	CG10467	FBgn0035679	0.299546	0.149554	0.0476553	0.028815
hll	heimdall	CG4500	FBgn0286723	0.145201	0.102117	0.0987076	0.0628905
Elk	Eag-like K[+] channel	CG5076	FBgn0011589	0.284623	0.122477	0.0508704	0.0257248
shd	shade	CG13478	FBgn0003388	0.146284	0.0725765	0.10032	0.0381751
CG1544	CG1544	CG1544	FBgn0039827	0.410812	0.116769	0.037672	0.016959
CG32335	CG32335	CG32335	FBgn0063667	0.208701	0.106	0.0744225	0.0320839
alpha-Est1	alpha-Esterase-1	CG1031	FBgn0015568	0.258602	0.0183692	0.0603295	0.0689774
CG3625	CG3625	CG3625	FBgn0031245	0.18347	0.0348173	0.0860639	0.0368474
Jheh1	Juvenile hormone epoxide hydrolase 1	CG15101	FBgn0010053	0.306989	0.0449206	0.0518628	0.0213102
CG31076	CG31076	CG31076	FBgn0051076	0.120525	0.129961	0.134617	0.103273
CG42500	CG42500	CG42500	FBgn0260226	0.446901	0.147063	0.0419884	0.0676817
IRSp53	Insulin receptor substrate 53 kDa	CG32082	FBgn0052082	0.214761	0.115255	0.101135	0.036298
asRNA:CR44047	antisense RNA:CR44047	CR44047	FBgn0264839	0.125718	0.0353086	0.176915	0.114563
Mal-A5	Maltase A5	CG30359	FBgn0050359	0.152636	0.13267	0.148318	0.0875791
CG2930	CG2930	CG2930	FBgn0028491	0.26303	0.110082	0.0866877	0.11528
CG17109	CG17109	CG17109	FBgn0039051	0.233458	0.128889	0.0985699	0.0700054
Pgant8	Polypeptide N-Acetylgalactosaminyltransferase 8	CG7297	FBgn0036529	0.285314	0.0974601	0.0845113	0.0239855
CG17224	CG17224	CG17224	FBgn0031489	0.172676	0.120084	0.140258	0.0665915
fok	fledgling of Klp38B	CG43690	FBgn0263773	0.295535	0.0811874	0.0872936	0.0506741
Aldh7A1	Aldehyde dehydrogenase 7 family member A1	CG9629	FBgn0036857	0.372131	0.0503473	0.0697624	0.0342659
NijB	Ninjurin B	CG11637	FBgn0036822	0.283005	0.0915415	0.0920245	0.0343991
CG6163	CG6163	CG6163	FBgn0036155	0.487258	0.118708	0.0560317	0.0789482
Alk	Anaplastic lymphoma kinase	CG8250	FBgn0040505	0.22864	0.0787897	0.121291	0.0647992
firl	firelighter	CG14946	FBgn0032405	0.288576	0.0643837	0.100994	0.0443277
comm	commissureless	CG17943	FBgn0010105	0.357658	0.0793402	0.0816355	0.0166767
asRNA:CR44321	antisense RNA:CR44321	CR44321	FBgn0265380	0.282547	0.10692	0.103514	0.0271832
PPO1	Prophenoloxidase 1	CG42639	FBgn0283437	0.280028	0.118739	0.104686	0.054961
Gip	GIP-like	CG2227	FBgn0011770	0.237036	0.0851885	0.127393	0.0501803
Eglp4	Entomoglyceroporin 4	CG4019	FBgn0034885	0.479023	0.149607	0.0680958	0.021074
CG34331	CG34331	CG34331	FBgn0085360	0.407576	0.119979	0.0836796	0.0368954
CG33181	CG33181	CG33181	FBgn0053181	0.330681	0.105689	0.103523	0.0225593
Fatp3	Fatty acid transport protein 3	CG3394	FBgn0034999	0.328267	0.0448669	0.104797	0.033219
CG30089	CG30089	CG30089	FBgn0050089	0.428318	0.138818	0.0804571	0.0273286
Jheh2	Juvenile hormone epoxide hydrolase 2	CG15102	FBgn0034405	0.414011	0.0126182	0.0860012	0.0226977
CG10469	CG10469	CG10469	FBgn0035678	0.301702	0.11947	0.118027	0.0282499
ine	inebriated	CG15444	FBgn0011603	0.255747	0.0597683	0.142454	0.0222436
asRNA:CR45445	antisense RNA:CR45445	CR45445	FBgn0266994	0.202838	0.102985	0.179815	0.0574214
yellow-c	yellow-c	CG4182	FBgn0041713	0.216861	0.0658325	0.17107	0.0409843
mthl6	methuselah-like 6	CG16992	FBgn0035789	0.346692	0.0838847	0.107652	0.0500408
hoe1	hoepel1	CG12787	FBgn0041150	0.453444	0.0832037	0.0839537	0.0634515
Cht2	Chitinase 2	CG2054	FBgn0022702	0.243	0.11677	0.161812	0.021046
fz	frizzled	CG17697	FBgn0001085	0.236403	0.133441	0.172698	0.0754421
Gbs-76A	Glycogen binding subunit 76A	CG9619	FBgn0036862	0.389303	0.125869	0.10501	0.0317765
Had2	β Hydroxy acid dehydrogenase 2	CG10131	FBgn0033949	0.477971	0.108001	0.0856203	0.0649513
side-IV	sidestep IV	CG14372	FBgn0038156	0.333385	0.0980738	0.125318	0.0411511
fne	found in neurons	CG4396	FBgn0086675	0.278753	0.0765628	0.151003	0.0330631
Rh7	Rhodopsin 7	CG5638	FBgn0036260	0.326396	0.0974576	0.129133	0.0874312
Act79B	Actin 79B	CG7478	FBgn0000045	0.253127	0.102681	0.177734	0.0389573
Glt	Glutactin	CG9280	FBgn0001114	0.421533	0.0342437	0.107803	0.0328857
PPO2	Prophenoloxidase 2	CG8193	FBgn0033367	0.29534	0.119325	0.154216	0.0680701
regucalcin	regucalcin	CG1803	FBgn0030362	0.400943	0.03452	0.116642	0.0515534
CG5418	CG5418	CG5418	FBgn0032436	0.201691	0.100042	0.234761	0.111496
corn	cornetto	CG42278	FBgn0259173	0.376665	0.0346764	0.127239	0.0157894
br	broad (CG11509)	CG11491	FBgn0283451	0.263158	0.13368	0.18325	0.0954092
mspo	M-spondin	CG10145	FBgn0020269	0.399799	0.123764	0.120869	0.0528249
rau	rau	CG8965	FBgn0031745	0.222235	0.0667597	0.223514	0.0528697
TwdlG	TweedleG	CG14643	FBgn0037225	0.193834	0.130799	0.256685	0.0975703
Rchy1	Ring finger and CHY zinc finger domain containing 1	CG16947	FBgn0031816	0.372149	0.115188	0.138602	0.0221109
mwh	multiple wing hairs	CG43772	FBgn0264272	0.25953	0.101381	0.199205	0.0283149
CG7966	CG7966	CG7966	FBgn0038115	0.273243	0.0975449	0.192199	0.104173
CG5828	CG5828	CG5828	FBgn0031682	0.308198	0.103243	0.170447	0.0408247
CG44102	CG44102	CG44102	FBgn0264911	0.371432	0.0883929	0.145181	0.056415
CG7255	CG7255	CG7255	FBgn0036493	0.325583	0.0631773	0.171817	0.0567116
CG14688	CG14688	CG14688	FBgn0037819	0.340167	0.129952	0.165064	0.0793832
CG15822	CG15822	CG15822	FBgn0035308	0.252472	0.149435	0.224441	0.0760562
Fbp2	Fat body protein 2	CG3763	FBgn0000640	0.230712	0.0812335	0.245819	0.0532696
CG12768	CG12768	CG12768	FBgn0037206	0.395171	0.0748166	0.14406	0.0155729
fabp	fatty acid bindin protein	CG6783	FBgn0037913	0.365709	0.117034	0.15598	0.0438016
Pepck2	Phosphoenolpyruvate carboxykinase 2	CG10924	FBgn0034356	0.36208	0.145473	0.158191	0.04349
CG13982	CG13982	CG13982	FBgn0031811	0.403286	0.149379	0.142158	0.0613578
fbp	fructose-1,6-bisphosphatase	CG31692	FBgn0032820	0.336066	0.112823	0.172566	0.0492817
LManII	Lysosomal α-mannosidase II	CG6206	FBgn0027611	0.339053	0.0788451	0.172031	0.023842
CDase	Ceramidase	CG1471	FBgn0039774	0.477425	0.13421	0.123823	0.0211217
CG2736	CG2736	CG2736	FBgn0035090	0.210644	0.113655	0.287523	0.09856
Ir40a	Ionotropic receptor 40a	CG42352	FBgn0259683	0.312235	0.103254	0.196919	0.0758168
lncRNA:CR44588	long non-coding RNA:CR44588	CR44588	FBgn0265799	0.235372	0.0845591	0.262892	0.0660837
SLC5A11	Sodium/solute co-transporter-like 5A11	CG8451	FBgn0031998	0.463423	0.0565477	0.133744	0.139205
Sccpdh2	Saccheropin dehydrogenase 2	CG5167	FBgn0038038	0.469086	0.110205	0.134183	0.0153975
CG15309	CG15309	CG15309	FBgn0030183	0.25888	0.11802	0.245553	0.0857059
CREG	Cellular Repressor of E1A-stimulated Genes	CG5413	FBgn0025456	0.27171	0.13135	0.234841	0.0468289
CG31337	CG31337	CG31337	FBgn0051337	0.648967	0.0551991	0.0984947	0.0574925
sif	still life	CG34418	FBgn0085447	0.4388	0.133291	0.146064	0.0688636
Idgf6	Imaginal disc growth factor 6	CG5210	FBgn0013763	0.569904	0.0280741	0.113309	0.043399
br	broad (CG44505)	CG11491	FBgn0283451	0.330271	0.122048	0.195967	0.0563784
ZnT77C	Zinc transporter 77C	CG5130	FBgn0037000	0.307165	0.122381	0.213304	0.0531315
Syp	Syncrip	CG17838	FBgn0038826	0.380204	0.0974335	0.17521	0.0271036
CG1998	CG1998	CG1998	FBgn0030485	0.352496	0.147121	0.190124	0.0446239
Pxn	Peroxidasin	CG12002	FBgn0011828	0.562438	0.030514	0.121711	0.0370321
CG3902	CG3902	CG3902	FBgn0036824	0.511028	0.0885668	0.134934	0.0199557
ci	cubitus interruptus	CG2125	FBgn0004859	0.402527	0.100878	0.172391	0.0290287
aay	astray	CG3705	FBgn0023129	0.434925	0.0485678	0.16039	0.0147071
lz	lozenge	CG1689	FBgn0002576	0.396243	0.13073	0.177907	0.0342875
Atox1	Antioxidant 1 copper chaperone	CG32446	FBgn0052446	0.413587	0.0829593	0.172333	0.0220381
Traf4	TNFceptor-associated factor 4	CG3048	FBgn0026319	0.586744	0.0583036	0.122902	0.0280196
Ctr1A	Copper transporter 1A	CG3977	FBgn0062413	0.377446	0.067001	0.19303	0.0221324
CAH2	Carbonic anhydrase 2	CG6906	FBgn0027843	0.28277	0.11691	0.259207	0.06949
CG15322	CG15322	CG15322	FBgn0031088	0.399849	0.0886902	0.183578	0.0316965
Ance-5	Ance-5	CG10142	FBgn0035076	0.635259	0.0555575	0.116796	0.0352729
CCHa2	CCHamide-2	CG14375	FBgn0038147	0.292784	0.0638847	0.253937	0.033978
gb	genderblind	CG6070	FBgn0039487	0.404946	0.133305	0.19611	0.0272068
Gbp3	Growth-blocking peptide 3	CG17244	FBgn0039031	0.227437	0.126478	0.350401	0.137192
CG8306	CG8306	CG8306	FBgn0034142	0.557016	0.0307457	0.143302	0.0507969
CG14431	CG14431	CG14431	FBgn0029922	0.259705	0.0530758	0.308941	0.0998057
CG30456	CG30456	CG30456	FBgn0050456	0.330055	0.0589466	0.247227	0.0299073
CG34305	CG34305	CG34305	FBgn0085334	0.344566	0.122933	0.236929	0.139525
Mgstl	Microsomal glutathione S-transferase-like	CG1742	FBgn0025814	0.484061	0.0622405	0.171179	0.0317309
lectin-24Db	lectin-24Db	CG2958	FBgn0040102	0.480725	0.0221414	0.172866	0.0712696
trol	terribly reduced optic lobes	CG33950	FBgn0284408	0.298062	0.0640072	0.279699	0.119609
eater	eater	CG6124	FBgn0243514	0.49448	0.0602021	0.171779	0.0479976
Ance-3	Ance-3	CG17988	FBgn0032536	0.388664	0.104607	0.22032	0.0232023
cu	curled	CG31299	FBgn0261808	0.441452	0.0417371	0.194554	0.0375778
CG10602	CG10602	CG10602	FBgn0032721	0.374677	0.0691721	0.230396	0.0291367
CG7997	CG7997	CG7997	FBgn0034117	0.324078	0.0966162	0.267303	0.0522042
NimB4	Nimrod B4	CG33115	FBgn0028542	0.561469	0.0723349	0.15948	0.0368833
ptc	patched	CG2411	FBgn0003892	0.57632	0.112696	0.156678	0.0328814
Oseg4	Outer segment 4	CG2069	FBgn0035264	0.306677	0.126823	0.2953	0.101002
LManI	Lysosomal α-mannosidase I	CG5322	FBgn0032253	0.39703	0.0792738	0.233491	0.0336061
Lime	Linking Immunity and Metabolism	CG18446	FBgn0033458	0.571784	0.117613	0.164242	0.0161347
Samuel	SAM-motif ubiquitously expressed punctatedly localized protein	CG31868	FBgn0032330	0.341455	0.104608	0.279703	0.0797477
CG17065	CG17065	CG17065	FBgn0031099	0.428223	0.0675756	0.229826	0.0211602
lft	lowfat	CG13139	FBgn0032230	0.456546	0.115141	0.219137	0.0656296
CG14502	CG14502	CG14502	FBgn0034321	0.40469	0.0829301	0.252042	0.0712174
CG31174	CG31174	CG31174	FBgn0051174	0.320798	0.0886502	0.318864	0.0555871
Btk29A	Btk family kinase at 29A	CG8049	FBgn0003502	0.484568	0.0541753	0.211245	0.0482758
mfas	midline fasciclin	CG3359	FBgn0260745	0.308646	0.0766074	0.334142	0.069363
Oat	Ornithine aminotransferase precursor	CG8782	FBgn0022774	0.407575	0.133823	0.253295	0.043673
brk	brinker	CG9653	FBgn0024250	0.351995	0.022283	0.293903	0.0502464
ckn	caskin	CG12424	FBgn0033987	0.307995	0.0484436	0.337439	0.054975
Pld	Phospholipase D	CG12110	FBgn0286511	0.518672	0.127285	0.202083	0.0131073
heph	hephaestus	CG31000	FBgn0011224	0.394666	0.0393052	0.265638	0.0525396
Tet	Ten-Eleven Translocation (TET) family protein	CG43444	FBgn0263392	0.543808	0.0464539	0.19321	0.0602004
asRNA:CR43964	antisense RNA:CR43964	CR43964	FBgn0264679	0.583533	0.0549258	0.18103	0.0213614
CG8080	CG8080	CG8080	FBgn0033373	0.451124	0.124462	0.23577	0.0273614
CG33978	CG33978	CG33978	FBgn0053978	0.550426	0.126432	0.193815	0.0273165
mthl10	methuselah-like 10	CG17061	FBgn0035132	0.325801	0.100071	0.327633	0.0542369
CG13743	CG13743	CG13743	FBgn0033368	0.224201	0.0807659	0.476703	0.125082
kar	karmoisin	CG12286	FBgn0001296	0.274385	0.123369	0.392787	0.093971
tinc	tincar	CG31247	FBgn0261649	0.450558	0.145794	0.239557	0.0901662
DIP-epsilon	Dpr-interacting protein ε	CG42368	FBgn0259714	0.313886	0.0547525	0.348172	0.0299455
Eip74EF	Ecdysone-induced protein 74EF	CG32180	FBgn0000567	0.428957	0.120526	0.254976	0.0368536
Hexo2	Hexosaminidase 2	CG1787	FBgn0041629	0.478447	0.0600626	0.229053	0.0180762
stj	straightjacket	CG12295	FBgn0261041	0.43648	0.103126	0.255862	0.0327349
CG17928	CG17928	CG17928	FBgn0032603	0.311371	0.0182974	0.359044	0.093965
Dhit	Double hit	CG5036	FBgn0028743	0.439607	0.0700785	0.257249	0.0208496
IP3K2	Inositol 1,4,5-triphosphate kinase 2	CG45017	FBgn0283680	0.473163	0.13613	0.239841	0.0372118
CG42807	CG42807	CG42807	FBgn0261989	0.457854	0.129698	0.249005	0.0257015
l(1)G0289	lethal (1) G0289	CG2221	FBgn0028331	0.526621	0.0503363	0.220081	0.0349711
Spn27A	Serpin 27A	CG11331	FBgn0028990	0.569376	0.0425308	0.208052	0.01683
pdm3	pou domain motif 3	CG42698	FBgn0261588	0.298476	0.139059	0.398987	0.0931106
lncRNA:CR43493	long non-coding RNA:CR43493	CR43493	FBgn0263504	0.305508	0.0681057	0.392788	0.0525828
CG1090	CG1090	CG1090	FBgn0037238	0.404834	0.147844	0.298466	0.0783562
Ugt36Bc	UDP-glycosyltransferase 36Bc	CG17932	FBgn0040260	0.339919	0.0257572	0.356174	0.11596
kuk	kugelkern	CG5175	FBgn0038476	0.717695	0.0977023	0.169266	0.0389314
CG15209	CG15209	CG15209	FBgn0030237	0.644012	0.149352	0.190278	0.0427361
Spat	Serine pyruvate aminotransferase	CG3926	FBgn0014031	0.271937	0.0653906	0.459879	0.130483
CARPB	Carbonic anhydrase-related protein B	CG32698	FBgn0052698	0.475867	0.143584	0.265931	0.0759097
noc	no ocelli	CG4491	FBgn0005771	0.273163	0.0564652	0.463891	0.0738363
Adk3	Adenylate kinase 3	CG6612	FBgn0042094	0.385688	0.0340876	0.334887	0.0224741
jtb	jetboil	CG4398	FBgn0034126	0.657361	0.101731	0.198552	0.0152743
CG7800	CG7800	CG7800	FBgn0037552	0.637949	0.0922786	0.207227	0.0147745
CG40006	CG40006	CG40006	FBgn0058006	0.391289	0.0763005	0.344638	0.043477
Hexo1	Hexosaminidase 1	CG1318	FBgn0041630	0.51042	0.130667	0.264243	0.0149997
CG9547	CG9547	CG9547	FBgn0031824	0.495639	0.0751812	0.274466	0.0274694
CG9663	CG9663	CG9663	FBgn0031516	0.576685	0.13293	0.243556	0.0502282
nrv3	nervana 3	CG8663	FBgn0032946	0.570334	0.0788528	0.248031	0.0597706
sPLA2	secretory Phospholipase A2	CG11124	FBgn0033170	0.494902	0.089067	0.291479	0.059496
CG10932	CG10932	CG10932	FBgn0029969	0.589224	0.14171	0.245412	0.0225667
fat-spondin	fat-spondin	CG6953	FBgn0026721	0.464001	0.0828531	0.312191	0.0285276
CG12643	CG12643	CG12643	FBgn0040942	0.501101	0.116683	0.290918	0.0268463
CG31637	CG31637	CG31637	FBgn0051637	0.488656	0.118827	0.300861	0.0320715
LanB1	LanB1	CG7123	FBgn0261800	0.684319	0.0408271	0.219383	0.0426176
agt	O-6-alkylguanine-DNA alkyltransferase	CG1303	FBgn0024912	0.471047	0.0253358	0.319363	0.0731839
vkg	viking	CG16858	FBgn0016075	0.58955	0.0526397	0.260398	0.0454872
CG4238	CG4238	CG4238	FBgn0031384	0.396503	0.126585	0.394587	0.102268
CG1815	CG1815	CG1815	FBgn0039863	0.511292	0.12993	0.307693	0.0327758
CG13204	CG13204	CG13204	FBgn0033627	0.423501	0.0948758	0.374148	0.0463178
tna	tonalli	CG7958	FBgn0026160	0.486845	0.0578201	0.325837	0.0592422
wdp	windpipe	CG3413	FBgn0034718	0.468861	0.0515287	0.339692	0.0627798
CG7408	CG7408	CG7408	FBgn0036765	0.499338	0.144591	0.321186	0.0476759
CG34031	CG34031	CG34031	FBgn0054031	0.470745	0.0583723	0.346299	0.0372233
CG31612	CG31612	CG31612	FBgn0051612	0.615569	0.0526169	0.266456	0.0143456
Pvr	PDGF- and VEGF receptor-related	CG8222	FBgn0032006	0.71862	0.0192071	0.231126	0.0375727
Sema1a	Semaphorin 1a	CG18405	FBgn0011259	0.480838	0.0600938	0.346451	0.0629077
ph-p	polyhomeotic proximal	CG18412	FBgn0004861	0.640209	0.0878113	0.262864	0.0414387
CG3831	CG3831	CG3831	FBgn0034804	0.64756	0.134399	0.261704	0.0239867
Gel	Gelsolin	CG1106	FBgn0010225	0.538197	0.0323388	0.315512	0.038185
SPARC	Secreted protein, acidic, cysteine-rich	CG6378	FBgn0026562	0.674151	0.117614	0.252206	0.0671574
CG10621	CG10621	CG10621	FBgn0032726	0.403307	0.0518623	0.421756	0.0446066
CG2493	CG2493	CG2493	FBgn0032864	0.651254	0.0515947	0.263921	0.0313483
CG16926	CG16926	CG16926	FBgn0040732	0.349585	0.122155	0.491877	0.149908
Ald1	Aldolase 1	CG6058	FBgn0000064	0.424016	0.084555	0.40787	0.0472978
CG1827	CG1827	CG1827	FBgn0033431	0.63444	0.0541093	0.275181	0.0219574
CG9485	CG9485	CG9485	FBgn0034618	0.586888	0.0793207	0.298859	0.0212509
CG43064	CG43064	CG43064	FBgn0262366	0.544867	0.0808255	0.324745	0.0365178
lbk	lambik	CG8434	FBgn0034083	0.654045	0.101255	0.274089	0.0129743
corto	corto	CG2530	FBgn0010313	0.491723	0.0347014	0.366627	0.0519288
CG2258	CG2258	CG2258	FBgn0029997	0.637879	0.124969	0.283331	0.0219115
CG7985	CG7985	CG7985	FBgn0028499	0.441619	0.0484805	0.409815	0.0292968
asRNA:CR45683	antisense RNA:CR45683	CR45683	FBgn0267243	0.545926	0.118694	0.333626	0.0411783
Col4a1	Collagen type IV	CG4145	FBgn0000299	0.592877	0.0616172	0.308924	0.0479281
βGlu	β glucuronidase	CG2135	FBgn0270927	0.666621	0.138936	0.275041	0.0362414
jigr1	jing interacting gene regulatory 1	CG17383	FBgn0039350	0.639695	0.0641575	0.288452	0.0837432
bru2	bruno 2	CG43065	FBgn0262475	0.465082	0.0878403	0.399773	0.0719972
chp	chaoptin	CG1744	FBgn0267435	0.642141	0.119315	0.290251	0.0450387
xit	xiantuan	CG4542	FBgn0029906	0.568526	0.043967	0.328118	0.0525706
Hacd2	3-hydroxyacyl-CoA dehydratase 2	CG9267	FBgn0032524	0.63356	0.10706	0.294619	0.0170091
GstT4	Glutathione S transferase T4	CG1681	FBgn0030484	0.376904	0.11739	0.497791	0.0602589
qtc	quick-to-court	CG14039	FBgn0028572	0.677686	0.10859	0.277539	0.0454898
CG40160	CG40160	CG40160	FBgn0058160	0.649814	0.143793	0.290012	0.0540396
CG16791	CG16791	CG16791	FBgn0038881	0.526864	0.0875546	0.360935	0.0309982
N	Notch	CG3936	FBgn0004647	0.592356	0.136027	0.328122	0.0337351
Cyp6a17	Cytochrome P450-6a17	CG10241	FBgn0015714	0.423178	0.0787696	0.462929	0.057599
CG6845	CG6845	CG6845	FBgn0035099	0.609613	0.0641003	0.323996	0.0219689
numb	numb	CG3779	FBgn0002973	0.49195	0.137434	0.405998	0.0480793
CG10365	CG10365	CG10365	FBgn0039109	0.493548	0.020656	0.404798	0.0498002
vsg	visgun	CG16707	FBgn0045823	0.554333	0.0851564	0.365505	0.0257726
Echs1	Enoyl-CoA hydratase, short chain 1	CG6543	FBgn0033879	0.575584	0.0283227	0.352201	0.0652016
CG7460	CG7460	CG7460	FBgn0036749	0.532035	0.0754437	0.386557	0.050644
GstE11	Glutathione S transferase E11	CG5224	FBgn0034354	0.636017	0.138355	0.324261	0.0460341
Gk2	Glycerol kinase 2	CG7995	FBgn0035266	0.483919	0.105711	0.429825	0.0454239
NFAT	NFAT nuclear factor	CG11172	FBgn0030505	0.601836	0.0658918	0.346707	0.0647291
Pdk	Pyruvate dehydrogenase kinase	CG8808	FBgn0017558	0.502182	0.13597	0.4174	0.0628675
mei-41	meiotic 41	CG4252	FBgn0004367	0.629271	0.023626	0.333184	0.0240505
LKRSDH	Lysine ketoglutarate reductase/saccharopine dehydrogenase	CG7144	FBgn0286198	0.512716	0.142163	0.409633	0.0595991
Rbp1-like	Rbp1-like	CG1987	FBgn0030479	0.613964	0.115729	0.351558	0.0666815
CG6175	CG6175	CG6175	FBgn0036152	0.586733	0.0892447	0.368062	0.0570659
CG12279	CG12279	CG12279	FBgn0038080	0.722841	0.0769082	0.299843	0.0756575
NimB1	Nimrod B1	CG33119	FBgn0027929	0.527408	0.0727424	0.416651	0.0909494
LanA	Laminin A	CG10236	FBgn0002526	0.684149	0.0346588	0.32787	0.0413422
sbb	scribbler	CG5580	FBgn0285917	0.724342	0.12637	0.309843	0.0345403
Cat	Catalase	CG6871	FBgn0000261	0.419086	0.0708113	0.538108	0.064025
Alg10	ALG10 alpha-1,2-glucosyltransferase	CG32076	FBgn0052076	0.610931	0.0788962	0.369692	0.0255911
CG1092	CG1092	CG1092	FBgn0037228	0.68151	0.0963723	0.331956	0.0707816
Rbfox1	RNA-binding Fox protein 1	CG32062	FBgn0052062	0.643759	0.139705	0.352386	0.0266917
CG2915	CG2915	CG2915	FBgn0033241	0.579487	0.0308366	0.391605	0.037582
psq	pipsqueak	CG2368	FBgn0263102	0.628849	0.0500652	0.362806	0.063455
CG8112	CG8112	CG8112	FBgn0037612	0.502613	0.106834	0.453931	0.0526087
l(1)G0196	lethal (1) G0196	CG14616	FBgn0027279	0.644992	0.0293253	0.354087	0.0126752
LanB2	Laminin B2	CG3322	FBgn0267348	0.688283	0.0311833	0.332536	0.0431422
CG30047	CG30047	CG30047	FBgn0050047	0.561009	0.126344	0.408843	0.112618
pre-mod(mdg4)-U	CG42777	CG42777	FBgn0261845	0.579766	0.101867	0.3976	0.127792
loh	lonely heart	CG6232	FBgn0032252	0.461516	0.103357	0.500551	0.0655141
drpr	draper	CG2086	FBgn0027594	0.633408	0.102275	0.366048	0.0656745
eas	easily shocked	CG3525	FBgn0000536	0.654373	0.130576	0.363302	0.0211496
su(w[a])	suppressor of white-apricot	CG3019	FBgn0003638	0.666958	0.12989	0.358215	0.0159662
fra	frazzled	CG8581	FBgn0011592	0.600996	0.0660375	0.400815	0.0359718
CG9005	CG9005	CG9005	FBgn0033638	0.505507	0.105502	0.486103	0.130153
CG8336	CG8336	CG8336	FBgn0036020	0.577229	0.10595	0.426972	0.142342
Mccc1	Methylcrotonoyl-CoA carboxylase 1	CG2118	FBgn0039877	0.597952	0.11761	0.412433	0.0506461
CG12811	CG12811	CG12811	FBgn0037779	0.647013	0.0234524	0.382524	0.0464317
Cndp2	Carnosine dipeptidase 2	CG17337	FBgn0259979	0.584312	0.0486091	0.426649	0.0498011
CG33156	CG33156	CG33156	FBgn0053156	0.66311	0.0622646	0.378628	0.0241894
Fbl6	CG13213	CG13213	FBgn0033609	0.663271	0.0619679	0.378848	0.0387055
dia	diaphanous	CG1768	FBgn0011202	0.687663	0.130691	0.366677	0.0245804
CG8460	CG8460	CG8460	FBgn0031996	0.618064	0.0170116	0.409459	0.0860911
CG6638	CG6638	CG6638	FBgn0035911	0.584981	0.0602902	0.438971	0.0427859
CG1236	CG1236	CG1236	FBgn0037370	0.534579	0.141727	0.480539	0.0510963
CG6650	CG6650	CG6650	FBgn0036402	0.727413	0.0529902	0.354213	0.0254623
Snoo	Sno oncogene	CG34421	FBgn0085450	0.667909	0.0586069	0.388675	0.09497
asRNA:CR44690	antisense RNA:CR44690	CR44690	FBgn0265901	0.606581	0.132825	0.428959	0.0299498
CG11134	CG11134	CG11134	FBgn0030518	0.632309	0.0171679	0.412899	0.0676783
Dmtn	Dementin	CG1021	FBgn0037443	0.609515	0.0812337	0.431359	0.0310589
Den1	Deneddylase 1	CG8493	FBgn0033716	0.594271	0.101788	0.442779	0.0845741
Lpin	Lipin	CG8709	FBgn0263593	0.562375	0.130014	0.468124	0.0498649
CG31211	CG31211	CG31211	FBgn0051211	0.676571	0.0789894	0.389718	0.0222316
CG12560	CG12560	CG12560	FBgn0031974	0.498551	0.0768166	0.528934	0.0574686
grsm	granny smith	CG7340	FBgn0040493	0.622104	0.139074	0.424728	0.0490317
jim	jim	CG11352	FBgn0027339	0.61594	0.0311219	0.429799	0.081877
a	arc	CG6741	FBgn0000008	0.572575	0.0783549	0.465176	0.0364544
Sccpdh1	Saccheropin dehydrogenase 1	CG2604	FBgn0037298	0.650117	0.0191965	0.412096	0.0565392
CG34163	CG34163	CG34163	FBgn0085192	0.652215	0.0354681	0.412486	0.133963
UGP	UGP	CG4347	FBgn0035978	0.800377	0.0889463	0.336819	0.0525961
CG6310	CG6310	CG6310	FBgn0036121	0.720575	0.136277	0.376059	0.0819386
Vha100-2	Vacuolar H+ ATPase 100kD subunit 2	CG18617	FBgn0028670	0.757136	0.109273	0.359656	0.02773
Ten-m	Tenascin major	CG5723	FBgn0004449	0.757092	0.0812711	0.361411	0.0730383
CG5674	CG5674	CG5674	FBgn0032656	0.636327	0.0986798	0.432639	0.0289818
l(1)G0193	lethal (1) G0193	CG2206	FBgn0027280	0.670945	0.131717	0.415801	0.0283395
CG2617	CG2617	CG2617	FBgn0032877	0.535857	0.0593221	0.522182	0.0631391
Dcp-1	Death caspase-1	CG5370	FBgn0010501	0.587631	0.0940856	0.477446	0.0459547
CG34348	CG34348	CG34348	FBgn0085377	0.548729	0.0906816	0.511734	0.0321278
CG11851	CG11851	CG11851	FBgn0039293	0.686581	0.0917038	0.408996	0.016117
CG12730	CG12730	CG12730	FBgn0029771	0.599819	0.054969	0.469126	0.0257272
CG2852	CG2852	CG2852	FBgn0034753	0.694192	0.0486972	0.409057	0.0788566
arr	arrow	CG5912	FBgn0000119	0.821865	0.0902241	0.346908	0.0212783
CG9372	CG9372	CG9372	FBgn0036891	0.799629	0.125923	0.356653	0.0579441
CG42361	CG42361	CG42361	FBgn0259707	0.50864	0.0947105	0.561357	0.106985
awd	abnormal wing discs	CG2210	FBgn0000150	0.783256	0.141562	0.364548	0.0904263
CG30183	CG30183	CG30183	FBgn0050183	0.763375	0.109462	0.378986	0.0123001
Alg3	ALG3, alpha-1,3- mannosyltransferase	CG4084	FBgn0011297	0.685051	0.102156	0.425765	0.0498793
ScsbetaG	CG10622	CG10622	FBgn0029118	0.784882	0.089335	0.373761	0.064032
CG7341	CG7341	CG7341	FBgn0036777	0.722693	0.136248	0.405946	0.0220922
Gpdh1	Glycerol-3-phosphate dehydrogenase 1	CG9042	FBgn0001128	0.786264	0.139282	0.374297	0.0203044
mthl1	methuselah-like 1	CG4521	FBgn0030766	0.66808	0.0725877	0.441234	0.0171653
CG3038	CG3038	CG3038	FBgn0040373	0.565292	0.12775	0.522877	0.0773179
CG6180	CG6180	CG6180	FBgn0032453	0.664413	0.0641122	0.445279	0.0837479
cal1	chromosome alignment defect 1	CG5148	FBgn0038478	0.741144	0.0961617	0.400471	0.0404862
CG34376	CG34376	CG34376	FBgn0085405	0.697993	0.117648	0.426266	0.0383662
CG13086	CG13086	CG13086	FBgn0032770	0.602919	0.125322	0.494186	0.103592
CG4927	CG4927	CG4927	FBgn0034139	0.771104	0.0486464	0.387205	0.0871315
CG42233	CG42233	CG42233	FBgn0250755	0.705765	0.106896	0.429749	0.062905
CG10195	CG10195	CG10195	FBgn0032787	0.675838	0.0631667	0.451247	0.025418
CG15011	CG15011	CG15011	FBgn0035518	0.629882	0.0659354	0.488117	0.0752315
aqz	aaquetzalli	CG9821	FBgn0037636	0.714072	0.0948929	0.43073	0.028582
SppL	Signal peptide peptidase-like	CG17370	FBgn0039381	0.538811	0.140698	0.571834	0.113767
CG2519	CG2519	CG2519	FBgn0037336	0.689207	0.117705	0.448393	0.0269702
Rift	Riboflavin transporter	CG11576	FBgn0039882	0.614145	0.0809001	0.50535	0.0214961
ihog	interference hedgehog	CG9211	FBgn0031872	0.623746	0.0883694	0.497959	0.0279384
CG14104	CG14104	CG14104	FBgn0040786	0.664121	0.115307	0.468027	0.110667
CG17597	CG17597	CG17597	FBgn0032715	0.712451	0.0555897	0.439199	0.0656459
Pdcd4	Programmed cell death 4 ortholog	CG10990	FBgn0030520	0.667592	0.103954	0.470676	0.0262603
CG10494	CG10494	CG10494	FBgn0034634	0.683288	0.0577509	0.461489	0.0214257
CG8668	CG8668	CG8668	FBgn0031988	0.710974	0.107945	0.446148	0.0955052
Idh	Isocitrate dehydrogenase	CG7176	FBgn0001248	0.531636	0.0474114	0.598625	0.0392759
CG9953	CG9953	CG9953	FBgn0035726	0.778453	0.086355	0.41276	0.0443414
CG15717	CG15717	CG15717	FBgn0030451	0.741968	0.13853	0.435509	0.0893939
CG3700	CG3700	CG3700	FBgn0034796	0.718058	0.076626	0.455577	0.0419281
RhoBTB	Rho-related BTB domain containing	CG5701	FBgn0036980	0.673024	0.0855477	0.486464	0.0296809
ph-d	polyhomeotic distal	CG3895	FBgn0004860	0.752755	0.116358	0.435814	0.059398
CG17186	CG17186	CG17186	FBgn0038741	0.678352	0.0898693	0.484593	0.0263683
Hr39	Hormone receptor-like in 39	CG8676	FBgn0261239	0.793723	0.131017	0.416713	0.0236805
Fign	CG3326	CG3326	FBgn0031519	0.755427	0.0874427	0.438022	0.113745
tkv	thickveins	CG14026	FBgn0003716	0.765525	0.0602907	0.4351	0.0302707
Plp	Pericentrin-like protein	CG33957	FBgn0086690	0.703845	0.124515	0.474998	0.0271882
Hmt4-20	Histone methyltransferase 4-20	CG13363	FBgn0025639	0.793709	0.0668743	0.42145	0.0509851
Ipk1	CG30295	CG30295	FBgn0050295	0.641664	0.0984659	0.522339	0.0296705
Gp210	Glycoprotein 210 kDa	CG7897	FBgn0266580	0.729296	0.0535118	0.467235	0.0222656
CG11790	CG11790	CG11790	FBgn0039265	0.749079	0.0428607	0.455291	0.0675417
mus81	mus81	CG3026	FBgn0040347	0.764239	0.0797979	0.447115	0.0151412
CG32795	CG32795	CG32795	FBgn0040384	0.636387	0.0173374	0.537858	0.0151295
lncRNA:CR45018	long non-coding RNA:CR45018	CR45018	FBgn0266376	0.558019	0.0875405	0.614425	0.0522011
CG5946	CG5946	CG5946	FBgn0036211	0.777886	0.0643798	0.441594	0.0659701
Nrg	Neuroglian	CG1634	FBgn0264975	0.601488	0.0484666	0.572454	0.0972382
L2HGDH	L-2-hydroxyglutarate dehydrogenase	CG10639	FBgn0032729	0.739387	0.109736	0.465793	0.0210787
CG7414	CG7414	CG7414	FBgn0037135	0.690307	0.0258006	0.501907	0.0525846
csw	corkscrew	CG3954	FBgn0000382	0.810179	0.115469	0.430794	0.0212393
row	relative of woc	CG8092	FBgn0033998	0.768308	0.0171122	0.455868	0.0504945
pch2	pachytene checkpoint 2	CG31453	FBgn0051453	0.791113	0.107451	0.443355	0.0960444
CG14860	CG14860	CG14860	FBgn0038273	0.530474	0.140195	0.661387	0.097816
Plod	procollagen lysyl hydroxylase	CG6199	FBgn0036147	0.696007	0.0437105	0.511536	0.0427494
Stt3A	Catalytic subunit 3A of the oligosaccharyltransferase complex	CG1518	FBgn0031149	0.743545	0.0781133	0.478864	0.0160833
CG42724	CG42724	CG42724	FBgn0261641	0.746598	0.145875	0.47958	0.0282525
arx	asterix	CG3893	FBgn0036826	0.702912	0.144384	0.512444	0.0752442
CG4849	CG4849	CG4849	FBgn0039566	0.764455	0.0348363	0.471445	0.0743075
CG42336	CG42336	CG42336	FBgn0259238	0.773297	0.145571	0.466735	0.101895
SmD3	Small ribonucleoprotein particle protein SmD3	CG8427	FBgn0023167	0.724148	0.0874998	0.498476	0.0603174
AdenoK	Adenosine Kinase	CG11255	FBgn0036337	0.697393	0.0801856	0.518255	0.043076
mino	minotaur	CG5508	FBgn0027579	0.663378	0.0354247	0.546937	0.015976
Nup133	Nucleoporin 133kD	CG6958	FBgn0039004	0.788504	0.116959	0.460864	0.0339186
Hacd1	3-hydroxyacyl-CoA dehydratase 1	CG6746	FBgn0032394	0.735917	0.0863722	0.495667	0.021832
ced-6	ced-6	CG11804	FBgn0029092	0.71485	0.0342256	0.510649	0.0716798
GAA1	Glycosylphosphatidylinositol anchor attachment 1 ortholog (H. sapiens)	CG3033	FBgn0029818	0.739707	0.0515812	0.493509	0.0484725
px	plexus	CG4444	FBgn0003175	0.674441	0.0748032	0.542592	0.0943191
Ddx1	Dead-box-1	CG9054	FBgn0015075	0.752027	0.0476587	0.486893	0.0318174
Art4	Arginine methyltransferase 4	CG5358	FBgn0037770	0.782858	0.109876	0.46885	0.0655143
qkr58E-1	quaking related 58E-1	CG3613	FBgn0022986	0.828196	0.0889975	0.445011	0.0174006
CG17514	CG17514	CG17514	FBgn0039959	0.693061	0.0793456	0.533759	0.0506639
CG11127	CG11127	CG11127	FBgn0033178	0.771798	0.119294	0.480784	0.0418204
CG30344	CG30344	CG30344	FBgn0050344	0.776935	0.10572	0.479575	0.0647373
abs	abstrakt	CG14637	FBgn0015331	0.799351	0.112761	0.468316	0.0154375
Non2	Novel nucleolar protein 2	CG1240	FBgn0035370	0.779631	0.0532641	0.480589	0.0691035
CG2003	CG2003	CG2003	FBgn0039886	0.787773	0.147865	0.476896	0.0517554
Pitslre	Pitslre	CG4268	FBgn0016696	0.771012	0.110272	0.488964	0.0207865
CG15083	CG15083	CG15083	FBgn0034399	0.609695	0.132187	0.618796	0.100131
gem	gemini	CG30011	FBgn0050011	0.773149	0.138987	0.488144	0.1104
Mitf	CG43369	CG43369	FBgn0263112	0.736002	0.0808648	0.514007	0.0262933
Ranbp9	CG5252	CG5252	FBgn0037894	0.864126	0.0673959	0.438567	0.0465442
Cap-H2	Chromosome associated protein H2	CG14685	FBgn0037831	0.782897	0.103339	0.484155	0.0257434
stwl	stonewall	CG3836	FBgn0003459	0.854207	0.0734055	0.445857	0.0613583
Hira	CG12153	CG12153	FBgn0022786	0.657536	0.0788423	0.580626	0.027084
CG7834	CG7834	CG7834	FBgn0039697	0.716015	0.0238892	0.534532	0.113244
CG31712	CG31712	CG31712	FBgn0051712	0.727625	0.129659	0.527334	0.0331895
GCS1	CG1597	CG1597	FBgn0030289	0.755843	0.0737087	0.508009	0.0152755
Tom7	Translocase of outer membrane 7	CG8226	FBgn0033357	0.726395	0.0257906	0.531945	0.14989
Dcr-2	Dicer-2	CG6493	FBgn0034246	0.768839	0.0765989	0.503587	0.0159178
CG1965	CG1965	CG1965	FBgn0037466	0.737978	0.0569411	0.52609	0.0158961
CG9705	CG9705	CG9705	FBgn0036661	0.748186	0.126958	0.519771	0.0233494
LSm3	CG31184	CG31184	FBgn0051184	0.686856	0.14916	0.567923	0.147204
CG17163	CG17163	CG17163	FBgn0039942	0.721887	0.103702	0.540407	0.0616216
CG9577	CG9577	CG9577	FBgn0031092	0.627077	0.12374	0.622406	0.0835654
CG12391	CG12391	CG12391	FBgn0033581	0.838341	0.0812876	0.465601	0.0142366
CG11360	CG11360	CG11360	FBgn0039920	0.719679	0.103302	0.543352	0.073977
CG9727	CG9727	CG9727	FBgn0037445	0.809697	0.0968377	0.483856	0.0527473
CG31548	CG31548	CG31548	FBgn0051548	0.705803	0.148704	0.556396	0.0875725
Nup154	Nucleoporin 154kD	CG4579	FBgn0021761	0.808636	0.125133	0.485787	0.0202703
Strumpellin	CG12272	CG12272	FBgn0036571	0.764494	0.106132	0.515976	0.0212014
Desat1	Desaturase 1	CG5887	FBgn0086687	0.690079	0.126455	0.572148	0.0404366
Nipped-A	Nipped-A	CG33554	FBgn0053554	0.700495	0.0503906	0.563788	0.0631515
Flacc	Fl(2)d-associated complex component	CG7358	FBgn0030974	0.837087	0.147085	0.472761	0.0134562
Saf-B	Scaffold attachment factor B	CG6995	FBgn0039229	0.833583	0.0676341	0.477094	0.0404418
Ugt317A1	UDP-glycosyltransferase family 317 member A1	CG4414	FBgn0040091	0.811061	0.130832	0.49051	0.09439
CG11334	CG11334	CG11334	FBgn0039849	0.840997	0.128069	0.474017	0.0333323
Catsup	Catecholamines up	CG10449	FBgn0002022	0.837082	0.0914218	0.476325	0.0512936
Rim2	Replication in mitochondria 2	CG18317	FBgn0031359	0.68097	0.0277432	0.58805	0.0538011
CG12034	CG12034	CG12034	FBgn0035421	0.758166	0.12215	0.528343	0.0727987
CG17189	CG17189	CG17189	FBgn0039485	0.745424	0.141352	0.538015	0.0313477
HPS4	Hermansky-Pudlak Syndrome 4	CG4966	FBgn0034261	0.802867	0.124421	0.499826	0.0155658
Tis11	Tis11 zinc finger protein	CG4070	FBgn0011837	0.763446	0.0513696	0.526395	0.0468474
Spn28Dc	Serpin 28Dc	CG7219	FBgn0031973	0.73965	0.143103	0.54385	0.0971399
Stt3B	Catalytic subunit 3B of the oligosaccharyltransferase complex	CG7748	FBgn0011336	0.817197	0.0640133	0.493995	0.0323917
CG4078	CG4078	CG4078	FBgn0029798	0.796184	0.101406	0.507209	0.0146054
Torsin	CG3024	CG3024	FBgn0025615	0.759336	0.0222213	0.532769	0.0665788
Cyp6v1	CG1829	CG1829	FBgn0031126	0.688129	0.120088	0.587916	0.0435052
Ppt1	Palmitoyl-protein thioesterase 1	CG12108	FBgn0030057	0.640103	0.0897311	0.633345	0.0510123
RhoGAP15B	Rho GTPase activating protein at 15B	CG4937	FBgn0030808	0.655811	0.0879464	0.620621	0.138531
flfl	falafel	CG9351	FBgn0024555	0.803808	0.0486667	0.506578	0.0751657
simj	simjang	CG32067	FBgn0010762	0.75617	0.0736645	0.53852	0.107626
CG4880	CG4880	CG4880	FBgn0030803	0.760102	0.0394252	0.536193	0.0755156
GstE13	Glutathione S transferase E13	CG11784	FBgn0033381	0.675692	0.130632	0.603585	0.124854
CG13025	CG13025	CG13025	FBgn0036660	0.719003	0.115779	0.567952	0.10392
O-fut2	O-fucosyltransferase 2	CG14789	FBgn0027791	0.747505	0.0958212	0.548565	0.110916
Su(var)3-7	Suppressor of variegation 3-7	CG8599	FBgn0003598	0.843157	0.146497	0.489005	0.0219958
mAcon1	Mitochondrial aconitase 1	CG9244	FBgn0010100	0.843722	0.124905	0.490078	0.0150734
CG17802	CG17802	CG17802	FBgn0038549	0.837171	0.126434	0.495796	0.0173125
GstE12	Glutathione S transferase E12	CG16936	FBgn0027590	0.595395	0.0601046	0.697762	0.128646
CG3939	CG3939	CG3939	FBgn0040396	0.791901	0.053844	0.525498	0.0864538
dob	doppelganger von brummer	CG5560	FBgn0030607	0.683957	0.094202	0.61269	0.0219426
PIG-S	Phosphatidylinositol glycan anchor biosynthesis, class S ortholog (H. sapiens)	CG44255	FBgn0265190	0.771169	0.0788329	0.544456	0.0212698
phtf	CG3268	CG3268	FBgn0028579	0.778048	0.0553171	0.539691	0.0259438
ste24a	prenyl protease type I	CG9000	FBgn0034176	0.824894	0.133349	0.510704	0.02085
CG30428	CG30428	CG30428	FBgn0050428	0.787805	0.0642268	0.535098	0.0360039
CG1307	CG1307	CG1307	FBgn0026566	0.845177	0.14017	0.499243	0.0957459
ras	raspberry	CG1799	FBgn0003204	0.818746	0.10972	0.51567	0.0413547
CG10803	CG10803	CG10803	FBgn0029666	0.815437	0.0465891	0.517957	0.0210464
CG3566	CG3566	CG3566	FBgn0029854	0.745164	0.118408	0.566902	0.121659
CG2200	CG2200	CG2200	FBgn0030447	0.690198	0.0390945	0.612084	0.0759958
pbl	pebble	CG8114	FBgn0003041	0.82296	0.105688	0.51383	0.0510271
Caper	Caper	CG11266	FBgn0031883	0.859576	0.0340078	0.493337	0.021252
CG7453	CG7453	CG7453	FBgn0030991	0.667381	0.0340086	0.638357	0.0242927
nonA	no on or off transient A	CG4211	FBgn0004227	0.786576	0.0878738	0.542236	0.0231039
Lrpprc2	CG14786	CG14786	FBgn0027794	0.8039	0.0685274	0.532141	0.0411226
dx	deltex	CG3929	FBgn0000524	0.767995	0.057841	0.557043	0.0865076
CG32767	CG32767	CG32767	FBgn0052767	0.780011	0.148713	0.55088	0.0916777
Dyrk3	Dual-specificity tyrosine phosphorylation-regulated kinase 3	CG40478	FBgn0027101	0.771514	0.0880658	0.557657	0.0467852
Rca1	Regulator of cyclin A1	CG10800	FBgn0017551	0.800831	0.0787894	0.537301	0.0916234
CG4972	CG4972	CG4972	FBgn0032217	0.798718	0.0308982	0.53887	0.0379333
CG6700	CG6700	CG6700	FBgn0032305	0.870612	0.137499	0.497106	0.0994498
CG9205	CG9205	CG9205	FBgn0035181	0.816201	0.0339861	0.530306	0.0921065
Bap60	Brahma associated protein 60kD	CG4303	FBgn0025463	0.816788	0.020883	0.53015	0.0566742
CG8132	CG8132	CG8132	FBgn0037687	0.715486	0.104904	0.606118	0.121667
CG10194	CG10194	CG10194	FBgn0032790	0.665689	0.0571941	0.65183	0.0466804
ida	imaginal discs arrested	CG10850	FBgn0041147	0.688031	0.0910415	0.631591	0.045497
CG4594	CG4594	CG4594	FBgn0032161	0.693797	0.0737371	0.627549	0.117493
gcl	germ cell-less	CG8411	FBgn0005695	0.744107	0.136401	0.586208	0.0579455
OstDelta	Oligosaccharide transferase Delta subunit	CG6370	FBgn0034277	0.86486	0.0736608	0.504622	0.0415538
Urm1	CG33276	CG33276	FBgn0053276	0.688469	0.0755326	0.635652	0.118266
Agpat3	1-Acylglycerol-3-phosphate O-acyltransferase 3	CG4729	FBgn0036623	0.798643	0.100254	0.54861	0.0490805
CG12236	CG12236	CG12236	FBgn0029822	0.772249	0.0527175	0.568348	0.0337729
CG6695	CG6695	CG6695	FBgn0039215	0.749956	0.125893	0.585398	0.0255937
Rpp30	RNaseP protein p30	CG11606	FBgn0283652	0.810023	0.0653142	0.542218	0.0938769
Taf2	TBP-associated factor 2	CG6711	FBgn0011836	0.746422	0.0948669	0.589034	0.0329716
Sap130	Sin3A-associated protein 130	CG11006	FBgn0262714	0.811636	0.0479401	0.542071	0.0429954
Got1	Glutamate oxaloacetate transaminase 1	CG8430	FBgn0001124	0.807962	0.0714399	0.545415	0.079501
rin	rasputin	CG9412	FBgn0015778	0.786113	0.0848351	0.560633	0.0835989
CG1636	CG1636	CG1636	FBgn0030030	0.646859	0.0447721	0.683599	0.0727619
yps	ypsilon schachtel	CG5654	FBgn0022959	0.778824	0.0570242	0.568135	0.0151127
SMC5	Structural maintenance of chromosomes 5	CG32438	FBgn0052438	0.783651	0.11934	0.56574	0.0320772
CG9248	CG9248	CG9248	FBgn0032923	0.783771	0.117761	0.565866	0.0233698
CG4278	CG4278	CG4278	FBgn0014092	0.696607	0.147088	0.639454	0.145193
CG17233	CG17233	CG17233	FBgn0036958	0.844203	0.0678445	0.528701	0.0796594
Mtor	Megator	CG8274	FBgn0013756	0.838042	0.124494	0.533099	0.0289596
α-Man-IIa	α-Mannosidase class II a	CG18802	FBgn0011740	0.811132	0.109721	0.55087	0.0207594
ttv	tout-velu	CG10117	FBgn0265974	0.843131	0.145924	0.531357	0.060498
Fum1	lethal (1) G0255	CG4094	FBgn0286222	0.726772	0.0310498	0.61758	0.131818
Ost48	Oligosaccharyltransferase 48kD subunit	CG9022	FBgn0014868	0.834411	0.0258011	0.538095	0.0578496
mtSSB	mitochondrial single stranded DNA-binding protein	CG4337	FBgn0010438	0.829706	0.115672	0.54317	0.0930485
CG7420	CG7420	CG7420	FBgn0031344	0.821451	0.0616777	0.548647	0.049478
Mdh1	Malate dehydrogenase 1	CG5362	FBgn0262782	0.84853	0.136	0.531604	0.0616149
wdn	wings down	CG1454	FBgn0005642	0.798098	0.0238279	0.566024	0.0565319
arm	armadillo	CG11579	FBgn0000117	0.791994	0.113187	0.573007	0.0581035
CG43736	CG43736	CG43736	FBgn0263993	0.773347	0.145481	0.586985	0.0302838
Fkbp12	FK506-binding protein 2	CG11001	FBgn0013954	0.83578	0.0889134	0.543438	0.0773091
Mdh2	Malate dehydrogenase 2	CG7998	FBgn0262559	0.821621	0.0973802	0.55316	0.0658928
Clamp	Chromatin-linked adaptor for MSL proteins	CG1832	FBgn0032979	0.870088	0.07862	0.523046	0.0510137
DCP2	Decapping protein 2	CG6169	FBgn0036534	0.834173	0.132142	0.54731	0.131472
Lhr	Lethal hybrid rescue	CG18468	FBgn0034217	0.726984	0.146648	0.630571	0.0515032
Acph-1	Acid phosphatase 1	CG7899	FBgn0000032	0.865879	0.0572436	0.529765	0.0112629
Myo95E	Myosin 95E	CG5501	FBgn0039157	0.743534	0.0769183	0.617038	0.0881161
Moca-cyp	Moca-cyp	CG1866	FBgn0039581	0.835283	0.0393537	0.549418	0.0282316
CG31368	CG31368	CG31368	FBgn0051368	0.804878	0.0645701	0.572224	0.0441508
CG5808	CG5808	CG5808	FBgn0027617	0.749592	0.0309808	0.615047	0.0484545
CG2246	CG2246	CG2246	FBgn0039790	0.829758	0.102591	0.556657	0.0161046
CG5645	CG5645	CG5645	FBgn0036254	0.774383	0.127088	0.596646	0.0348827
cg	combgap	CG8367	FBgn0000289	0.868334	0.128945	0.533246	0.0303272
su(sable)	suppressor of sable	CG6222	FBgn0003575	0.772058	0.117572	0.602946	0.0987901
velo	veloren	CG10107	FBgn0035713	0.832399	0.108718	0.559854	0.04371
cyc	cycle	CG8727	FBgn0023094	0.689727	0.0911129	0.676928	0.0525546
Odj	CG7357	CG7357	FBgn0038551	0.755962	0.102606	0.617659	0.0903297
CG3815	CG3815	CG3815	FBgn0029861	0.751259	0.0291865	0.623666	0.0160706
rad50	rad50	CG6339	FBgn0034728	0.740935	0.0875384	0.633426	0.132207
CG8319	CG8319	CG8319	FBgn0037722	0.761192	0.0801932	0.616858	0.057503
Eip55E	CG5345	CG5345	FBgn0000566	0.77416	0.128278	0.606776	0.105614
PIG-G	CG2144	CG2144	FBgn0033187	0.836021	0.0848212	0.562574	0.0296669
Prp3	Precursor RNA processing 3	CG7757	FBgn0036915	0.821053	0.118102	0.575496	0.0678476
CG16908	CG16908	CG16908	FBgn0037741	0.755395	0.111479	0.6264	0.0784119
Nup160	Nucleoporin 160kD	CG4738	FBgn0262647	0.836716	0.095572	0.566549	0.0215098
Eaf	ELL-associated factor	CG11166	FBgn0033166	0.74572	0.0792348	0.639222	0.0267151
CycD	Cyclin D	CG9096	FBgn0010315	0.767598	0.12451	0.625318	0.0410284
rump	rumpelstiltskin	CG9373	FBgn0267790	0.899993	0.127983	0.533588	0.057691
Hexim	HEXIM ortholog	CG3508	FBgn0038251	0.805952	0.103191	0.595982	0.0936475
Mfe2	peroxisomal Multifunctional enzyme type 2	CG3415	FBgn0030731	0.769115	0.148892	0.626486	0.0420791
CG6791	CG6791	CG6791	FBgn0037918	0.692792	0.129882	0.69676	0.089789
Ge-1	Ge-1 ortholog (H. sapiens)	CG6181	FBgn0283682	0.846713	0.0639801	0.570219	0.0579746
CG7970	CG7970	CG7970	FBgn0035252	0.721736	0.0480046	0.671383	0.0788173
Cpsf160	Cleavage and polyadenylation specificity factor 160	CG10110	FBgn0024698	0.861065	0.117688	0.564009	0.025668
Taf4	TBP-associated factor 4	CG5444	FBgn0010280	0.831453	0.0786869	0.585077	0.0556316
CG33506	CG33506	CG33506	FBgn0053506	0.751198	0.102146	0.647962	0.0410792
FoxK	forkhead domain 68A	CG11799	FBgn0036134	0.829672	0.0916821	0.587681	0.0799863
RpIII128	RNA polymerase III 128kD subunit	CG8344	FBgn0004463	0.799465	0.0257439	0.610578	0.0509538
Nrk	Neurospecific receptor kinase	CG4007	FBgn0020391	0.710954	0.146781	0.686982	0.0921693
Rm62	CG10279	CG10279	FBgn0003261	0.730637	0.0612896	0.668594	0.0290304
Cpr	Cytochrome P450 reductase	CG11567	FBgn0015623	0.846747	0.102148	0.576982	0.0406589
CG14650	CG14650	CG14650	FBgn0037252	0.833599	0.0798112	0.586351	0.0153073
CG1896	CG1896	CG1896	FBgn0039870	0.767412	0.101404	0.63726	0.0652716
Actn	alpha actinin	CG4376	FBgn0000667	0.851212	0.119566	0.574595	0.0168068
Pcf11	Inverse regulator a	CG10228	FBgn0264962	0.81797	0.145836	0.598642	0.0409812
DIP1	DISCO Interacting Protein 1	CG17686	FBgn0024807	0.738166	0.0848589	0.663608	0.0526336
Hpr1	CG2031	CG2031	FBgn0037382	0.779168	0.088902	0.629335	0.146014
mei-9	meiotic 9	CG3697	FBgn0002707	0.702703	0.112504	0.698542	0.0847197
AdSL	Adenylosuccinate Lyase	CG3590	FBgn0038467	0.903215	0.0641777	0.544469	0.0155439
mor	moira	CG18740	FBgn0002783	0.846595	0.0346598	0.581538	0.061885
CG7971	CG7971	CG7971	FBgn0035253	0.816518	0.0769108	0.603238	0.0257771
CG14966	CG14966	CG14966	FBgn0035415	0.812	0.108468	0.607351	0.0892231
Sc2	CG10849	CG10849	FBgn0035471	0.75445	0.0601808	0.654566	0.0876033
CG30020	CG30020	CG30020	FBgn0050020	0.85691	0.14737	0.578766	0.0201967
CG9125	CG9125	CG9125	FBgn0030793	0.788071	0.048436	0.629499	0.139867
Parg	Poly(ADPbose) glycohydrolase	CG2864	FBgn0023216	0.75511	0.088411	0.657519	0.0595202
msl-1	male-specific lethal 1	CG10385	FBgn0005617	0.88459	0.137505	0.561824	0.0152018
Suox	CG7280	CG7280	FBgn0030966	0.670348	0.0499634	0.741541	0.0705541
lncRNA:CR42491	ncRNA	CR42491	FBgn0259993	0.715676	0.149006	0.695166	0.102001
l(3)72Ab	lethal (3) 72Ab	CG5931	FBgn0263599	0.87615	0.12778	0.56912	0.0904911
Rcd1	Reduction in Cnn dots 1	CG8233	FBgn0033897	0.867829	0.0763867	0.57508	0.0255694
TTLL4A	CG16833	CG16833	FBgn0026147	0.834004	0.112785	0.599243	0.0345372
qkr54B	quaking related 54B	CG4816	FBgn0022987	0.796596	0.136461	0.62857	0.0240349
CG8777	CG8777	CG8777	FBgn0033376	0.864739	0.117682	0.579065	0.0424466
Glg1	Golgi complex-localized glycoprotein 1	CG33214	FBgn0264561	0.840717	0.136042	0.596274	0.0213011
Fancm	CG7922	CG7922	FBgn0038889	0.806298	0.0842563	0.622783	0.0320561
smo	smoothened	CG11561	FBgn0003444	0.847203	0.135928	0.593167	0.0435246
Ada2a	transcriptional Adaptor 2a	CG43663	FBgn0263738	0.732614	0.0849052	0.686132	0.0982909
CG3689	CG3689	CG3689	FBgn0035987	0.830102	0.0975791	0.606054	0.0588752
THADA	CG15618	CG15618	FBgn0031077	0.824751	0.111604	0.612176	0.0310511
Plap	Phospholipase A2 activator protein	CG5105	FBgn0024314	0.830618	0.083171	0.608852	0.106977
Usp2	CG14619	CG14619	FBgn0031187	0.770215	0.144381	0.657865	0.0862787
CG14646	CG14646	CG14646	FBgn0037241	0.81321	0.0734382	0.623216	0.0945814
Top3alpha	Topoisomerase 3alpha	CG10123	FBgn0040268	0.879837	0.116951	0.577198	0.0365759
Bap111	CG7055	CG7055	FBgn0030093	0.860317	0.0601784	0.590824	0.0121265
Pcmt	Protein-L-isoaspartate (D-aspartate) O-methyltransferase	CG2152	FBgn0086768	0.743225	0.1088	0.684462	0.0983155
Iml1	CG12090	CG12090	FBgn0035227	0.8224	0.111437	0.618688	0.0786846
Cdc5	Cell division cycle 5 ortholog	CG6905	FBgn0265574	0.834876	0.149264	0.609697	0.0254334
B52	CG10851	CG10851	FBgn0004587	0.83737	0.0602187	0.609828	0.0171023
Naa35	CG4065	CG4065	FBgn0034982	0.830736	0.113159	0.615808	0.0342923
Hcf	Host cell factor	CG1710	FBgn0039904	0.870596	0.0660899	0.588539	0.0366619
l(1)G0045	lethal (1) G0045	CG32763	FBgn0026702	0.82563	0.127748	0.623653	0.0868269
Wdr24	CG7609	CG7609	FBgn0027518	0.825798	0.0573719	0.623588	0.0154012
scu	scully	CG7113	FBgn0021765	0.836429	0.0832003	0.617989	0.0619092
CG1927	CG1927	CG1927	FBgn0027547	0.782686	0.127594	0.662255	0.113334
eEF1gamma	eukaryotic translation elongation factor 1 gamma	CG11901	FBgn0029176	0.732581	0.0282599	0.707601	0.0822528
ApepP	Aminopeptidase P	CG6291	FBgn0026150	0.768125	0.149433	0.678632	0.0549829
gus	gustavus	CG2944	FBgn0026238	0.824245	0.100734	0.632561	0.040689
CG8202	CG8202	CG8202	FBgn0037622	0.782657	0.137933	0.666348	0.0410949
cos	costa	CG1708	FBgn0000352	0.868051	0.0588724	0.601181	0.0411336
png	pan gu	CG11420	FBgn0000826	0.706998	0.110989	0.738228	0.0468251
wde	windei	CG12340	FBgn0027499	0.805633	0.111637	0.651372	0.0896844
Nup62	Nucleoporin 62kD	CG6251	FBgn0034118	0.82207	0.0768934	0.63868	0.0779231
CG3857	CG3857	CG3857	FBgn0023520	0.726168	0.14689	0.723037	0.0954336
mus304	mutagen-sensitive 304	CG7347	FBgn0002901	0.748121	0.123745	0.704592	0.127872
CG8778	CG8778	CG8778	FBgn0033761	0.788358	0.0292728	0.670625	0.147098
RpII140	RNA polymerase II 140kD subunit	CG3180	FBgn0262955	0.873665	0.105726	0.605375	0.0211873
Lpt	Lost PHDs of trr	CG5591	FBgn0263667	0.784423	0.0473194	0.675111	0.104249
Usp7	Ubiquitin-specific protease 7	CG1490	FBgn0030366	0.920236	0.130256	0.576039	0.0479384
CG10555	CG10555	CG10555	FBgn0030034	0.854079	0.0402196	0.621729	0.141961
mbt	mushroom bodies tiny	CG18582	FBgn0025743	0.804033	0.08629	0.663728	0.0310764
Apc2	Adenomatous polyposis coli tumor suppressor homolog 2	CG6193	FBgn0026598	0.695842	0.0662236	0.767142	0.146193
ZC3H3	CG6694	CG6694	FBgn0035900	0.869062	0.125737	0.616797	0.100106
RpL22	Ribosomal protein L22	CG7434	FBgn0015288	0.702746	0.102783	0.762905	0.118079
CG8108	CG8108	CG8108	FBgn0027567	0.837037	0.0590542	0.644839	0.0172364
Snp	Snipper	CG44248	FBgn0265192	0.771249	0.0847335	0.700697	0.0692956
CG15432	CG15432	CG15432	FBgn0031603	0.782282	0.0665834	0.695225	0.0709321
Sf3b2	CG3605	CG3605	FBgn0031493	0.813621	0.0726818	0.669188	0.0213969
eIF4H1	RNA-binding protein 2	CG4429	FBgn0262734	0.886761	0.0524963	0.615518	0.0678546
Aldh-III	Aldehyde dehydrogenase type III	CG11140	FBgn0010548	0.706588	0.0602188	0.7741	0.0927391
NitFhit	Nitrilase and fragile histidine triad fusion protein	CG7067	FBgn0024945	0.792889	0.102731	0.690647	0.102724
Sym	Symplekin	CG2097	FBgn0037371	0.822358	0.0710554	0.666065	0.0179675
CG3520	CG3520	CG3520	FBgn0034859	0.799957	0.149597	0.685796	0.0519656
CG1603	CG1603	CG1603	FBgn0033185	0.813037	0.124533	0.675733	0.042624
Dis3l2	CG16940	CG16940	FBgn0035111	0.833489	0.145501	0.661382	0.0215362
CG12081	CG12081	CG12081	FBgn0030053	0.804724	0.109079	0.687376	0.129856
MED26	Mediator complex subunit 26	CG1793	FBgn0039923	0.820022	0.108945	0.675899	0.0609711
CG6686	CG6686	CG6686	FBgn0032388	0.865887	0.0677111	0.64367	0.0434883
crm	cramped	CG2714	FBgn0000376	0.822999	0.0896293	0.677816	0.0819752
EDTP	Egg-derived tyrosine phosphatase	CG6542	FBgn0027506	0.852365	0.142859	0.655082	0.0235941
RpL7	Ribosomal protein L7	CG4897	FBgn0005593	0.741529	0.0336226	0.753691	0.141832
RpL4	Ribosomal protein L4	CG5502	FBgn0003279	0.731783	0.0588558	0.763865	0.0879518
CG32533	CG32533	CG32533	FBgn0052533	0.749665	0.112576	0.74578	0.0703356
RpL23A	Ribosomal protein L23A	CG7977	FBgn0026372	0.775055	0.0665162	0.722856	0.090147
CG12428	CG12428	CG12428	FBgn0039543	0.755334	0.125772	0.742085	0.0319729
et	eye transformer	CG14225	FBgn0031055	0.823838	0.139578	0.682314	0.0302527
CG1161	CG1161	CG1161	FBgn0037313	0.830629	0.112725	0.676749	0.088141
Aps	Aps	CG6391	FBgn0036111	0.849656	0.0715926	0.662407	0.0244253
Ppat-Dpck	Bifunctional Phosphopantetheine adenylyltransferase - Dephospho-CoA kinase	CG10575	FBgn0035632	0.742889	0.131702	0.760866	0.0939973
tea	CG30007	CG30007	FBgn0285892	0.844879	0.146295	0.670779	0.0214484
SelG	Selenoprotein G	CG1844	FBgn0030350	0.87033	0.128598	0.651651	0.140984
defl	deflated	CG18176	FBgn0036038	0.818117	0.13534	0.69358	0.0328107
Tmem18	CG30051	CG30051	FBgn0050051	0.776918	0.0669143	0.732986	0.119838
myo	myoglianin	CG1838	FBgn0026199	0.817416	0.117513	0.698719	0.0375677
CSN5	COP9 complex homolog subunit 5	CG14884	FBgn0027053	0.812582	0.0870912	0.703111	0.145933
drosha	CG8730	CG8730	FBgn0026722	0.863054	0.127756	0.662197	0.043351
CG6340	CG6340	CG6340	FBgn0030648	0.913354	0.147318	0.62587	0.0430075
BHD	Birt-Hogg-Dube homolog	CG8616	FBgn0261111	0.785087	0.0792084	0.731741	0.0476915
CG32732	CG32732	CG32732	FBgn0052732	0.811817	0.0704927	0.709073	0.0211067
RpL3	Ribosomal protein L3	CG4863	FBgn0020910	0.737492	0.0878311	0.783758	0.0431672
Sry-beta	Serendipity beta	CG7938	FBgn0003511	0.848057	0.0811848	0.681991	0.126466
CG13366	CG13366	CG13366	FBgn0025633	0.80662	0.123367	0.717092	0.0347764
ash2	absent, small, or homeotic discs 2	CG6677	FBgn0000139	0.80901	0.130673	0.715794	0.0436405
CG1578	CG1578	CG1578	FBgn0030336	0.872707	0.0890786	0.663669	0.0222431
Set1	CG40351	CG40351	FBgn0040022	0.771133	0.117637	0.751771	0.07498
CG11436	CG11436	CG11436	FBgn0029713	0.829898	0.146377	0.699601	0.0970842
mtd	mustard	CG32464	FBgn0013576	0.841442	0.106852	0.692745	0.117408
mldr	CG15896	CG15896	FBgn0029858	0.791896	0.129042	0.739491	0.0627626
CG2091	CG2091	CG2091	FBgn0037372	0.841501	0.0945167	0.699136	0.0680744
Cdc16	Cell division cycle 16 ortholog	CG6759	FBgn0025781	0.842907	0.12946	0.699064	0.0262474
fidipidine	CG7773	CG7773	FBgn0025519	0.872008	0.0693556	0.678966	0.128376
Top3beta	Topoisomerase 3beta	CG3458	FBgn0026015	0.775382	0.0972861	0.768605	0.0321042
sbr	small bristles	CG1664	FBgn0003321	0.859934	0.0231943	0.694142	0.0213478
crp	cropped	CG7664	FBgn0001994	0.916252	0.140046	0.652338	0.116892
mrt	martik	CG3361	FBgn0039507	0.768899	0.0878381	0.777786	0.115014
RpL35A	Ribosomal protein L35A	CG2099	FBgn0037328	0.800173	0.0695556	0.748342	0.138542
wcy	CG8949	CG8949	FBgn0030812	0.893028	0.137937	0.673057	0.0828169
Nap1	Nucleosome assembly protein 1	CG5330	FBgn0015268	0.822372	0.0766849	0.731397	0.124934
CG7206	CG7206	CG7206	FBgn0030892	0.799348	0.029434	0.756195	0.118278
CG4293	CG4293	CG4293	FBgn0024983	0.919712	0.0564066	0.659796	0.0257529
und	uninitiated	CG4008	FBgn0283478	0.809275	0.102034	0.754285	0.0909805
CG12237	CG12237	CG12237	FBgn0031048	0.742836	0.0631837	0.822258	0.109158
RpLP0	Ribosomal protein LP0	CG7490	FBgn0000100	0.779571	0.0602822	0.785414	0.13181
Arp8	Actin-related protein 8	CG7846	FBgn0030877	0.749579	0.0807615	0.821164	0.0910063
CG8929	CG8929	CG8929	FBgn0034504	0.813472	0.147076	0.759709	0.0804254
p23	p23	CG16817	FBgn0037728	0.854797	0.0640536	0.725702	0.129075
CG31365	CG31365	CG31365	FBgn0051365	0.870522	0.0970667	0.715691	0.0208293
Sf3a1	CG16941	CG16941	FBgn0266917	0.866729	0.0808483	0.720763	0.0490073
Ns2	Nucleostemin ortholog (H. sapiens) 2	CG6501	FBgn0034243	0.846969	0.126974	0.738125	0.0313073
scaf6	CG33522	CG33522	FBgn0261872	0.867618	0.0492163	0.721095	0.0543439
Cbl	Cbl proto-oncogene	CG7037	FBgn0020224	0.934793	0.119508	0.672603	0.0413755
l(2)37Cb	lethal (2) 37Cb	CG10689	FBgn0086444	0.870951	0.146268	0.72346	0.029693
APC4	Anaphase Promoting Complex subunit 4	CG32707	FBgn0052707	0.848378	0.0630551	0.743917	0.0257662
CG6621	CG6621	CG6621	FBgn0037855	0.780306	0.0566655	0.809079	0.0596144
CG12567	CG12567	CG12567	FBgn0039958	0.885813	0.134585	0.71417	0.0155074
Capr	Caprin	CG18811	FBgn0042134	0.906877	0.0877955	0.697842	0.0272555
Edc3	Enhancer of decapping 3	CG6311	FBgn0036735	0.896332	0.14144	0.706262	0.0594144
Unc-115a	CG31352	CG31352	FBgn0051352	0.793042	0.141604	0.798778	0.114847
CG12316	CG12316	CG12316	FBgn0036483	0.850794	0.130584	0.74497	0.0338611
CG17829	CG17829	CG17829	FBgn0025635	0.854283	0.0835976	0.742223	0.0574319
CRAT	CG1041	CG1041	FBgn0037440	0.900327	0.129679	0.705553	0.0673851
kto	kohtalo	CG8491	FBgn0001324	0.871385	0.122389	0.729452	0.125135
GlnRS	Glutaminyl-tRNA synthetase	CG10506	FBgn0027090	0.904839	0.124633	0.702821	0.0213108
tho2	CG31671	CG31671	FBgn0031390	0.928383	0.122164	0.686489	0.097848
CG5026	CG5026	CG5026	FBgn0035945	0.905677	0.147918	0.704182	0.0257104
CG13192	CG13192	CG13192	FBgn0033653	0.853754	0.130619	0.748358	0.109441
usp	ultraspiracle	CG4380	FBgn0003964	0.88522	0.084373	0.723613	0.0525926
Haspin	Haspin	CG40080	FBgn0046706	0.869895	0.0515501	0.738444	0.0298785
me31B	maternal expression at 31B	CG4916	FBgn0004419	0.905624	0.126373	0.710771	0.0583842
Elp1	Elongator complex protein 1	CG10535	FBgn0037926	0.850148	0.0871816	0.7615	0.0722759
Pat1	Protein interacting with APP tail-1	CG10695	FBgn0029878	0.929131	0.0887089	0.705377	0.0522048
4E-T	eIF4E-Transporter	CG32016	FBgn0052016	0.853098	0.147367	0.772791	0.0510602
cdm	cadmus	CG7212	FBgn0261532	0.783459	0.0254294	0.842669	0.0869222
Dbp21E2	DEAD box protein 21E2	CG3561	FBgn0086130	0.839948	0.0754352	0.786228	0.139178
Cand1	Cullin-associated and neddylation-dissociated 1	CG5366	FBgn0027568	0.881605	0.0798731	0.74977	0.0460691
CG18764	CG18764	CG18764	FBgn0042205	0.792719	0.0655633	0.83744	0.0641829
eEF2	eukaryotic translation elongation factor 2	CG2238	FBgn0000559	0.769404	0.0347809	0.863392	0.101574
Acsl	Acyl-CoA synthetase long-chain	CG8732	FBgn0263120	0.960474	0.125829	0.696534	0.0695991
CG12219	CG12219	CG12219	FBgn0043796	0.795243	0.0577158	0.842735	0.0484225
CG8001	CG8001	CG8001	FBgn0035268	0.858403	0.110904	0.789376	0.12119
CG13933	CG13933	CG13933	FBgn0035270	0.915284	0.102066	0.740578	0.0471941
CG17168	CG17168	CG17168	FBgn0039943	0.883288	0.0648378	0.767552	0.14494
CG9636	CG9636	CG9636	FBgn0037556	0.805629	0.103231	0.846438	0.0932913
unc-119	unc-119	CG1659	FBgn0025549	0.818285	0.125761	0.841845	0.0966347
Atg18a	Autophagy-specific gene 18a	CG7986	FBgn0035850	0.891127	0.0447293	0.773033	0.0179242
Mkrn1	Makorin 1	CG7184	FBgn0029152	0.906268	0.0845514	0.764843	0.0362829
CG2006	CG2006	CG2006	FBgn0039664	0.898948	0.122428	0.772974	0.0669073
Zyx	Zyxin	CG32018	FBgn0011642	0.854002	0.144579	0.828096	0.120178
bsf	bicoid stability factor	CG10302	FBgn0284256	0.872208	0.134486	0.825263	0.0574854
eIF4E1	Eukaryotic initiation factor 4E	CG4035	FBgn0015218	0.887895	0.0974452	0.844775	0.0383178
eIF3a	CG9805	CG9805	FBgn0037249	0.85783	0.113112	0.882512	0.0757862

## Sheet: Hemocyte markers
										Fold Change				False Discovery Rate
Symbol	FlyBase ID	Cattenoz_2020 unique markers	Tattikota_2020	Fu_2020	Leitão_2020	Cho_2020 subclusters	Girard_2021	n (x/6 papers)	Class	HH>wGD inf/ HH>wGD uninf	HH>mTorWT inf/ HH>mTorWT uninf	HH>mTorWT uninf/ HH>wGD uninf	HH>mTorWT inf/ HH>wGD inf	HH>wGD inf/ HH>wGD uninf	HH>mTorWT inf/ HH>mTorWT uninf	HH>mTorWT uninf/ HH>wGD uninf	HH>mTorWT inf/ HH>wGD inf
"Consensus markers"
αTub85E	FBgn0003886	LM1/2	LM2	LM	LAM	LM2		5	LC	194.162	1.32784	113.332	0.775062	0.0601092	0.497581	0.0383097	0.180976
atilla	FBgn0032422	LM1/2	LM2	LM	LAM	LM2		5	LC	182.835	1.05887	216.316	1.25277	0.0843338	0.803192	0.0501189	0.0624636
mthl4	FBgn0034219	LM1	LM2	LM	LAM	LM2		5	LC	39.6946	1.12677	44.635	1.26701	0.0305173	0.687375	0.0144043	0.0504359
ItgaPS4	FBgn0034005	LM1/2	LM2	LM	LAM	LM2		5	LC	240.443	1.10293	195.579	0.897138	0.0911557	0.80275	0.0545429	0.266073
shot	FBgn0013733	LM1/2	LM2	LM	LAM	LM2		5	LC	10.7394	1.28682	8.32315	0.997305	0.0118875	0.72578	0.0319884	0.98526
cher	FBgn0014141	LM1/2	LM2	LM	LAM	LM2		5	LC	5.27048	1.37036	4.31373	1.1216	0.0167404	0.642355	0.0512791	0.448963
wun2	FBgn0041087	LM1/2	LM2	LM	LAM	LM2		5	LC	268.828	1.70004	301.142	1.90439	0.0600571	0.447557	0.0292884	0.0504829
LamC	FBgn0010397	LM1/2	LM2	LM	LAM	LM2		5	LC	6.37629	0.992386	8.91673	1.38777	0.0100802	0.972994	0.0114161	0.0918996
CG1208	FBgn0037386	LM1/2	LM2		LAM	LM2		4	LC	298.786	1.15408	188.135	0.726683	0.0874014	0.605703	0.0588048	0.119279
βTub60D	FBgn0003888	LM1/2	LM2		LAM	LM2		4	LC	12.8587	1.17586	13.4506	1.23	0.152463	0.715393	0.0932767	0.171959
CG15347	FBgn0030040	LM1/2	LM2		LAM	LM2		4	LC	157.532	1.00581	240.011	1.53243	0.0657004	0.978122	0.0383658	0.0421207
CG33225	FBgn0053225	LM1/2	LM2	LM		LM2		4	LC	65.5049	1.21861	28.0693	0.522184	0.0339945	0.664284	0.0168837	0.0903223
Treh	FBgn0003748	LM1/2	LM2		LAM	LM2		4	LC	12.1165	1.06549	11.2696	0.991011	0.0238771	0.814681	0.0167168	0.947023
PPO3	FBgn0261363	LM1/2	LM2		LAM	LM2		4	LC	59.5092	1.13145	134.169	2.55096	0.011884	0.861315	0.0150355	0.0796114
RapGAP1	FBgn0264895	LM1/2	LM2		LAM	LM2		4	LC	14.8243	1.67941	8.06059	0.913165	0.00707723	0.509766	0.0356246	0.554718
CG2556	FBgn0030396	LM1/2	LM2		LAM	LM2		4	LC	176.025	1.19975	192.798	1.31407	0.0708415	0.679264	0.0404544	0.10406
Drip	FBgn0015872	LM1/2	LM2		LAM	LM2		4	LC	224.527	1.13069	254.908	1.28369	0.0787413	0.576114	0.0480387	0.0722081
CAP	FBgn0033504	LM1/2	LM2	LM	LAM			4	LC	58.4208	1.26132	50.2067	1.08398	0.0374304	0.645453	0.0152421	0.387504
Fit1	FBgn0035498	LM1/2	LM2		LAM	LM2		4	LC	6.57611	1.06286	6.10952	0.987445	0.00942718	0.831275	0.0319457	0.764821
hebe	FBgn0033448	LM1/2	LM2		LAM	LM2		4	LC	99.1176	1.48841	91.1326	1.3685	0.0530511	0.414056	0.0288619	0.100209
Tret1-1	FBgn0050035	LM1/2	LM2		LAM	LM2		4	LC	47.3465	1.03042	41.3605	0.900142	0.0139177	0.898626	0.0238172	0.654584
rhea	FBgn0260442	LM1/2	LM2		LAM	LM2		4	LC	4.4283	1.29072	3.12584	0.911091	0.0486479	0.758169	0.117005	0.514573
mys	FBgn0004657	LM1/2	LM2		LAM	LM2		4	LC	5.54454	1.32565	6.39171	1.52821	0.0106992	0.62352	0.0383838	0.0680675
Cam	FBgn0000253	LM1/2	LM2		LAM	LM2		4	LC	3.93594	1.28282	4.2317	1.37921	0.0154487	0.444238	0.0246423	0.0644887
Eb1	FBgn0027066	LM1/2	LM2		LAM	LM2		4	LC	3.21781	1.23614	3.16153	1.21453	0.0793153	0.560526	0.0309202	0.146322
C3G	FBgn0259228	LM1/2	LM2	LM	LAM			4	LC	7.75318	1.44962	8.25381	1.54322	0.0129945	0.638676	0.0477761	0.0930458
CG31729	FBgn0051729	LM1	LM2		LAM	LM2		4	LC	5.34013	1.38547	2.70007	0.700518	0.00607882	0.446455	0.0159443	0.080271
pod1	FBgn0029903	LM1	LM2		LAM	LM2		4	LC	3.88072	1.27618	3.28424	1.08002	0.0538699	0.687896	0.0461895	0.0975275
βTub97EF	FBgn0003890	LM1/2	LM2		LAM	LM2		4	LC	6.49947	0.988615	4.59772	0.699345	0.0334134	0.958329	0.0202099	0.100235
CG43340	FBgn0263077	LM1/2	LM2		LAM	LM2		4	LC	3.24681	1.24587	2.77389	1.0644	0.0302275	0.699739	0.0668919	0.689129
CG8312	FBgn0037720	LM1	LM2		LAM	LM2		4	LC	4.64578	1.12851	4.43024	1.07615	0.0207355	0.814643	0.0400611	0.555806
stac	FBgn0266719	LM1	LM2	LM		LM2		4	LC	10.1821	1.31904	13.4572	1.74331	0.0641567	0.615894	0.0211036	0.0557846
CG14610	FBgn0037477		LM2		LAM	LM2		3	LC	296.334	1.05735	335.659	1.19766	0.0601863	0.845556	0.0329273	0.140316
lncRNA:CR44948	FBgn0266253		LM2		LAM	LM2		3	LC	368.825	1.46998	370.203	1.47547	0.0959617	0.629272	0.0542013	0.162443
CG5835	FBgn0038682		LM2		LAM	LM2		3	LC	201.321	0.813811	193.708	0.783035	0.071748	0.741245	0.038402	0.307896
lncRNA:CR44316	FBgn0265375		LM2		LAM	LM2		3	LC	90.8277	1.78792	99.5034	1.95869	0.136049	0.445067	0.0912412	0.13265
CG34330	FBgn0085359	LM1	LM2			LM2		3	LC	57.4014	1.93692	22.5985	0.762549	0.0171816	0.41806	0.0156002	0.237813
Myo31DF	FBgn0086347	LM1	LM2		LAM			3	LC	4.40636	1.2245	3.89886	1.08347	0.0170911	0.641646	0.0262849	0.346253
CG13117	FBgn0032140	LM1	LM2			LM2		3	LC	4.08474	0.978765	6.14673	1.47285	0.0119436	0.837686	0.0107937	0.0645397
Ac78C	FBgn0024150	LM1/2	LM2			LM2		3	LC	14.233	1.27683	14.3447	1.28685	0.0074431	0.65301	0.0222895	0.0723926
CG12655	FBgn0031080	LM1	LM2			LM2		3	LC	116.291	1.61248	31.8512	0.441646	0.139693	0.547616	0.1347	0.103722
Adk1	FBgn0022709	LM1/2	LM2			LM2		3	LC	22.3124	0.916209	38.6592	1.58745	0.0238371	0.72191	0.0218858	0.114081
Rhp	FBgn0026374	LM1/2	LM2		LAM			3	LC	13.7203	1.20606	11.5493	1.01522	0.0501894	0.527746	0.0255679	0.882872
axed	FBgn0035708		LM2		LAM	LM2		3	LC	10.032	1.27001	9.41647	1.19209	0.0470453	0.611564	0.0154765	0.0979334
Rap1	FBgn0004636	LM1/2	LM2		LAM			3	LC	2.57652	1.27275	2.90134	1.4332	0.0562008	0.634298	0.0628171	0.0980177
Vinc	FBgn0004397	LM1/2	LM2		LAM			3	LC	4.90825	1.17558	5.28232	1.26517	0.0189942	0.722007	0.0220582	0.0994787
Syb	FBgn0003660	LM1/2	LM2			LM2		3	LC	2.48937	1.13042	3.33533	1.51457	0.0347379	0.562206	0.026706	0.0472172
twf	FBgn0038206		LM2		LAM	LM2		3	LC	3.74114	1.08044	4.57801	1.32213	0.0293033	0.79796	0.0170568	0.0707012
CG33056	FBgn0053056	LM1/2	LM2			LM2		3	LC	6.40847	1.13048	6.66856	1.17636	0.00948027	0.613232	0.0142836	0.206989
bves	FBgn0031150	LM1	LM2			LM2		3	LC	10.3345	1.42282	5.91597	0.814495	0.00721379	0.586174	0.0282647	0.419768
kune	FBgn0033032	LM1	LM2			LM2		3	LC	2.79556	1.35492	1.67152	0.810131	0.023832	0.562651	0.0600992	0.384951
sigmar	FBgn0034894	LM1	LM2			LM2		3	LC	2.68619	1.43471	1.5885	0.848429	0.0154321	0.465161	0.0725472	0.401363
Frl	FBgn0267795	LM1/2						3	LC	2.42028	1.2851	2.30871	1.22586	0.093641	0.685956	0.0743096	0.0681734
Frl	FBgn0267795	LM1/2	LM2			LM2		3	LC	2.43473	1.24728	2.22487	1.13977	0.127064	0.766112	0.135309	0.168999
Itgbn	FBgn0010395	LM1/2	LM2			LM2		3	LC	21.0889	1.14177	21.8124	1.18094	0.0588555	0.761008	0.0230047	0.25088
aru	FBgn0029095	LM1/2	LM2			LM2		3	LC	2.75257	1.05985	2.77255	1.06754	0.0485468	0.767575	0.0219559	0.478896
Rac2	FBgn0014011		LM2		LAM	LM2		3	LC	2.84487	1.24223	2.6425	1.15387	0.0253302	0.651582	0.0498922	0.336809
ATP8A	FBgn0259221	LM1/2	LM2			LM2		3	LC	6.65923	0.99061	11.147	1.65819	0.00647599	0.978777	0.0237839	0.0499332
sfl	FBgn0020251	LM1	LM2			LM2		3	LC	5.68346	1.43001	2.84649	0.716205	0.0324935	0.63012	0.0887742	0.277313
Sep4	FBgn0259923	LM1	LM2			LM2		3	LC	58.5674	1.85768	32.997	1.04662	0.0551255	0.455345	0.0374446	0.786384
Myo28B1	FBgn0040299	LM2	LM2			LM2		3	LC	154.723	0.930971	141.134	0.849202	0.0683865	0.756739	0.0468615	0.33312
αTub84B	FBgn0003884		LM2		LAM	LM2		3	LC	2.05472	1.17913	2.09731	1.20358	0.0602141	0.483684	0.0269133	0.0689528
CG10947	FBgn0032857	LM1	LM2			LM2		3	LC	136.107	1.33731	90.9242	0.893372	0.0577245	0.553436	0.0375452	0.577616
Adgf-A	FBgn0036752	LM1/2	LM2			LM2		3	LC	3.37071	1.86766	2.75572	1.5269	0.0258498	0.497919	0.0267077	0.0909691
Sr-CIV	FBgn0031547	LM1/2	LM2			LM2		3	LC	5.67401	1.12701	7.81402	1.55208	0.0793251	0.66466	0.0432542	0.0794428
rdgB	FBgn0003218		LM2		LAM	LM2		3	LC	23.3591	1.47961	21.9514	1.39044	0.0311947	0.604479	0.0170226	0.124601
CG12947	FBgn0037753	LM2	LM2			LM2		3	LC	4.37955	0.948208	8.49507	1.83925	0.0513554	0.81362	0.0160326	0.185893
PPO2	FBgn0033367	CC	CC2	CC	CC	CC2	CC	6	CC	0.29534	0.376354	0.154216	0.196518	0.119325	0.535575	0.0680701	0.0993874
PPO1	FBgn0283437	CC	CC2	CC	CC	CC2	CC	6	CC	0.280028	0.288228	0.104686	0.107752	0.118739	0.497756	0.054961	0.0803489
CG9119	FBgn0035189	CC	CC2	CC	CC	CC2	CC	6	CC	0.223443	0.548246	0.058761	0.144178	0.175244	0.652589	0.0435196	0.103312
peb	FBgn0003053	CC	CC1	CC	CC	CC2	CC	6	CC	0.435006	0.638071	0.0961682	0.14106	0.207264	0.604024	0.0309438	0.0566449
St3	FBgn0265052	CC	CC2	CC	CC	CC2	CC	6	CC	0.416671	0.995987	0.254598	0.608577	0.16173	0.994385	0.0525485	0.21407
CG31174	FBgn0051174	CC	CC2	CC	CC	CC2	CC	6	CC	0.320798	0.745117	0.318864	0.740625	0.0886502	0.609597	0.0555871	0.403247
NijB	FBgn0036822	CC	CC2	CC	CC	CC2	CC	6	CC	0.283005	0.515781	0.0920245	0.167716	0.0915415	0.627111	0.0343991	0.0853861
fok	FBgn0263773	CC	CC2		CC	CC2	CC	5	CC	0.295535	0.534169	0.0872936	0.15778	0.0811874	0.63802	0.0506741	0.0680186
CG10467	FBgn0035679	CC	CC2		CC	CC2	CC	5	CC	0.299546	0.637574	0.0476553	0.101433	0.149554	0.683519	0.028815	0.0853028
MtnA	FBgn0002868	CC	CC2		CC	CC2	CC	5	CC	0.628177	1.31507	0.439825	0.920759	0.366554	0.747353	0.124695	0.836689
CG15343	FBgn0030029	CC	CC2		CC	CC2	CC	5	CC	0.115391	0.666264	0.0131737	0.0760644	0.177569	0.645856	0.0268763	0.116878
Men	FBgn0002719	CC	CC2		CC	CC2	CC	5	CC	0.503966	1.11262	0.239414	0.52856	0.214276	0.740463	0.059624	0.173866
aay	FBgn0023129	CC	CC2		CC	CC2	CC	5	CC	0.434925	0.990437	0.16039	0.365249	0.0485678	0.981838	0.0147071	0.064594
Pde1c	FBgn0264815	CC	CC2		CC	CC2	CC	5	CC	0.371239	0.861524	0.0468622	0.108752	0.233834	0.910841	0.0485083	0.0673996
CG17109	FBgn0039051	CC	CC2		CC	CC2	CC	5	CC	0.233458	0.573226	0.0985699	0.242026	0.128889	0.732924	0.0700054	0.110167
CG5828	FBgn0031682	CC	CC2		CC	CC2	CC	5	CC	0.308198	0.63547	0.170447	0.351442	0.103243	0.622615	0.0408247	0.138093
CG7860	FBgn0030653	CC	CC2		CC	CC2	CC	5	CC	0.332975	1.00599	0.0150789	0.0455565	0.1003	0.987372	0.0158545	0.0262923
CG10469	FBgn0035678	CC	CC2		CC	CC2	CC	5	CC	0.301702	0.941717	0.118027	0.368402	0.11947	0.883636	0.0282499	0.15617
Ctr1A	FBgn0062413	CC	CC2		CC	CC2	CC	5	CC	0.377446	0.866952	0.19303	0.443369	0.067001	0.747311	0.0221324	0.0998527
Atox1	FBgn0052446	CC	CC2		CC	CC2	CC	5	CC	0.413587	0.943431	0.172333	0.393108	0.0829593	0.850738	0.0220381	0.0704375
Gip	FBgn0011770	CC	CC2		CC	CC2	CC	5	CC	0.237036	0.503043	0.127393	0.270357	0.0851885	0.598629	0.0501803	0.0987341
mthl10	FBgn0035132	CC	CC2		CC	CC2	CC	5	CC	0.325801	0.5443	0.327633	0.54736	0.100071	0.462179	0.0542369	0.207169
fbp	FBgn0032820	CC	CC2		CC	CC2	CC	5	CC	0.336066	0.753938	0.172566	0.387139	0.112823	0.75684	0.0492817	0.131506
tna	FBgn0026160	CC	CC2		CC	CC2	CC	5	CC	0.486845	1.03484	0.325837	0.692604	0.0578201	0.949185	0.0592422	0.14337
meep	FBgn0063667	CC	CC2		CC	CC2	CC	5	CC	0.208701	0.212859	0.0744225	0.0759052	0.106	0.449604	0.0320839	0.0489851
CAH2	FBgn0027843	CC	CC2		CC	CC2	CC	5	CC	0.28277	0.572525	0.259207	0.524817	0.11691	0.552076	0.06949	0.256062
Ald1	FBgn0000064	CC	CC2		CC	CC2	CC	5	CC	0.424016	0.998222	0.40787	0.960212	0.084555	0.994858	0.0472978	0.850363
CG17065	FBgn0031099	CC	CC2		CC	CC2	CC	5	CC	0.428223	0.869756	0.229826	0.466796	0.0675756	0.734903	0.0211602	0.106747
klu	FBgn0013469	CC	CC1		CC	CC2	CC	5	CC	0.582213	0.818667	0.159188	0.223839	0.390054	0.645609	0.0554304	0.0790008
Elk	FBgn0011589	CC	CC2		CC	CC2	CC	5	CC	0.284623	0.587046	0.0508704	0.104922	0.122477	0.619306	0.0257248	0.0599695
CG9005	FBgn0033638	CC	CC2		CC	CC2	CC	5	CC	0.505507	0.914697	0.486103	0.879586	0.105502	0.862778	0.130153	0.503067
CG10623	FBgn0032727	CC	CC2		CC	CC2	CC	5	CC	0.624637	1.61147	0.598141	1.54312	0.234612	0.446201	0.144618	0.073737
Pgd	FBgn0004654	CC	CC2		CC	CC2	CC	5	CC	0.666188	1.19598	0.421231	0.756217	0.271459	0.591516	0.0685977	0.232273
CG10602	FBgn0032721		CC2		CC	CC2	CC	4	CC	0.374677	0.938774	0.230396	0.577271	0.0691721	0.883091	0.0291367	0.14178
CG5418	FBgn0032436		CC2		CC	CC2	CC	4	CC	0.201691	0.69151	0.234761	0.804893	0.100042	0.766444	0.111496	0.670307
MtnB	FBgn0002869	CC	CC2		CC		CC	4	CC	0.507275	0.369704	0.279531	0.203723	0.391453	0.604002	0.122313	0.180336
path	FBgn0036007		CC2		CC	CC2	CC	4	CC	1.06828	1.29785	1.93838	2.35494	0.786301	0.478426	0.0549203	0.058273
CG42369	FBgn0259715	CC			CC	CC2	CC	4	CC	0.326311	0.438541	0.117041	0.157295	0.168671	0.457555	0.0516199	0.0679604
lz	FBgn0002576		CC1		CC	CC2	CC	4	CC	0.396243	0.714155	0.177907	0.320645	0.13073	0.589618	0.0342875	0.0646668
CG10621	FBgn0032726	CC	CC2			CC2	CC	4	CC	0.403307	0.993344	0.421756	1.03878	0.0518623	0.989343	0.0446066	0.897973
CG34136	FBgn0083972	CC	CC2			CC2	CC	4	CC	4.6497	0.626108	129.346	17.4172	0.302264	0.687996	0.0149896	0.113052
CG32638	FBgn0052638		CC1		CC	CC2	CC	4	CC	1.11638	0.949179	0.475658	0.404419	0.590521	0.906036	0.0718855	0.0335294
Cndp2	FBgn0287767		CC2		CC	CC2	CC	4	CC	0.584312	0.969785	0.426649	0.708111	0.0486091	0.92809	0.0498011	0.0869836
CG18747	FBgn0042104		CC2		CC	CC2	CC	4	CC	0.45795	0.747612	0.299272	0.488567	0.161979	0.67702	0.0551984	0.0727022
CG6034	FBgn0036750	CC	CC2		CC		CC	4	CC	0.191243	0.139926	0.0312204	0.0228429	0.164606	0.425263	0.0357846	0.0420124
lncRNA:CR43650	FBgn0263659		CC1		CC	CC2	CC	4	CC	0.450964	0.531757	0.361544	0.426318	0.233926	0.534162	0.118264	0.112261
laza	FBgn0037163		CC2		CC	CC2	CC	4	CC	1.7414	0.490416	38.5312	10.8512	0.574269	0.427827	0.0360096	0.1064
N	FBgn0004647		CC1		CC		CC	3	CC	0.592356	0.582882	0.328122	0.322874	0.136027	0.428482	0.0337351	0.0504662
Naxd	FBgn0036848		CC2		CC		CC	3	CC	0.591421	1.01402	0.269211	0.461576	0.292298	0.982043	0.0549576	0.0674209
CG13077	FBgn0032810				CC	CC1	CC	3	CC	0.479163	1.11354	0.217882	0.506344	0.270772	0.911115	0.0869105	0.0767682
Fatp3	FBgn0034999	CC				CC2	CC	3	CC	0.328267	0.983382	0.104797	0.313938	0.0448669	0.98193	0.033219	0.0765888
IP3K2	FBgn0283680	CC				CC2	CC	3	CC	0.473163	0.679772	0.239841	0.344569	0.13613	0.429207	0.0372118	0.0644126
fzr	FBgn0262699	CC			CC		CC	3	CC	2.33824	1.19636	2.60012	1.33035	0.041302	0.767007	0.0837975	0.17026
GstE3	FBgn0063497		CC2			CC2	CC	3	CC	0.989884	0.541388	10.6459	5.82244	0.989582	0.422807	0.0436849	0.0349158
CG31637	FBgn0051637		CC2		CC		CC	3	CC	0.488656	0.904369	0.300861	0.556811	0.118827	0.80393	0.0320715	0.0572759
Lpin	FBgn0263593	CC				CC2	CC	3	CC	0.562375	0.901687	0.468124	0.750569	0.130014	0.627584	0.0498649	0.0728595
Hsp83	FBgn0001233				CC	CC2	CC	3	CC	0.541884	0.7078	2.51942	3.29083	0.286163	0.487335	0.118462	0.0402923
CG2915	FBgn0033241		CC2			CC2	CC	3	CC	0.579487	0.830762	0.391605	0.561411	0.0308366	0.607815	0.037582	0.0243965
sut1	FBgn0028563				CC	CC2	CC	3	CC	1.69882	1.07524	1.33014	0.841889	0.0849259	0.672744	0.137961	0.184492
Oatp30B	FBgn0032123				CC	CC2	CC	3	CC	0.50872	0.862033	0.333397	0.564945	0.223489	0.619403	0.0901517	0.0597317
Vav	FBgn0040068	CC		CC			CC	3	CC	0.648445	0.695468	0.96501	1.03499	0.0647603	0.49002	0.846312	0.845984
Trx-2	FBgn0040070				CC	CC2	CC	3	CC	1.89624	0.937202	2.65649	1.31295	0.223087	0.844651	0.0822253	0.25269
JIL-1	FBgn0020412		CC1			CC2	CC	3	CC	0.861601	1.23363	0.579405	0.829583	0.168839	0.57542	0.0852464	0.0993363
CG8501	FBgn0033724	robo2	PM12		PLASM1	PM	PL2	3	PC	0.746374	0.748747	0.450943	0.452376	0.268571	0.611877	0.0640261	0.0481351
Hml	FBgn0029167	prolif	PM12		PLASM1	PM	PL2	3	PC	0.858468	0.78329	0.376791	0.343794	0.570367	0.719128	0.065066	0.0476308
Ppn	FBgn0003137	prolif	PM12	Ppn	PLASM1	PM	PL2	3	PC	0.996529	1.45857	0.363781	0.532449	0.994749	0.545361	0.0909605	0.138742
Col4a1	FBgn0000299	prolif	PM9		PLASM1	PM	PL2	3	PC	0.592877	0.449081	0.308924	0.233998	0.0616172	0.433479	0.0479281	0.0597906
Glt	FBgn0001114	PL0	PM12		PLASM1	PM	PL2	3	PC	0.421533	0.388803	0.107803	0.0994327	0.0342437	0.424054	0.0328857	0.0204492
Ten-m	FBgn0004449		PM10		PLASM1	PM	PL2	3	PC	0.757092	1.07945	0.361411	0.515293	0.0812711	0.856328	0.0730383	0.0425113
fat-spondin	FBgn0026721	robo2	PM12		PLASM1	PM	PL2	3	PC	0.464001	0.416186	0.312191	0.28002	0.0828531	0.519662	0.0285276	0.0305506
Pxn	FBgn0011828	prolif	PM12	PM	PLASM1	PM	PL2	3	PC	0.562438	0.568532	0.121711	0.12303	0.030514	0.497751	0.0370321	0.0224794
vkg	FBgn0016075	Inos	PM9		PLASM1	PM	PL2	3	PC	0.58955	0.490699	0.260398	0.216737	0.0526397	0.416105	0.0454872	0.0494378
NimC1	FBgn0259896	PL3	PM3		PLASM1	PM	PL2	3	PC	0.726204	0.614764	0.666153	0.563929	0.0524974	0.506244	0.213051	0.0302776
SPARC	FBgn0026562	PL3	PM9		PLASM1	PM	PL2	3	PC	0.674151	0.608783	0.252206	0.227751	0.117614	0.578927	0.0671574	0.0208357
LanB2	FBgn0267348		PM10		PLASM1	PM	PL2	3	PC	0.688283	0.940233	0.332536	0.454262	0.0311833	0.845942	0.0431422	0.0327261
NimB4	FBgn0028542	Inos	PM12	Ppn	PLASM1	PM	PL2	3	PC	0.561469	0.563795	0.15948	0.160141	0.0723349	0.446481	0.0368833	0.0253533
LanB1	FBgn0261800		PM12		PLASM1	PM	PL2	3	PC	0.684319	0.962829	0.219383	0.30867	0.0408271	0.927712	0.0426176	0.0261575
NtR	FBgn0029147	robo2	PM12		PLASM1	PM	PL2	3	PC	0.654427	0.717617	0.24498	0.268634	0.187867	0.672702	0.0525931	0.0150821
CG1092	FBgn0037228	PL3	PM12		PLASM1	PM	PL2	3	PC	0.68151	0.545811	0.331956	0.265859	0.0963723	0.486858	0.0707816	0.0271596
Tig	FBgn0011722	Inos	PM12	Ppn	PLASM1	PM	PL2	3	PC	0.757671	0.50528	1.73475	1.15688	0.171256	0.417031	0.0909394	0.540848
eater	FBgn0243514	PL3	PM12	Ppn	PLASM1	PM	PL2	3	PC	0.49448	0.536702	0.171779	0.186446	0.0602021	0.472927	0.0479976	0.0412913
CG42711	FBgn0261628	PL3	PM12		PLASM1	PM	PL2	3	PC	1.01117	1.04093	0.331821	0.34159	0.934399	0.939064	0.0688462	0.0290017
LanA	FBgn0002526	PL0	PM10		PLASM1	PM	PL2	3	PC	0.684149	0.904905	0.32787	0.433665	0.0346588	0.76737	0.0413422	0.0269439
"plasmatocyte subpopulation markers"
PGRP-LB	FBgn0037906	AMP	PM7		AMP			3	AMP	10.7616	2.87686	8.05137	2.15234	0.122741	0.647312	0.118203	0.474836
AttB	FBgn0041581	AMP	PM7			PH6		3	AMP	30.6226	316.183	0.421754	4.35468	0.101304	0.421355	0.622279	0.514881
AttA	FBgn0012042	AMP	PM7			PH6		3	AMP	27.1523	122.381	1.13277	5.1056	0.0968116	0.455288	0.782448	0.485537
Mtk	FBgn0014865		PM7		AMP			2	AMP	2.68691	9.58103	0.128996	0.459976	0.164612	0.498358	0.0281717	0.511075
Drs	FBgn0283461		PM7		AMP			2	AMP	5.01967	7.24371	1.22118	1.76224	0.048713	0.489161	0.780277	0.580529
Dro	FBgn0010388		PM7		AMP			2	AMP	34.8541	632.404	0.537217	9.74743	0.114053	0.476653	0.585187	0.256104
Mtkl	FBgn0262881		PM7		AMP			2	AMP	0.731834	12.7533	0.0390298	0.680154	0.321651	0.536591	0.0431958	0.492821
AttD	FBgn0038530	AMP	PM7					2	AMP	59.6301	2302.42	0.103264	3.98719	0.0838995	0.470604	0.0845555	0.427697
CG42807	FBgn0261989	AMP			AMP			2	AMP	0.457854	1.10813	0.249005	0.602659	0.129698	0.951084	0.0257015	0.58926
PGRP-SC2	FBgn0043575	AMP	PM7					2	AMP	47.4832	1.20312	290.675	7.36508	0.0645482	0.766732	0.0273939	0.154731
CG42259	FBgn0266569		PM7		AMP			2	AMP	3.11649	2.07742	3.89046	2.59334	0.028606	0.413482	0.0404698	0.0507133
Tep2	FBgn0041182	AMP			AMP			2	AMP	17.1659	1.83295	8.32903	0.889363	0.0419057	0.422387	0.0285602	0.557806
GstD3	FBgn0010039				AMP		MZ	2	AMP	2.89244	0.987568	3.07854	1.05111	0.198863	0.972	0.122296	0.748302
CG43175	FBgn0262794	AMP			AMP			2	AMP	85.166	16.3301	21.1816	4.06145	0.043733	0.48322	0.0267793	0.0325482
CG45045	FBgn0266405		PM7		AMP			2	AMP	4.66531	62.0155	0.140866	1.87252	0.153431	0.542877	0.0956894	0.485936
CG8177	FBgn0036043	AMP			AMP			2	AMP	4.18498	1.79875	2.84976	1.22485	0.113728	0.470053	0.0773555	0.217162
Gp150	FBgn0013272	AMP			AMP			2	AMP	2.0584	1.40424	2.55723	1.74454	0.149453	0.761369	0.170526	0.19746
CG15784	FBgn0029766		PM5			GST		2	stress/GST	0.958457	0.561944	15.7266	9.22051	0.868142	0.446053	0.0150172	0.0260591
CG18547	FBgn0037973		PM5			GST		2	stress/GST	0.861831	0.673818	2.14717	1.67875	0.427472	0.529946	0.102162	0.0752313
GstE6	FBgn0063494		PM5			GST		2	stress/GST	1.74381	0.779912	8.43497	3.77251	0.314486	0.62682	0.0319318	0.0257989
CG10638	FBgn0036290		PM5			GST		2	stress/GST	0.810917	0.751061	1.12095	1.03821	0.0877254	0.642049	0.652737	0.532633
Tsp42Ed	FBgn0029507		PM5			GST		2	stress/GST	6.41755	1.00749	3.82298	0.600171	0.038837	0.978746	0.036081	0.0807989
CG12171	FBgn0037354		PM5			GST		2	stress/GST	0.684402	0.513346	1.62224	1.21678	0.0233102	0.444129	0.13455	0.307068
MRP	FBgn0032456		PM5			GST		2	stress/GST	0.755761	0.567286	1.69323	1.27097	0.247821	0.434486	0.0776319	0.244173
Nfs1	FBgn0032393		PM5			GST		2	stress/GST	0.880257	0.937242	1.01035	1.07576	0.149965	0.779243	0.938429	0.243046
CG2076	FBgn0030263		PM5			GST		2	stress/GST	0.969197	0.689857	3.39967	2.41982	0.722549	0.447341	0.0159152	0.0451751
polo	FBgn0003124	prolif	PM9				X	3	mitotic	1.06074	1.68363	0.387334	0.614788	0.878109	0.545597	0.0900913	0.157845
CycB	FBgn0000405	prolif	PM9				X	3	mitotic	1.10726	1.76545	0.357976	0.570767	0.776664	0.468239	0.0609917	0.0842514
ncd	FBgn0002924	prolif	PM2				X	3	mitotic	1.06054	1.60317	0.322394	0.487346	0.870351	0.536035	0.0552814	0.0650744
tum	FBgn0086356	prolif	PM2				X	3	mitotic	1.4115	2.33461	0.38891	0.643253	0.363831	0.438104	0.0658931	0.139539
stg	FBgn0003525	prolif					X	2	mitotic	0.879312	0.86818	0.440081	0.434509	0.773943	0.787276	0.0869548	0.125362
Incenp	FBgn0260991	prolif					X	2	mitotic	0.961761	1.44379	0.509055	0.764188	0.896763	0.45276	0.0903263	0.0852119
RnrL	FBgn0011703	prolif					X	2	mitotic	1.10643	1.24165	0.573612	0.643717	0.746534	0.615839	0.122872	0.058327
scra	FBgn0261385	prolif					X	2	mitotic	1.05646	1.85004	0.247	0.432537	0.892217	0.453436	0.0426478	0.0914178
PCNA	FBgn0005655	prolif					X	2	mitotic	1.15766	1.20075	0.561584	0.582488	0.678284	0.731084	0.144813	0.0752537
dap	FBgn0010316	prolif					X	2	mitotic	0.842186	1.24172	0.381952	0.563151	0.302233	0.566152	0.0302867	0.0591982
Ote	FBgn0266420	prolif					X	2	mitotic	1.01146	1.60161	0.457215	0.723984	0.977517	0.54887	0.105922	0.30037
Mcm3	FBgn0284442	prolif					X	2	mitotic	1.01578	1.12649	0.476457	0.528387	0.959234	0.767304	0.0648463	0.0471296
Pen	FBgn0267727	prolif					X	2	mitotic	1.09446	1.94216	0.472877	0.839136	0.630514	0.436212	0.0524607	0.408877
Claspin	FBgn0052251	prolif					X	2	mitotic	1.09523	1.24976	0.480939	0.548798	0.79067	0.743742	0.121695	0.0424945
borr	FBgn0032105	prolif					X	2	mitotic	1.11446	1.72847	0.491641	0.762513	0.689513	0.449537	0.0843107	0.194354
Cks30A	FBgn0010314	prolif					X	2	mitotic	1.00827	1.88162	0.294523	0.549631	0.986277	0.497484	0.0566958	0.174397
sip2	FBgn0031878	prolif					X	2	mitotic	1.10744	1.42569	0.440122	0.566605	0.765815	0.715253	0.149883	0.139207
Mcm7	FBgn0020633	prolif					X	2	mitotic	1.07153	1.47004	0.410808	0.563592	0.801273	0.545277	0.0595173	0.0508802
Klp61F	FBgn0004378	prolif					X	2	mitotic	1.13504	1.74504	0.317581	0.488255	0.724327	0.495294	0.0549521	0.0863955
pav	FBgn0011692	prolif					X	2	mitotic	1.08855	1.67584	0.363046	0.558917	0.833284	0.506454	0.0721925	0.0935193
cmet	FBgn0040232	prolif					X	2	mitotic	1.15103	1.68729	0.387234	0.567645	0.7352	0.510351	0.0881247	0.115692
Caf1-180	FBgn0030054	prolif					X	2	mitotic	0.964785	1.13805	0.466717	0.550536	0.855665	0.675923	0.0355097	0.0316812
aurB?	FBgn0024227?	prolif					X	2	mitotic	1.07783	1.35953	0.468004	0.590318	0.830603	0.679771	0.111666	0.126761
Ts	FBgn0024920	prolif					X	2	mitotic	1.15995	1.3227	0.454331	0.518076	0.6816	0.679117	0.105536	0.0506806
CG42232	FBgn0250754	prolif					X	2	mitotic	0.962275	1.43982	0.336766	0.50389	0.890936	0.448758	0.0359957	0.070745
nesd	FBgn0032848	prolif					X	2	mitotic	1.07659	1.80355	0.295874	0.495659	0.8414	0.592871	0.090834	0.0952152
sti	FBgn0002466	prolif					X	2	mitotic	1.10256	1.63875	0.369621	0.549374	0.814782	0.446198	0.0733944	0.0890492
feo	FBgn0030241	prolif					X	2	mitotic	1.12238	1.45708	0.513701	0.666893	0.724197	0.44293	0.0966827	0.0707957
Mink	FBgn0039250	prolif					X	2	mitotic	1.00692	1.57001	0.321489	0.501271	0.988499	0.552688	0.0612667	0.085757
Mcm6	FBgn0025815	prolif					X	2	mitotic	0.961768	1.31344	0.437564	0.597557	0.85775	0.545637	0.0420538	0.0753478
Rif1	FBgn0050085	prolif					X	2	mitotic	1.05152	1.19866	0.459105	0.523348	0.879913	0.656492	0.0731518	0.0328834
SMC2	FBgn0027783	prolif					X	2	mitotic	0.929881	1.25154	0.396065	0.533069	0.779092	0.666616	0.0484879	0.0499232
Gnf1	FBgn0004913	prolif					X	2	mitotic	0.953089	1.13819	0.536949	0.641233	0.831976	0.706159	0.0524958	0.0679658
sle	FBgn0037810	prolif					X	2	mitotic	1.02509	1.58436	0.374377	0.57863	0.942053	0.417611	0.0568745	0.0958544
Mcm2	FBgn0014861	prolif					X	2	mitotic	0.983526	1.10881	0.480946	0.542208	0.958185	0.731986	0.0676211	0.0326421
CycE	FBgn0010382	prolif					X	2	mitotic	1.1991	1.36638	0.549495	0.626153	0.427475	0.553081	0.0791116	0.100131
CG10863	FBgn0027552	prolif					X	2	mitotic	1.0167	1.02418	0.407047	0.41004	0.945179	0.954694	0.0481709	0.0469021
Nuf2	FBgn0031886	prolif					X	2	mitotic	0.912959	1.03219	0.421849	0.476942	0.650578	0.961217	0.121829	0.047671
BubR1	FBgn0263855	prolif					X	2	mitotic	1.03745	1.60528	0.394451	0.610344	0.902686	0.419243	0.0455066	0.068013
Rcc1	FBgn0002638	prolif					X	2	mitotic	0.944287	1.12011	0.751896	0.891895	0.782479	0.661981	0.146025	0.391617
Cdk2	FBgn0004107	prolif					X	2	mitotic	0.987313	1.49157	0.455703	0.688447	0.969667	0.527896	0.0733668	0.0998828
Rrp1	FBgn0004584	prolif					X	2	mitotic	0.942321	1.23853	0.479638	0.630409	0.818304	0.547193	0.057378	0.0640612
dnk	FBgn0022338	prolif					X	2	mitotic	1.05861	1.20965	0.67058	0.766258	0.831889	0.589369	0.12967	0.187088
mud	FBgn0002873	prolif					X	2	mitotic	1.1589	1.35077	0.529245	0.616866	0.650544	0.563943	0.110841	0.0423861
asp	FBgn0000140	prolif					X	2	mitotic	0.976336	1.80435	0.25668	0.474366	0.953185	0.448224	0.0445913	0.0856386
CycB3	FBgn0015625	prolif					X	2	mitotic	1.09011	1.69067	0.461469	0.715697	0.783913	0.440772	0.0737562	0.140506
DNApol-α180	FBgn0259113	prolif					X	2	mitotic	0.976583	1.19095	0.454104	0.553785	0.909985	0.594163	0.0351926	0.0308266
CG12702	FBgn0031070	prolif					X	2	mitotic	0.959278	1.39334	0.369563	0.536784	0.897873	0.645225	0.0689744	0.043311
CG13690	FBgn0031252	prolif					X	2	mitotic	1.25631	1.53105	0.527108	0.642378	0.342634	0.592343	0.144861	0.118962
dre4	FBgn0002183	prolif					X	2	mitotic	0.985876	1.1806	0.630865	0.755472	0.912197	0.506456	0.0384231	0.0619788
RanGAP	FBgn0003346	prolif					X	2	mitotic	0.861616	1.14739	0.612309	0.815392	0.39624	0.762435	0.119199	0.185322
Cdc45	FBgn0026143	prolif					X	2	mitotic	0.996882	1.15724	0.630608	0.732047	0.986432	0.642168	0.0607306	0.0729442
Klp67A	FBgn0004379	prolif					X	2	mitotic	1.20462	1.47872	0.408267	0.501164	0.593725	0.528588	0.0676741	0.0558152
CG13096	FBgn0032050	prolif					X	2	mitotic	0.956027	1.37536	0.569106	0.818727	0.731035	0.525751	0.0860918	0.193777
CG8478	FBgn0037746	prolif					X	2	mitotic	0.973407	1.12581	0.623145	0.720708	0.869074	0.760061	0.094923	0.0865856
PolD1	FBgn0263600	prolif					X	2	mitotic	1.0952	1.15186	0.619094	0.651124	0.718981	0.733285	0.119821	0.071362
eco	FBgn0035766	prolif					X	2	mitotic	1.01967	1.18659	0.647816	0.753865	0.908949	0.501611	0.0829337	0.0683412
Zw10	FBgn0004643	prolif					X	2	mitotic	0.959536	1.2495	0.669561	0.871894	0.792031	0.428653	0.077812	0.241853
Sps1	FBgn0261270	prolif					X	2	mitotic	0.821214	1.17707	0.473737	0.679021	0.232566	0.723691	0.0553634	0.0958749
CG31301	FBgn0051301	prolif					X	2	mitotic	0.909878	1.17896	0.636345	0.824535	0.628645	0.736711	0.130326	0.289306
mus101	FBgn0002878	prolif					X	2	mitotic	0.87576	0.988643	0.456303	0.515119	0.412479	0.975069	0.0664212	0.0501735
RhoGAP54D	FBgn0034249	prolif					X	2	mitotic	1.03419	1.49062	0.350294	0.504893	0.915573	0.446248	0.0404532	0.0606246
Grip91	FBgn0001612	prolif					X	2	mitotic	0.86378	1.15956	0.637577	0.855898	0.273079	0.45576	0.0363018	0.110714
fru	FBgn0004652	prolif					X	2	mitotic	0.70011	2.6735	0.324571	1.23943	0.312869	0.421404	0.0675475	0.343785

## Sheet: All
		Fold Change				False Discovery Rate				Normalized read counts
Symbol	FlyBase ID	HH>wGD inf/ HH>wGD uninf	HH>mTorWT inf/ HH>mTorWT uninf	HH>mTorWT uninf/ HH>wGD uninf	HH>mTorWT inf/ HH>wGD inf	HH>wGD inf/ HH>wGD uninf	HH>mTorWT inf/ HH>mTorWT uninf	HH>mTorWT uninf/ HH>wGD uninf	HH>mTorWT inf/ HH>wGD inf	con CPMs	inf CPMs	mTorWT CPMs	inf mTorWT CPMs
CG12133	FBgn0033469	475.798	2.86475	536.787	3.23196	0.0577933	0.446482	0.0319914	0.0600745	4	1750	1800	5531
lncRNA:CR44948	FBgn0266253	368.825	1.46998	370.203	1.47547	0.0959617	0.629272	0.0542013	0.162443	79	17707	16148	24394
CG14610	FBgn0037477	296.334	1.05735	335.659	1.19766	0.0601863	0.845556	0.0329273	0.140316	176	46423	47367	52780
CG12826	FBgn0033207	45.7822	0.779943	2092.45	35.6469	0.124438	0.807473	0.0410718	0.117193	20	1190	26868	22932
wun2	FBgn0041087	268.828	1.70004	301.142	1.90439	0.0600571	0.447557	0.0292884	0.0504829	123	29908	30533	54390
Drip	FBgn0015872	224.527	1.13069	254.908	1.28369	0.0787413	0.576114	0.0480387	0.0722081	281	49859	50737	60874
CG1208	FBgn0037386	298.786	1.15408	188.135	0.726683	0.0874014	0.605703	0.0588048	0.119279	753	158221	89198	109828
scaf	FBgn0033033	57.2836	0.508238	915.413	8.12183	0.0107634	0.508695	0.0210664	0.0267264	271	16730	249007	127996
ItgaPS4	FBgn0034005	240.443	1.10293	195.579	0.897138	0.0911557	0.80275	0.0545429	0.266073	778	129078	95317	109991
CG7497	FBgn0036742	183.767	1.24173	236.132	1.59557	0.0353817	0.747279	0.0138838	0.0769221	35	6488	7721	9828
atilla	FBgn0032422	182.835	1.05887	216.316	1.25277	0.0843338	0.803192	0.0501189	0.0624636	273	38643	41062	46013
CG5835	FBgn0038682	201.321	0.813811	193.708	0.783035	0.071748	0.741245	0.038402	0.307896	244	40400	35396	30392
CG15347	FBgn0030040	157.532	1.00581	240.011	1.53243	0.0657004	0.978122	0.0383658	0.0421207	984	136121	185781	197934
sNPF-R	FBgn0036934	346.241	2.19881	107.642	0.683581	0.110106	0.489037	0.0822683	0.246847	7	1371	395	885
nord	FBgn0050418	95.4287	1.17825	388.425	4.79587	0.0587282	0.863046	0.0359925	0.194326	6	686	1943	2458
lncRNA:CR43356	FBgn0263088	131.182	1.0544	281.633	2.26368	0.0306668	0.957998	0.0150501	0.20883	1	267	535	608
AdoR	FBgn0039747	202.342	1.24034	178.637	1.09503	0.0722293	0.508824	0.045497	0.28579	80	13659	10801	14176
CG2556	FBgn0030396	176.025	1.19975	192.798	1.31407	0.0708415	0.679264	0.0404544	0.10406	303	44712	44440	55764
rho-6	FBgn0032415	181.563	1.19852	185.822	1.22664	0.0347339	0.750132	0.0148797	0.108484	4	729	688	850
CheB38b	FBgn0067311	172.38	0.852816	180.665	0.893802	0.0616196	0.891462	0.0232088	0.638315	2	448	469	376
CG43348	FBgn0263080	143.659	1.98477	215.671	2.97968	0.0133472	0.746315	0.0448081	0.0965025	1	295	554	852
Ocho	FBgn0040296	453.403	1.25803	64.9079	0.180095	0.118916	0.865318	0.0894087	0.0910113	19	3728	568	680
CG14072	FBgn0032318	424.878	3.41209	67.0864	0.538755	0.0976529	0.42019	0.0836345	0.187383	43	11339	1643	5876
lncRNA:CR32385	FBgn0047205	247.683	1.80089	111.207	0.80858	0.07009	0.659885	0.0366176	0.600143	3	728	320	584
Sp212	FBgn0053329	127.898	1.24915	213.644	2.08661	0.0235301	0.692844	0.0148433	0.184406	84	12005	17289	22455
CG9733	FBgn0039759	248.538	2.5201	92.5921	0.938858	0.0133606	0.469155	0.0159789	0.845635	60	15392	5079	13742
CG9452	FBgn0036877	165.668	1.83789	137.915	1.53	0.0708763	0.602421	0.0392149	0.289663	6	869	673	1227
alphaTub85E	FBgn0003886	194.162	1.32784	113.332	0.775062	0.0601092	0.497581	0.0383097	0.180976	2789	488819	256350	363153
Myo28B1	FBgn0040299	154.723	0.930971	141.134	0.849202	0.0683865	0.756739	0.0468615	0.33312	64	8546	6996	6918
CG18557	FBgn0031470	105.583	0.941063	193.545	1.72507	0.0335001	0.945009	0.0152852	0.216571	38	3861	6741	6479
CG4607	FBgn0029932	470.621	2.51831	43.3364	0.231894	0.0588755	0.463878	0.04134	0.0995795	40	15869	1378	3713
CG31219	FBgn0051219	144.152	1.70009	129.077	1.5223	0.0716287	0.455608	0.0433494	0.109827	89	11324	9126	16497
CG5107	FBgn0039342	151.185	1.99346	121.655	1.6041	0.0222478	0.536379	0.0318803	0.247167	0	247	184	381
CG12105	FBgn0035241	35.122	0.711949	481.246	9.75521	0.0727749	0.731651	0.0142606	0.116977	20	920	8598	6551
CG1077	FBgn0037405	33.1949	0.67528	487.991	9.92715	0.076678	0.763482	0.0362158	0.0960213	21	707	7449	5955
CG1136	FBgn0035490	147.342	1.30814	105.881	0.940042	0.00668027	0.783795	0.0383293	0.754581	0	237	167	212
CG11426	FBgn0037166	74.1374	0.801727	208.48	2.25452	0.0917231	0.783655	0.0371625	0.142765	17	999	2590	2191
CG6347	FBgn0033874	189.606	1.17587	80.3455	0.498274	0.0194786	0.738391	0.0221066	0.0870302	1	390	146	182
Slob	FBgn0264087	219.258	1.48475	68.6333	0.464764	0.0878611	0.51382	0.0709641	0.0959088	85	13761	3830	6187
Tdc1	FBgn0259977	109.927	1.11941	134.888	1.37359	0.0485873	0.827328	0.0160767	0.194382	57	6154	6949	8092
CG10359	FBgn0035452	101.663	1.26946	143.784	1.79542	0.0249584	0.715086	0.0126306	0.0815895	62	6508	8384	10965
aos	FBgn0004569	60.6988	1.71727	236.209	6.68272	0.0486729	0.57897	0.0203213	0.0620146	17	967	3524	6059
PGRP-SC2	FBgn0043575	47.4832	1.20312	290.675	7.36508	0.0645482	0.766732	0.0273939	0.154731	37	2273	9038	11908
dpr2	FBgn0261871	184.021	2.35095	73.1815	0.934925	0.0624802	0.425428	0.0351479	0.769232	4	748	272	665
upd2	FBgn0030904	20.8337	0.644562	642.391	19.8746	0.0448876	0.614827	0.0156959	0.0490241	18	410	10224	7134
CG16798	FBgn0032856	62.995	1.13525	197.883	3.56611	0.0314128	0.865364	0.0257379	0.0706251	0	104	296	356
CG10947	FBgn0032857	136.107	1.33731	90.9242	0.893372	0.0577245	0.553436	0.0375452	0.577616	62	8094	4837	6929
CG45060	FBgn0266430	29.8105	0.58185	403.67	7.87896	0.0686041	0.480857	0.0109739	0.124419	16	604	6140	3708
Inx7	FBgn0027106	32.7332	0.748527	349.354	7.98888	0.129634	0.557245	0.0259353	0.236247	35	1740	10215	7996
CG10232	FBgn0039108	103.26	2.46942	104.693	2.5037	0.00631305	0.529615	0.0318479	0.0645533	58	6411	6379	14992
CG34325	FBgn0085354	33.4307	0.440864	319.498	4.21334	0.0198873	0.505649	0.00155044	0.0424064	88	3204	26667	12517
CG31220	FBgn0051220	52.7586	1.6896	177.836	5.69523	0.0530094	0.708021	0.0406125	0.0673019	0	91	288	460
CG1213	FBgn0037387	218.868	1.82003	42.1411	0.35043	0.0570708	0.4883	0.0472931	0.0968485	27	5262	902	1815
CG13461	FBgn0036468	59.2987	0.949497	152.895	2.44816	0.0659673	0.978066	0.035199	0.151436	2	157	461	369
lncRNA:CR44316	FBgn0265375	90.8277	1.78792	99.5034	1.95869	0.136049	0.445067	0.0912412	0.13265	28	1639	1601	3034
hebe	FBgn0033448	99.1176	1.48841	91.1326	1.3685	0.0530511	0.414056	0.0288619	0.100209	160	15427	12784	20197
CG14247	FBgn0039454	55.5966	0.887538	161.071	2.57132	0.0471746	0.846886	0.03326	0.268231	2	171	374	351
PPO3	FBgn0261363	59.5092	1.13145	134.169	2.55096	0.011884	0.861315	0.0150355	0.0796114	1000	63001	132355	153146
lncRNA:CR44953	FBgn0266258	86.2272	1.10487	89.5823	1.14786	0.0551559	0.746203	0.0519626	0.706366	2	233	203	239
CG18754	FBgn0042106	164.564	7.49111	46.4881	2.11619	0.00985968	0.415171	0.0457978	0.14178	61	11019	3186	22014
asRNA:CR44972	FBgn0266307	110.711	1.23433	68.4326	0.762959	0.0134997	0.783846	0.0333152	0.272608	0	177	104	130
CG12991	FBgn0030847	113.139	2.57426	65.7628	1.49631	0.0845529	0.468879	0.0505648	0.156103	29	2877	1525	4132
CG11353	FBgn0035557	57.6823	0.915251	123.967	1.967	0.128389	0.813099	0.0665444	0.0502679	6	250	488	469
asRNA:CR42738	FBgn0261702	165.588	1.85751	40.6486	0.455983	0.01178	0.444166	0.00463124	0.0937019	0	264	58	116
CG31769	FBgn0051769	153.793	2.6516	39.8779	0.687548	0.0663017	0.442327	0.0524437	0.214955	204	27810	6420	18016
CG42808	FBgn0261990	20.78	0.772621	280.879	10.4434	0.109134	0.824299	0.0384202	0.135507	3	93	803	769
CG9631	FBgn0027563	109.593	1.84869	53.1202	0.89607	0.0644849	0.432053	0.0464761	0.607749	9	889	382	741
CG1607	FBgn0039844	43.8239	1.14542	129.054	3.37308	0.00855687	0.772586	0.0125283	0.0448551	130	6047	16149	19236
Dgk	FBgn0085390	71.0733	1.40449	77.4258	1.53002	0.0105399	0.653897	0.0155093	0.0922778	235	17591	17909	25619
Cht4	FBgn0022700	34.307	0.854122	155.516	3.8718	0.00531552	0.867306	6.92895e-05	0.165946	0	55	222	225
slow	FBgn0035539	78.0739	1.37176	65.535	1.15145	0.0189142	0.642066	0.0144255	0.170456	54	4424	3434	4851
CheB38a	FBgn0067312	110.995	1.62067	45.7533	0.66806	0.0324751	0.720148	0.0436649	0.438699	0	185	71	122
CG5984	FBgn0039500	19.2653	0.94921	258.975	12.7598	0.0695051	0.962846	0.0179793	0.0755486	3	77	796	814
CG31121	FBgn0051121	31.5233	1.07394	150.51	5.12758	0.0509995	0.947453	0.0154252	0.113065	1	64	286	330
CG32260	FBgn0052260	94.8909	1.98121	48.2645	1.00771	0.0615377	0.424243	0.04672	0.982007	12	982	446	943
Spn31A	FBgn0032178	32.0014	0.903794	135.237	3.8194	0.0624979	0.896419	0.0213204	0.214526	10	385	1180	1090
sand	FBgn0033257	32.61	0.776336	132.706	3.1593	0.0130204	0.729402	0.00860752	0.0757771	28	990	3550	2989
CG10663	FBgn0036287	58.5228	0.99487	71.7382	1.21953	0.0236843	0.995859	0.0161213	0.643388	16	946	1072	1115
Esp	FBgn0013953	86.4337	0.804646	48.1731	0.448463	0.0531881	0.769192	0.0342946	0.165421	24	1971	997	877
CG15117	FBgn0034417	35.4641	1.08471	116.089	3.55072	0.0238599	0.914608	0.0146887	0.0723649	185	6763	19980	22821
CG12655	FBgn0031080	116.291	1.61248	31.8512	0.441646	0.139693	0.547616	0.1347	0.103722	29	1777	428	739
obst-J	FBgn0036940	20.9885	0.672886	174.881	5.60663	0.0674429	0.535333	0.0220526	0.153603	37	947	5743	4070
Ser7	FBgn0019929	36.4576	1.84532	95.2611	4.82169	0.091448	0.428637	0.056668	0.246248	3	155	251	498
CG7778	FBgn0032025	93.9397	1.78948	36.919	0.703278	0.0448482	0.604415	0.057596	0.671138	9	972	262	540
RyR	FBgn0011286	39.2781	1.14982	81.0949	2.37397	0.0237325	0.890543	0.0219667	0.129216	53	2174	4376	4957
CG9336	FBgn0032897	86.9031	1.72698	35.5783	0.70703	0.0339446	0.583799	0.0171669	0.337895	63	5574	2126	3866
QC	FBgn0052412	47.9089	1.19387	64.1878	1.59953	0.0232756	0.683761	0.0148881	0.107339	58	2859	3448	4370
CG5246	FBgn0038484	24.0862	0.544969	125.886	2.84826	0.0237949	0.478862	0.0244228	0.104785	1	50	227	134
CG11378	FBgn0040364	70.7535	1.76966	42.0834	1.05257	0.0310903	0.607027	0.0220065	0.9332	36	2869	1434	2477
CAP	FBgn0033504	58.4208	1.26132	50.2067	1.08398	0.0374304	0.645453	0.0152421	0.387504	653	38807	30431	40081
CG15674	FBgn0034642	19.126	0.557625	143.641	4.1879	0.0639341	0.50689	0.0237676	0.0864387	10	195	1311	799
IM4	FBgn0040653	121.369	25.5517	22.4007	4.71601	0.0724307	0.412845	0.0881337	0.157944	3	368	84	2023
CG12910	FBgn0033502	97.6938	1.67251	26.8458	0.459598	0.0236997	0.500484	0.028394	0.114468	17	1689	406	742
Liprin-gamma	FBgn0034720	83.175	1.99526	31.3939	0.753097	0.0848718	0.425492	0.0594993	0.374855	63	4679	1606	3477
CG44325	FBgn0265413	43.6917	0.987184	59.6257	1.3472	0.011979	0.948989	0.0210538	0.318227	202	9550	11232	11893
CG11425	FBgn0037167	99.8421	1.90052	25.2376	0.480404	0.0650394	0.512944	0.0452961	0.0904462	4	412	96	187
CG31326	FBgn0051326	53.9224	1.3176	46.1302	1.1272	0.0901098	0.747108	0.0486964	0.673873	5	256	199	275
Ilp8	FBgn0036690	9.68333	0.362324	248.226	9.28795	0.139972	0.73352	0.0715362	0.116659	3	37	1103	350
CG8086	FBgn0032010	71.5816	1.61841	32.5011	0.734826	0.035423	0.481433	0.0237645	0.178184	185	13441	5507	9295
CG32121	FBgn0052121	39.8294	1.307	58.1268	1.90742	0.106973	0.730772	0.0524364	0.170007	4	147	195	270
Hdc	FBgn0005619	43.1573	0.755035	53.381	0.933897	0.109101	0.575657	0.0649723	0.739905	9	317	350	282
CG42675	FBgn0261561	48.7969	1.04868	41.3392	0.88841	0.0261667	0.881849	0.0111927	0.33786	293	15007	11493	12690
CG18558	FBgn0031469	33.0352	0.9765	60.4789	1.78772	0.0555905	0.974451	0.0309685	0.246231	0	55	90	92
Tret1-1	FBgn0050035	47.3465	1.03042	41.3605	0.900142	0.0139177	0.898626	0.0238172	0.654584	479	23510	18282	20152
btl	FBgn0285896	46.2606	1.08654	42.1261	0.989435	0.0710376	0.839311	0.0320662	0.747471	104	4604	3834	4321
CG34396	FBgn0085425	16.6811	1.11675	116.343	7.78883	0.0949859	0.878972	0.0229257	0.146666	7	145	702	804
Sep4	FBgn0259923	58.5674	1.85768	32.997	1.04662	0.0551255	0.455345	0.0374446	0.786384	51	2976	1498	3002
CG42342	FBgn0259244	39.792	1.01925	47.6465	1.22044	0.0217643	0.970035	0.0151812	0.0998759	67	2820	3107	3250
CG17350	FBgn0032772	34.7647	1.24423	54.4059	1.94719	0.0692247	0.725561	0.0525979	0.347316	5	190	231	296
lncRNA:CR43771	FBgn0264271	23.3382	0.657098	80.7469	2.27347	0.0437628	0.489139	0.0225812	0.0726305	1	47	146	103
CG33225	FBgn0053225	65.5049	1.21861	28.0693	0.522184	0.0339945	0.664284	0.0168837	0.0903223	844	57053	21925	28661
CG43175	FBgn0262794	85.166	16.3301	21.1816	4.06145	0.043733	0.48322	0.0267793	0.0325482	45	3867	925	15019
upd3	FBgn0053542	20.8382	1.26561	86.0397	5.22562	0.0921518	0.715915	0.0312399	0.0364926	124	2307	8761	11376
mthl4	FBgn0034219	39.6946	1.12677	44.635	1.26701	0.0305173	0.687375	0.0144043	0.0504359	540	22512	22708	27031
TpnC73F	FBgn0010424	33.9796	1.04624	50.8972	1.56713	0.0237002	0.924359	0.021109	0.341731	516	18934	23815	26370
CG6337	FBgn0033873	33.4381	1.17626	51.2996	1.80459	0.0231329	0.78171	0.0157248	0.242405	1	71	95	117
pyr	FBgn0033649	30.7705	1.1927	51.6957	2.00377	0.0348608	0.770466	0.0156488	0.0718809	122	3760	5868	7129
Ir68a	FBgn0036150	14.8952	0.639248	101.943	4.37501	0.148359	0.591612	0.0616588	0.175772	4	60	305	204
CG40485	FBgn0069973	33.7828	0.963678	43.1557	1.23105	0.0485784	0.981037	0.0244058	0.810682	0	57	63	80
tx	FBgn0263118	26.5612	0.968576	52.9998	1.93268	0.0251802	0.945438	0.015102	0.0753021	348	9467	17146	17395
nos	FBgn0002962	26.289	0.733356	51.8136	1.44539	0.0288164	0.672305	0.0159079	0.276344	5	136	243	184
CG5011	FBgn0040723	32.2491	0.815134	41.3736	1.04577	0.0762482	0.574243	0.0461558	0.775726	23	695	792	682
CG1648	FBgn0033446	28.8068	1.14652	46.1535	1.83692	0.0133273	0.775392	0.0129216	0.0970281	659	19832	28788	34570
CG34330	FBgn0085359	57.4014	1.93692	22.5985	0.762549	0.0171816	0.41806	0.0156002	0.237813	79	4753	1670	3404
Gli	FBgn0001987	46.4345	1.54792	27.1671	0.905632	0.0060425	0.465734	0.013779	0.614086	132	6531	3447	5693
form3	FBgn0053556	59.2074	1.22643	21.2572	0.440324	0.0462724	0.765503	0.0220682	0.0320899	61	3607	1205	1506
Or46a	FBgn0026388	16.9391	0.876101	73.7496	3.81439	0.0556923	0.829192	0.0213878	0.0687259	0	28	107	102
CG8870	FBgn0038144	9.41803	0.464879	124.674	6.15399	0.103467	0.534128	0.0435021	0.069056	3	31	356	189
lncRNA:CR44451	FBgn0265644	16.1878	0.603844	71.4824	2.66646	0.11761	0.500456	0.05182	0.0795134	4	66	257	167
CG10126	FBgn0038088	45.3377	1.53611	24.6395	0.834826	0.00769309	0.612272	0.0310977	0.300512	237	11601	5764	9073
CG9503	FBgn0030598	25.0303	2.68435	42.5952	4.56809	0.0512977	0.507598	0.0276	0.120061	3	85	132	348
asRNA:CR44137	FBgn0264986	13.2255	0.906261	80.286	5.50149	0.0767983	0.925676	0.0229127	0.0509449	3	44	262	224
CG9691	FBgn0030160	27.7313	0.800634	38.2557	1.10449	0.0432656	0.63583	0.0245614	0.858885	466	14639	15926	13616
TotC	FBgn0044812	106.534	16.61	9.92194	1.54696	0.123744	0.457348	0.0296689	0.783825	1	408	18	464
Tsp42Eo	FBgn0033136	8.62189	0.864191	121.494	12.1776	0.0955008	0.814157	0.0262955	0.0557113	0	15	181	160
lncRNA:CR44493	FBgn0265686	83.2357	3.86419	12.5503	0.582642	0.0166065	0.449035	0.0397849	0.155055	2	216	32	117
Whamy	FBgn0037750	25.0589	0.912692	41.4179	1.50852	0.034739	0.76515	0.0173821	0.0713766	224	5751	8573	8246
CG15293	FBgn0028526	49.945	2.73769	20.0891	1.10117	0.129112	0.450092	0.108	0.800845	136	4729	1720	4833
CG4733	FBgn0038744	24.6161	0.901021	40.0119	1.46456	0.0169937	0.891386	0.0309551	0.228785	175	4633	7123	6385
CG10433	FBgn0034638	16.1275	0.824199	61.0249	3.11869	0.0485932	0.752281	0.0268027	0.116734	558	9353	29721	25704
CG15210	FBgn0040850	55.9326	1.81934	17.2151	0.55996	0.0917802	0.545439	0.069619	0.143527	29	1365	390	736
IM2	FBgn0025583	65.8494	16.547	14.6211	3.67408	0.0335454	0.418117	0.0832354	0.265231	1	148	33	670
CG43349	FBgn0263081	26.3346	0.90196	36.2884	1.24288	0.0589548	0.758438	0.0474735	0.443726	36	889	1082	1037
CG34198	FBgn0085227	9.08998	0.585685	103.751	6.68488	0.0803043	0.448715	0.0113713	0.0650236	3	31	297	185
lncRNA:CR44138	FBgn0264987	7.06416	0.299402	132.406	5.61177	0.0481555	0.414183	0.0110729	0.0930877	85	630	10681	3548
lncRNA:CR45407	FBgn0266956	20.5507	0.907869	44.2277	1.95385	0.0171803	0.90778	0.042033	0.0451758	0	33	68	61
Adk1	FBgn0022709	22.3124	0.916209	38.6592	1.58745	0.0238371	0.72191	0.0218858	0.114081	418	9791	14933	14523
Kal1	FBgn0039155	24.6914	1.08277	32.7729	1.43716	0.00965017	0.815599	0.0110786	0.157531	95	2512	2979	3425
CG31267	FBgn0051267	19.0776	0.679982	41.8955	1.49328	0.0258104	0.765739	0.0340346	0.537849	0	31	63	50
Picot	FBgn0024315	39.7106	1.42854	19.4582	0.699988	0.0447937	0.651372	0.0276208	0.438336	52	2314	1006	1467
CG14132	FBgn0040817	61.5512	0.503334	12.5009	0.102226	0.0236314	0.594176	0.0368296	0.0476842	1	128	25	12
CG13893	FBgn0035146	16.6757	0.984399	45.9059	2.70991	0.0223461	0.954625	0.0159543	0.106949	118	2122	5061	5241
CG16710	FBgn0039101	23.6181	1.26594	31.9767	1.71396	0.0227025	0.765857	0.0238692	0.222655	300	7614	9549	12107
Brd	FBgn0000216	43.3411	0.336948	16.9663	0.131902	0.0218229	0.575794	0.0528769	0.0950847	2	116	47	16
CG6357	FBgn0033875	66.222	1.7128	10.8038	0.279435	0.0165768	0.544879	0.0383756	0.0926902	357	25496	3536	6437
CG9220	FBgn0030662	30.314	1.43062	23.4623	1.10727	0.0919452	0.630705	0.0483006	0.542165	34	935	669	984
Desi	FBgn0037832	28.7785	1.32361	24.1814	1.11218	0.0224446	0.731616	0.0262605	0.797005	2	76	55	80
CG33226	FBgn0069056	21.9416	0.927002	30.5507	1.29073	0.0677829	0.861722	0.0299384	0.197866	76	1618	2050	1984
Ldh	FBgn0001258	33.106	1.21362	20.0759	0.735953	0.0190035	0.597061	0.0154257	0.152804	188	6531	3517	4511
Mmp1	FBgn0035049	10.523	0.722887	61.2001	4.20418	0.0515748	0.619416	0.0136644	0.099609	5859	69841	343317	256896
stum	FBgn0050263	10.8629	1.29539	58.467	6.97214	0.0602403	0.769951	0.0208324	0.0477791	6	66	322	429
CG14052	FBgn0029606	7.20402	0.847123	81.2925	9.55922	0.145844	0.824254	0.0257373	0.0753312	0	13	120	108
CG9813	FBgn0038143	15.2054	0.73708	37.9008	1.83723	0.0943726	0.725439	0.0258715	0.44007	21	401	727	596
Cyp6a2	FBgn0000473	18.3816	0.908857	31.2246	1.54387	0.048079	0.805209	0.028258	0.163985	33	609	931	907
Epac	FBgn0085421	22.9517	1.04514	24.7017	1.12483	0.0257703	0.946083	0.0300097	0.656959	230	5694	5674	6008
elB	FBgn0004858	16.4155	1.46427	34.4311	3.07127	0.0483388	0.699966	0.0213068	0.0521137	23	389	782	1134
CG3348	FBgn0040609	7.01549	0.621781	80.4228	7.12786	0.0514106	0.513339	0.0185741	0.0353736	126	968	9830	6393
Mp	FBgn0260660	16.1692	0.997739	33.7212	2.08081	0.0556548	0.99812	0.0212021	0.0834642	159	2589	5124	5127
Tom	FBgn0026320	50.4061	1.05951	10.5001	0.220706	0.135961	0.966179	0.141829	0.180122	33	1195	240	297
CG18649	FBgn0036469	20.8766	1.55274	24.7474	1.84064	0.103277	0.82213	0.078255	0.277967	4	80	113	139
rdgB	FBgn0003218	23.3591	1.47961	21.9514	1.39044	0.0311947	0.604479	0.0170226	0.124601	712	17430	15245	23048
CG43707	FBgn0263846	16.2101	1.0213	31.448	1.98135	0.130672	0.988105	0.0582094	0.263118	3	52	103	90
NaPi-III	FBgn0260795	16.2318	4.27959	30.121	7.94154	0.134768	0.41924	0.0525573	0.0212473	126	1688	2915	12578
CG34034	FBgn0054034	12.812	1.00432	37.5686	2.94497	0.0608907	0.996847	0.0473404	0.082874	0	21	59	58
CG43333	FBgn0263038	25.9519	1.33054	18.4488	0.945864	0.0257579	0.755507	0.0227716	0.905852	4	106	68	98
CG9572	FBgn0031089	62.9836	5.38882	7.48062	0.640034	0.0516919	0.413972	0.0879435	0.459624	2	173	19	108
Npc2b	FBgn0038198	21.6138	1.62727	21.3564	1.60789	0.0116357	0.597358	0.0152672	0.312447	11	255	222	404
Itgbn	FBgn0010395	21.0889	1.14177	21.8124	1.18094	0.0588555	0.761008	0.0230047	0.25088	913	19346	18205	21898
CG43133	FBgn0262607	32.8558	6.39092	13.5257	2.63095	0.102414	0.419209	0.117945	0.347897	4	130	41	302
CG14105	FBgn0036359	17.9949	0.860741	24.5399	1.17381	0.0843811	0.774004	0.0445143	0.5316	44	742	921	837
CG7142	FBgn0038595	16.6258	1.22301	26.4121	1.94291	0.0189699	0.626525	0.0155654	0.112754	172	3038	4209	5496
rpr	FBgn0011706	5.0342	0.479164	85.9603	8.18186	0.0880649	0.428571	0.0179827	0.0646766	77	435	6074	3122
CG6280	FBgn0033866	14.5566	0.847296	29.5623	1.72074	0.0864687	0.734787	0.0671902	0.376095	2	42	67	61
Fer2	FBgn0038402	31.8513	0.809939	13.2841	0.337799	0.0555762	0.723721	0.0158962	0.09942	0	53	19	17
CG14984	FBgn0035480	20.8211	1.83516	20.3055	1.78971	0.0639622	0.488281	0.0218033	0.413286	1	47	37	74
SKIP	FBgn0051163	8.29766	0.662526	49.8027	3.97649	0.13032	0.749958	0.0283576	0.0502252	18	137	825	524
Lmpt	FBgn0261565	15.2902	0.834772	26.7083	1.45815	0.0342536	0.619841	0.0146697	0.076487	274	4374	6876	6066
CG9689	FBgn0030159	9.97135	0.863703	40.3689	3.4967	0.129058	0.809393	0.0212629	0.23477	2	32	92	86
bin	FBgn0045759	16.8768	0.38814	22.8826	0.526265	0.0303589	0.552112	0.0273668	0.376389	1	35	45	19
CG13955	FBgn0033412	24.0324	2.42379	15.496	1.56285	0.0434031	0.500658	0.0274968	0.0856413	2	61	38	91
stv	FBgn0086708	12.7235	0.937551	29.199	2.15158	0.0301135	0.929845	0.0228173	0.0385538	169	2236	4842	4544
CNMa	FBgn0035282	17.5037	3.92677	21.0962	4.73273	0.0293608	0.437589	0.0211434	0.0696943	31	593	634	2552
Cda5	FBgn0051973	19.6817	0.959858	18.5439	0.904367	0.0201439	0.963714	0.0272288	0.77567	68	1379	1250	1217
insc	FBgn0011674	8.92374	0.759449	40.7609	3.46892	0.0332614	0.730115	0.0159693	0.0371577	149	1392	5953	4610
lncRNA:CR45642	FBgn0267202	12.8794	0.949035	28.0797	2.06909	0.0603206	0.9067	0.0240894	0.0762356	1	26	51	52
CG13160	FBgn0033720	13.168	1.36436	27.2413	2.82251	0.0613587	0.532756	0.0392634	0.113407	6	80	144	205
CG43078	FBgn0262508	10.0604	1.04568	35.6328	3.70365	0.0665952	0.9514	0.022517	0.140906	157	1825	5556	5774
sals	FBgn0051374	14.3854	1.59714	24.8627	2.76037	0.0308821	0.678898	0.0273984	0.11043	44	698	1105	1747
Aplip1	FBgn0040281	24.5024	12.7531	14.3792	7.48415	0.128046	0.533015	0.122559	0.0697805	14	272	130	1760
Gpo1	FBgn0022160	6.60133	0.803254	51.9257	6.31836	0.12925	0.71225	0.0415174	0.0490991	281	1683	11713	9931
Cyp6a20	FBgn0033980	5.20897	0.627425	64.9718	7.82591	0.137492	0.506774	0.013974	0.0713326	142	882	8808	5940
CG6040	FBgn0038679	21.3501	1.33196	15.7809	0.984516	0.0248404	0.728383	0.0297151	0.895613	290	6535	4565	6165
Neurochondrin	FBgn0037447	27.2598	1.96261	11.4789	0.826438	0.101335	0.536148	0.075237	0.572749	41	972	380	776
CG42390	FBgn0259736	15.4575	1.20671	20.0254	1.5633	0.0166861	0.764115	0.0276787	0.139241	179	2982	3523	4351
CG31559	FBgn0051559	13.8275	1.08951	22.0662	1.73866	0.0735661	0.90742	0.027321	0.444246	1	34	40	48
amon	FBgn0023179	66.4072	2.88686	4.53106	0.196975	0.0709732	0.742241	0.0173142	0.166017	10	844	43	131
IM14	FBgn0067905	38.9047	22.1854	7.64329	4.3586	0.0292661	0.47138	0.0837751	0.197358	1	85	16	434
Gr97a	FBgn0041224	11.5536	0.649689	25.607	1.43995	0.0405595	0.654634	0.020429	0.422465	1	24	48	33
CG32091	FBgn0052091	12.9699	0.998722	22.5539	1.73672	0.0479171	0.998917	0.0279754	0.0932052	27	359	609	594
lncRNA:CR45382	FBgn0266931	17.0928	0.650022	17.0866	0.649787	0.0815795	0.636618	0.0486958	0.350139	3	55	50	35
CG43774	FBgn0264296	13.364	1.26208	21.3354	2.01489	0.126127	0.809289	0.0431908	0.0508556	2	34	54	65
asRNA:CR45053	FBgn0266413	9.6116	1.04542	29.6629	3.22633	0.090074	0.954152	0.0257531	0.0464701	6	56	163	172
glob3	FBgn0037385	11.8144	0.86777	23.398	1.71859	0.0947209	0.824194	0.0427231	0.216578	3	40	70	62
lncRNA:CR45180	FBgn0266690	6.54528	1.51186	42.1745	9.74165	0.130261	0.779151	0.0665696	0.0909029	0	12	74	97
CG42364	FBgn0259710	16.4227	1.2343	16.5435	1.24338	0.0685019	0.748056	0.0258519	0.346657	16	263	244	314
Snap25	FBgn0011288	18.2213	2.24529	14.8306	1.82748	0.137174	0.541278	0.11106	0.192434	14	214	149	355
EAChm	FBgn0036470	13.7808	0.621851	19.3845	0.874714	0.0973504	0.824266	0.117143	0.881568	0	25	41	23
hui	FBgn0033968	18.9659	1.9202	13.2666	1.34317	0.0251092	0.435027	0.0212637	0.440935	248	5115	3050	6234
CG17999	FBgn0034552	6.69755	0.85502	37.4695	4.78341	0.0583257	0.894741	0.0362584	0.0455878	1	14	78	62
CG14762	FBgn0033250	36.0584	4.78859	6.89519	0.915686	0.0623812	0.549888	0.0513102	0.769904	32	1132	199	1015
lncRNA:CR45567	FBgn0267127	8.88332	0.421904	27.9215	1.3261	0.103246	0.414423	0.0315647	0.554654	0	15	41	18
bdl	FBgn0028482	13.3134	1.67108	18.3587	2.30435	0.0781981	0.431531	0.0428024	0.30987	93	1490	1524	2732
CG14567	FBgn0037126	15.1383	1.22886	15.9829	1.29742	0.0472054	0.528726	0.0272109	0.581602	435	7413	6322	8269
CG7888	FBgn0036116	16.6068	1.52974	14.4449	1.3306	0.0789243	0.535537	0.0296875	0.550847	0	28	21	34
CG18417	FBgn0035780	16.719	1.13143	14.2643	0.965308	0.0603582	0.907161	0.0226768	0.963975	1	39	27	34
Obp50e	FBgn0033931	17.9343	2.66706	12.6962	1.8881	0.0293739	0.503169	0.0392126	0.198832	1	37	25	69
CG8563	FBgn0035777	8.86359	1.53771	25.4982	4.42359	0.0258739	0.720693	0.0160263	0.115009	7	67	168	299
CG10031	FBgn0031563	13.9229	1.50889	15.9526	1.72886	0.0503588	0.60963	0.0208508	0.349624	9	143	136	211
CG15861	FBgn0035084	5.90603	0.626499	37.3791	3.9651	0.138005	0.494111	0.0108421	0.125454	137	978	4888	3296
plx	FBgn0261261	23.6369	1.59153	8.80896	0.593128	0.0565845	0.463858	0.0382415	0.168544	611	14650	4908	8459
CG3117	FBgn0031471	15.7751	3.19466	13.1662	2.66633	0.0685612	0.57985	0.0708021	0.0443264	23	362	352	900
Mur89F	FBgn0038492	10.1184	1.24644	20.3618	2.50827	0.138566	0.814064	0.0575461	0.167814	4	40	74	88
Ac78C	FBgn0024150	14.233	1.27683	14.3447	1.28685	0.0074431	0.65301	0.0222895	0.0723926	1586	23937	22108	29383
topi	FBgn0037751	7.27548	0.562743	26.841	2.0761	0.139579	0.462885	0.0626592	0.107124	47	326	1046	633
CG6959	FBgn0037956	19.7844	1.43559	9.83235	0.713451	0.0537421	0.508901	0.0364959	0.137334	105	2096	940	1416
ninaE	FBgn0002940	9.07649	0.85055	19.6531	1.84167	0.0660639	0.912393	0.0552125	0.313891	2	23	55	43
dally	FBgn0263930	11.5854	1.35303	15.2023	1.77544	0.0601752	0.41328	0.0289392	0.0342288	342	4056	4769	6841
CG34409	FBgn0085438	5.98896	0.526114	29.0095	2.54841	0.13129	0.490638	0.0352248	0.0994714	64	372	1614	905
NK7.1	FBgn0024321	12.2039	1.16975	14.111	1.35254	0.0079809	0.781133	0.0321088	0.0778247	186	2406	2580	3109
CCAP	FBgn0039007	11.6034	1.02848	14.6428	1.29788	0.0340354	0.962237	0.0226304	0.474825	2	31	34	37
Ady43A	FBgn0026602	10.6624	0.905014	15.8889	1.34863	0.0151541	0.714108	0.0117418	0.189054	2488	28585	37704	36113
CG14109	FBgn0036364	11.9093	1.28381	14.2105	1.53188	0.0314685	0.83576	0.0575603	0.299548	9	116	136	161
asRNA:CR43463	FBgn0266428	8.88332	0.514125	18.6916	1.08178	0.101259	0.635944	0.0445599	0.919049	3	33	56	33
CG30379	FBgn0050379	14.1014	1.70411	11.4967	1.38934	0.130375	0.509352	0.0799684	0.257044	8	98	73	129
Rhp	FBgn0026374	13.7203	1.20606	11.5493	1.01522	0.0501894	0.527746	0.0255679	0.882872	898	12759	9617	12386
GLS	FBgn0261625	6.51239	0.777505	24.1755	2.88628	0.0462921	0.508171	0.0313665	0.0920124	902	6309	19923	16486
CG14516	FBgn0039640	18.0442	1.05914	8.70497	0.510955	0.0766585	0.876097	0.0693413	0.0994656	21	364	155	173
CG5381	FBgn0032218	13.5731	1.29862	11.3636	1.08723	0.0665809	0.673108	0.0269856	0.550607	203	2782	2129	2886
drd	FBgn0260006	9.95473	1.00968	15.3693	1.55886	0.0314209	0.981549	0.0125041	0.22909	101	1102	1480	1575
CG30460	FBgn0050460	23.4981	2.6081	6.45193	0.716112	0.0774322	0.433669	0.0944919	0.36562	267	5863	1415	4053
CG7956	FBgn0038890	10.5439	1.48067	14.1921	1.99299	0.00813532	0.642335	0.0424127	0.0490549	2366	26500	33612	50096
Tie	FBgn0014073	8.11351	0.739753	17.8146	1.62425	0.0975752	0.765353	0.0299866	0.509483	2	25	41	34
CG18635	FBgn0034279	12.6875	1.15948	11.3176	1.03429	0.0193267	0.795327	0.0167115	0.915752	8	109	87	107
grk	FBgn0001137	5.59614	0.817224	25.5964	3.73794	0.126109	0.766036	0.0358416	0.112083	14	77	307	254
Tep2	FBgn0041182	17.1659	1.83295	8.32903	0.889363	0.0419057	0.422387	0.0285602	0.557806	675	11998	5229	10173
CG3770	FBgn0035085	5.05575	0.66938	28.0138	3.70902	0.106758	0.488699	0.00461359	0.0877413	536	3101	14308	10263
CG17646	FBgn0264494	8.73696	0.998721	16.1992	1.85173	0.0486872	0.996665	0.0228344	0.0646813	224	1995	3339	3519
CG30060	FBgn0265272	10.39	1.39926	13.2841	1.78902	0.056095	0.68557	0.0252762	0.138541	1	21	25	36
CNMaR	FBgn0053696	20.6555	2.15932	6.67703	0.698012	0.0483825	0.648672	0.128359	0.429854	0	34	12	23
CG4991	FBgn0030817	8.24654	2.04246	16.6367	4.12051	0.134382	0.648821	0.0517823	0.189717	1	21	36	68
CG43742	FBgn0263999	14.2344	3.40718	9.62994	2.30504	0.0998544	0.703075	0.089827	0.115488	2	37	22	80
stac	FBgn0266719	10.1821	1.31904	13.4572	1.74331	0.0641567	0.615894	0.0211036	0.0557846	1555	16235	19488	26802
Treh	FBgn0003748	12.1165	1.06549	11.2696	0.991011	0.0238771	0.814681	0.0167168	0.947023	4727	59491	49977	56097
lncRNA:CR45128	FBgn0266621	7.44761	0.71436	18.2182	1.74745	0.103145	0.748632	0.0445648	0.373301	7	50	108	84
bab2	FBgn0025525	7.98395	1.0841	16.8826	2.29241	0.113306	0.915604	0.0463286	0.196395	35	271	510	546
CG15673	FBgn0034639	8.79628	0.712043	15.2091	1.23115	0.133406	0.74381	0.0576031	0.634506	24	189	305	232
Akh	FBgn0004552	10.3278	1.75898	12.2296	2.0829	0.0962487	0.520175	0.0793616	0.193744	3	34	35	68
Spn77Bc	FBgn0036970	15.3241	0.500699	8.23349	0.269021	0.0353788	0.712516	0.120981	0.14942	0	25	15	7
ETHR	FBgn0038874	5.28402	0.92918	23.3334	4.1031	0.0238282	0.769217	0.015235	0.0435306	28	155	614	602
asRNA:CR44179	FBgn0265068	2.66744	0.574268	45.9489	9.89226	0.0566931	0.576689	0.0325183	0.0337863	88	253	4033	2402
lncRNA:CR45048	FBgn0266408	10.8994	1.75161	11.2261	1.80411	0.110874	0.425127	0.0780366	0.0808271	23	236	214	403
CG7191	FBgn0031945	33.3758	3.37445	3.65527	0.369566	0.0588056	0.438942	0.0916698	0.266841	8	328	29	95
CG4815	FBgn0039568	8.11351	0.593644	14.9612	1.09467	0.018402	0.534278	0.034941	0.760903	0	13	22	14
axo	FBgn0262870	9.72828	1.457	12.3903	1.85569	0.0492519	0.762812	0.0358496	0.345089	55	596	685	1036
RapGAP1	FBgn0264895	14.8243	1.67941	8.06059	0.913165	0.00707723	0.509766	0.0356246	0.554718	6765	106394	53651	93535
CG13159	FBgn0033721	5.31585	1.18274	22.36	4.97495	0.0767503	0.79323	0.0212044	0.087016	2	14	53	64
AANATL2	FBgn0031791	30.5089	3.43475	3.87117	0.435824	0.0167081	0.431666	0.0415076	0.164172	201	6639	743	2842
jb	FBgn0031104	7.66678	0.935472	14.7505	1.7998	0.0439738	0.955862	0.0482587	0.187644	2	20	39	34
Syt14	FBgn0261086	5.56637	0.884281	19.6333	3.11897	0.130272	0.855438	0.0273684	0.191081	8	53	156	138
CG45067	FBgn0266437	7.15409	0.887682	15.1104	1.8749	0.0763338	0.892492	0.0372355	0.339608	9	65	119	120
HHEX	FBgn0038852	5.64893	1.05714	19.0912	3.57274	0.0631922	0.938505	0.0214403	0.0769089	1	12	36	39
Cpr11B	FBgn0030398	11.2979	1.02406	9.42499	0.8543	0.0323878	0.987958	0.0928217	0.794167	1	23	21	21
CG31191	FBgn0051191	7.49248	1.43104	14.1762	2.70761	0.0554738	0.783072	0.0574311	0.0735087	2	19	39	50
CG4793	FBgn0028514	13.0879	1.26112	8.08833	0.779373	0.0133348	0.775273	0.0478321	0.343767	1251	17325	10206	12885
CG14879	FBgn0038419	9.55208	2.25405	10.9456	2.58287	0.0639563	0.594483	0.0560539	0.203819	30	313	347	719
Tsp42El	FBgn0033134	3.25076	0.652433	30.9772	6.21717	0.126461	0.581205	0.0272154	0.0490912	207	704	5784	4088
Pvf2	FBgn0031888	5.48724	0.875446	18.1688	2.89868	0.0558206	0.529224	0.0328054	0.0667347	536	3061	8850	8249
Ugt86Dc	FBgn0040257	7.83351	0.834498	12.6188	1.34427	0.14688	0.881958	0.0709736	0.687558	0	15	20	18
FucTA	FBgn0036485	12.4501	1.55456	7.79329	0.973094	0.0895237	0.729349	0.05809	0.791446	145	1752	1107	1608
CG15865	FBgn0015336	9.28765	0.275545	10.3735	0.307761	0.0514692	0.544999	0.0309151	0.278761	0	15	15	5
CG17739	FBgn0033710	15.3336	8.56433	6.25043	3.49108	0.0687645	0.570482	0.101606	0.141315	3	56	18	172
axed	FBgn0035708	10.032	1.27001	9.41647	1.19209	0.0470453	0.611564	0.0154765	0.0979334	3237	34120	29106	38768
Gdap1	FBgn0035587	11.7129	1.49667	8.04418	1.02788	0.030109	0.508405	0.0172702	0.939283	124	1599	942	1512
AdamTS-A	FBgn0286071	7.82586	2.23092	11.7369	3.34584	0.0107978	0.535381	0.0608585	0.0205683	1321	11056	16178	35041
lncRNA:CR45637	FBgn0267197	6.48869	1.14684	14.0398	2.48147	0.0689638	0.715955	0.0459085	0.115628	19	127	235	286
CG43244	FBgn0262889	8.24654	1.0935	11.0235	1.46173	0.0941543	0.914123	0.0569032	0.421637	0	14	17	19
shot	FBgn0013733	10.7394	1.28682	8.32315	0.997305	0.0118875	0.72578	0.0319884	0.98526	9259	105138	75588	99003
PGRP-LB	FBgn0037906	10.7616	2.87686	8.05137	2.15234	0.122741	0.647312	0.118203	0.474836	116	1107	713	2968
wb	FBgn0261563	10.7957	0.993797	7.93597	0.730546	0.0189171	0.987288	0.015785	0.201807	179	2025	1341	1412
mol	FBgn0086711	6.15991	0.846899	13.4143	1.84428	0.117728	0.757552	0.052525	0.165102	50	297	569	507
Ddr	FBgn0053531	14.3715	1.95207	5.73247	0.778637	0.124597	0.598052	0.124719	0.614676	10	128	47	101
Gdap2	FBgn0042135	10.5688	1.37477	7.69348	1.00075	0.00702615	0.529844	0.0162184	0.997151	1317	14943	9713	14353
lncRNA:CR43951	FBgn0264602	7.98033	0.950965	10.056	1.1983	0.0773156	0.925703	0.0388589	0.481224	16	129	146	144
dnr1	FBgn0260866	6.03199	1.19892	12.8493	2.55393	0.0595708	0.835618	0.0628152	0.0706425	84	554	1135	1311
CG14106	FBgn0260459	8.24654	1.61031	9.30567	1.81713	0.127991	0.507905	0.076819	0.140231	3	27	27	46
Spn88Eb	FBgn0038299	16.4473	2.87072	4.65117	0.811816	0.0547479	0.412883	0.0524852	0.320627	1169	19205	5044	14968
CG13458	FBgn0036479	10.6709	2.36982	7.02909	1.56103	0.134808	0.584457	0.115469	0.351277	4	42	27	59
ect	FBgn0000451	10.241	1.24776	7.31055	0.890716	0.110071	0.763301	0.0977747	0.77198	3	33	21	29
CG16965	FBgn0032387	7.76747	0.823775	9.6318	1.0215	0.102616	0.831264	0.0486141	0.967031	7	52	60	54
egr	FBgn0033483	6.23667	0.785487	11.922	1.50153	0.101199	0.611866	0.0145577	0.407166	1045	7528	11925	9881
CG42321	FBgn0259221	6.65923	0.99061	11.147	1.65819	0.00647599	0.978777	0.0237839	0.0499332	1757	12429	18886	19617
CG9801	FBgn0037623	7.94695	0.996225	9.2191	1.1557	0.0671664	0.977724	0.0518892	0.368833	184	1483	1534	1624
Unc-89	FBgn0053519	9.8378	1.63067	7.36316	1.22048	0.0129591	0.633658	0.0601792	0.376735	130	1370	972	1571
CG8736	FBgn0033308	2.41718	0.638758	29.8551	7.88944	0.127008	0.71607	0.0153482	0.0790472	29	75	813	604
stops	FBgn0086704	4.48693	1.00737	15.8628	3.56137	0.0632316	0.994508	0.0408856	0.0744351	403	2001	6589	6472
CG30069	FBgn0050069	8.67357	1.28387	7.68107	1.13696	0.0128073	0.774406	0.059154	0.438734	361	3361	2843	3574
sano	FBgn0034408	9.13591	2.88933	7.17342	2.26867	0.0448204	0.421073	0.0328367	0.0536447	1415	13212	9787	28661
Ude	FBgn0039226	8.75882	1.19381	7.43245	1.01303	0.0957699	0.609613	0.0617699	0.929033	306	2621	1978	2521
EbpIII	FBgn0011695	3.496	1.26275	18.5904	6.71485	0.134269	0.799491	0.0282363	0.0680411	11	44	201	261
CG11400	FBgn0034198	11.7502	1.89798	5.51879	0.891435	0.044892	0.41735	0.03823	0.572958	26	312	131	262
C3G	FBgn0259228	7.75318	1.44962	8.25381	1.54322	0.0129945	0.638676	0.0477761	0.0930458	3925	32355	32240	47473
wun	FBgn0016078	6.85389	1.10554	9.29853	1.49986	0.0236585	0.766585	0.0144247	0.196982	692	5023	6139	7131
CG6569	FBgn0038909	6.71541	1.28549	9.48468	1.8156	0.0700994	0.754507	0.0282277	0.0707351	164	1133	1498	1963
CG13506	FBgn0034723	7.74124	1.61991	8.14386	1.70416	0.0351767	0.625119	0.032018	0.240797	94	772	742	1245
moody	FBgn0025631	5.5361	0.894662	11.2033	1.81051	0.0258109	0.833805	0.0261985	0.10183	1151	6917	12638	11591
Lip4	FBgn0032264	16.1634	2.31646	3.83564	0.549707	0.0300649	0.50936	0.0763476	0.245526	60	1016	225	564
CG42240	FBgn0250869	6.66484	1.18313	9.28408	1.6481	0.061699	0.824884	0.0317786	0.24856	73	510	645	795
bves	FBgn0031150	10.3345	1.42282	5.91597	0.814495	0.00721379	0.586174	0.0282647	0.419768	1222	13475	6993	10608
hwt	FBgn0264542	5.66132	1.38364	10.7545	2.62842	0.0934358	0.754963	0.0375906	0.0796643	83	459	844	1164
CG14572	FBgn0037128	4.60042	1.00816	13.16	2.88396	0.117609	0.99508	0.0383557	0.119538	6	27	76	79
CG5783	FBgn0032670	9.88234	1.40325	6.11089	0.867724	0.0848685	0.632434	0.0409626	0.562469	23	225	127	189
Ets21C	FBgn0005660	2.55463	0.584964	22.7593	5.21149	0.149196	0.508259	0.0229774	0.0543963	981	2640	20249	12761
CG3288	FBgn0037030	4.52331	0.602712	12.8058	1.70632	0.0602865	0.623261	0.0237977	0.329438	18	86	216	146
Tsp2A	FBgn0024361	9.43032	1.50991	6.06916	0.971748	0.0130068	0.551997	0.0435379	0.884173	37	376	220	349
Timp	FBgn0025879	4.5313	1.13356	12.6203	3.15713	0.0649191	0.772797	0.0222277	0.103735	208	1019	2463	2898
LamC	FBgn0010397	6.37629	0.992386	8.91673	1.38777	0.0100802	0.972994	0.0114161	0.0918996	5203	35077	43994	46624
CG6329	FBgn0033872	8.47099	0.899165	6.28801	0.66745	0.0254184	0.839232	0.0253359	0.171902	99	895	598	556
CG15740	FBgn0030340	5.62412	1.3579	9.44249	2.27981	0.0903161	0.506055	0.05255	0.0680109	1105	6212	9198	13373
CG42394	FBgn0259740	9.47779	3.84624	5.577	2.26324	0.0849198	0.517946	0.0457637	0.118809	3466	32905	17540	72458
CG18507	FBgn0028527	11.6219	1.72451	4.33381	0.643068	0.0646256	0.430087	0.0500323	0.0872514	5	59	20	36
SPE	FBgn0039102	6.99428	3.70152	7.14906	3.78343	0.0602281	0.540365	0.114081	0.0781122	36	266	281	924
lncRNA:CR43900	FBgn0264501	5.4322	1.32111	9.01526	2.19252	0.0283889	0.448148	0.0102742	0.0304895	169	974	1449	2029
CG6225	FBgn0038072	6.58401	1.43222	7.37079	1.60337	0.12452	0.618237	0.0688763	0.464004	10	71	63	93
CG14995	FBgn0035497	6.79673	1.13436	7.05193	1.17695	0.0368467	0.767937	0.0169558	0.268867	1350	9673	9095	10821
Sulf1	FBgn0040271	8.98681	5.08219	5.29416	2.99394	0.0224601	0.436412	0.0457647	0.0316265	384	3643	2007	10361
org-1	FBgn0021767	6.34628	2.18702	7.4249	2.55873	0.0338558	0.428886	0.0328091	0.0809406	69	480	503	1150
CG33461	FBgn0053461	4.84647	0.974096	9.66325	1.94222	0.0354492	0.843975	0.031752	0.110377	790	3988	7076	7311
Arc1	FBgn0033926	4.66349	0.908161	10.0329	1.95379	0.0318357	0.83777	0.010901	0.158136	14350	70897	136845	134955
Ac76E	FBgn0004852	4.69867	0.825799	9.88162	1.73671	0.123464	0.765472	0.0437186	0.224875	90	419	798	719
CG2533	FBgn0030319	5.23463	1.10761	8.75508	1.85252	0.0687044	0.926821	0.0546236	0.215848	16	89	143	152
Sr-CIV	FBgn0031547	5.67401	1.12701	7.81402	1.55208	0.0793251	0.66466	0.0432542	0.0794428	2066	11845	14662	17541
CG5734	FBgn0032191	5.71769	1.17539	7.54643	1.55132	0.0116245	0.607149	0.0145145	0.076544	3351	20302	24111	30133
CG33056	FBgn0053056	6.40847	1.13048	6.66856	1.17636	0.00948027	0.613232	0.0142836	0.206989	1868	12803	11890	14247
CG30287	FBgn0050287	6.44247	0.98763	6.43508	0.986496	0.136002	0.987561	0.0790937	0.959416	32	192	184	177
Fit1	FBgn0035498	6.57611	1.06286	6.10952	0.987445	0.00942718	0.831275	0.0319457	0.764821	6915	48366	40655	45454
rgn	FBgn0261258	3.53686	0.844522	11.1509	2.66258	0.115115	0.707951	0.0280628	0.0319746	1689	6037	17316	15381
CG2201	FBgn0032955	6.78941	1.15943	5.80785	0.991813	0.0602504	0.654987	0.0259001	0.941644	283	1993	1534	1890
CG43071	FBgn0262481	5.43145	1.80045	7.13217	2.36421	0.130043	0.582991	0.0706905	0.180547	5	26	30	62
Nep3	FBgn0031081	4.44948	1.2815	8.66761	2.49637	0.126872	0.672807	0.0658878	0.128361	17	78	128	175
CG12947	FBgn0037753	4.37955	0.948208	8.49507	1.83925	0.0513554	0.81362	0.0160326	0.185893	430	1997	3431	3436
CG5160	FBgn0031906	8.67889	1.04129	4.24157	0.508902	0.0917351	0.961526	0.105578	0.384317	12	113	44	52
glob1	FBgn0027657	9.35504	1.8706	3.8859	0.77701	0.106883	0.430275	0.113373	0.391959	1269	11427	4229	8618
wtrw	FBgn0260005	11.579	1.17592	3.1277	0.317637	0.0354842	0.793518	0.0525126	0.0896711	91	1096	263	340
Fas3	FBgn0000636	5.12245	1.50162	7.06066	2.0698	0.0283464	0.608087	0.0320178	0.08049	362	1986	2514	3868
beat-Ib	FBgn0028645	4.48356	0.775266	7.99811	1.38298	0.0835538	0.779171	0.0357503	0.488811	5	24	39	31
mys	FBgn0004657	5.54454	1.32565	6.39171	1.52821	0.0106992	0.62352	0.0383838	0.0680675	31538	185512	196132	270144
Tsp42Ef	FBgn0033127	4.43531	1.02451	7.78555	1.79838	0.0853466	0.946002	0.0344227	0.266948	195	947	1381	1505
CG31313	FBgn0051313	4.14403	0.902749	8.21049	1.7886	0.111328	0.875355	0.034784	0.329943	640	2915	4740	4739
RIC-3	FBgn0050296	5.64893	1.64957	5.95302	1.73837	0.115702	0.688827	0.092432	0.331418	38	252	243	381
CG43248	FBgn0262893	3.55909	0.714303	9.3688	1.8803	0.0516578	0.69505	0.0170446	0.220808	11	41	97	76
Swip-1	FBgn0032731	5.26067	1.18276	6.31715	1.42028	0.0310654	0.700707	0.0173697	0.0583927	8012	44487	48468	60241
tej	FBgn0033921	3.05144	1.09178	10.8499	3.88202	0.146009	0.748212	0.0413248	0.0306361	54	169	533	615
CG42268	FBgn0259163	4.91185	2.05951	6.73149	2.82248	0.126476	0.434512	0.0673655	0.0695827	51	249	301	654
Arc2	FBgn0033928	3.15209	0.791483	10.3425	2.59698	0.0373743	0.702793	0.0155099	0.0804541	733	2476	7127	6133
CG12112	FBgn0030048	3.87966	1.00642	8.39185	2.17694	0.0138012	0.98765	0.0320966	0.0728914	1515	6259	12255	12943
CG9328	FBgn0032886	6.77209	1.19398	4.75188	0.837796	0.0540899	0.513608	0.0310598	0.215176	4422	31301	19637	24969
bowl	FBgn0004893	4.31835	0.910922	7.29135	1.53805	0.067196	0.841761	0.0211794	0.289887	66	313	463	437
CG7381	FBgn0038098	7.81118	1.54481	4.01778	0.794594	0.0393425	0.442754	0.0426417	0.333709	458	3762	1714	2846
LIMK1	FBgn0283712	6.18229	1.24207	5.07409	1.01943	0.0208372	0.594306	0.0357614	0.818202	1542	10182	7526	9839
Dab	FBgn0000414	4.70478	1.36916	6.6656	1.93979	0.0236002	0.661985	0.0320565	0.064496	1936	9538	12581	17553
CG33462	FBgn0053462	6.78239	0.947871	4.61463	0.644917	0.0471222	0.934838	0.0441435	0.266206	427	3035	1881	1835
capu	FBgn0000256	5.26062	1.16786	5.89877	1.30953	0.031157	0.690927	0.0172032	0.0609578	4689	26164	26561	32555
CG10337	FBgn0032805	4.61676	1.18201	6.6476	1.70195	0.0880157	0.707719	0.0558802	0.151128	141	670	837	1068
βTub97EF	FBgn0003890	6.49947	0.988615	4.59772	0.699345	0.0334134	0.958329	0.0202099	0.100235	3199	21903	13870	14653
CG11155	FBgn0039927	6.90096	2.96094	4.24405	1.82096	0.0974807	0.417748	0.0515005	0.289272	118	943	490	1497
GluClalpha	FBgn0024963	5.0941	1.25818	5.68969	1.40528	0.106508	0.765876	0.0693843	0.457695	9	45	45	62
Cad86C	FBgn0261053	4.60544	1.83876	6.25275	2.49646	0.101357	0.414426	0.034561	0.0292174	169	792	973	1872
CG42366	FBgn0259712	3.53205	1.48569	7.95588	3.3465	0.0669852	0.786869	0.0384247	0.267139	13	49	96	195
CG3077	FBgn0031457	4.1872	0.920745	6.65212	1.46277	0.015169	0.78936	0.0159111	0.101637	2175	9747	13852	13421
Syngr	FBgn0033876	4.81782	1.09823	5.70854	1.30127	0.126913	0.899229	0.060987	0.579399	23	130	133	145
CG33090	FBgn0028916	8.85879	1.38943	3.08756	0.48426	0.0256564	0.53433	0.062276	0.0786352	661	6184	1890	2849
GNBP2	FBgn0040322	3.64439	0.849429	7.47402	1.74203	0.0333337	0.815755	0.0143955	0.272032	22	86	155	149
Cralbp	FBgn0035636	4.54744	1.61746	5.80597	2.06511	0.0480894	0.433004	0.0235642	0.116214	28	139	154	264
spir	FBgn0003475	2.58333	0.818064	10.1369	3.21006	0.13923	0.78427	0.0214603	0.116639	1360	3579	12968	11501
Vinc	FBgn0004397	4.90825	1.17558	5.28232	1.26517	0.0189942	0.722007	0.0220582	0.0994787	7237	37629	36832	45506
lncRNA:CR43910	FBgn0264511	3.97234	0.849856	6.39252	1.36764	0.0194608	0.839773	0.0673602	0.159821	40	168	262	219
CG13117	FBgn0032140	4.08474	0.978765	6.14673	1.47285	0.0119436	0.837686	0.0107937	0.0645397	15117	65523	87977	91454
sra	FBgn0086370	3.64164	0.904136	6.86918	1.70546	0.0192725	0.712626	0.0125417	0.059557	2517	9748	16335	15671
Tsp42Ed	FBgn0029507	6.41755	1.00749	3.82298	0.600171	0.038837	0.978746	0.036081	0.0807989	1162	7841	4155	4501
Vrp1	FBgn0243516	4.68524	1.36317	5.23414	1.52287	0.0449257	0.734802	0.0733835	0.185055	4618	23156	24545	33228
CG4301	FBgn0030747	4.22555	1.25923	5.77971	1.72237	0.149328	0.48839	0.0808958	0.0601028	616	2540	3108	4175
Pmp70	FBgn0031069	3.68448	1.2327	6.5469	2.19037	0.0878249	0.633735	0.0239933	0.0317935	3976	15061	24319	31364
CG6983	FBgn0035896	5.65717	1.24328	4.22148	0.927755	0.0194714	0.506843	0.0188375	0.586938	901	5392	3601	4795
CG14853	FBgn0038246	6.30264	1.44427	3.78593	0.867555	0.0946254	0.779106	0.105581	0.836187	6	38	21	37
cher	FBgn0014141	5.27048	1.37036	4.31373	1.1216	0.0167404	0.642355	0.0512791	0.448963	39837	222847	168419	238222
CG44251	FBgn0265186	2.73741	0.557169	8.26035	1.6813	0.138606	0.636245	0.0483185	0.241851	122	358	915	539
RhoGAP18B	FBgn0261461	4.05581	1.33842	5.56833	1.83756	0.0722848	0.62136	0.0238031	0.0270691	6459	27375	34513	47869
B4	FBgn0023407	3.88748	1.17413	5.66906	1.71222	0.1285	0.790479	0.0391839	0.0182724	1508	5948	8104	9668
asRNA:CR44987	FBgn0266322	4.32798	1.04438	4.96322	1.19766	0.0261862	0.965232	0.0967419	0.472178	18	83	93	94
PGRP-SA	FBgn0030310	2.70145	0.821631	7.94751	2.41719	0.0353767	0.810768	0.0159674	0.193607	234	670	1778	1648
Sr-CIII	FBgn0020376	3.73311	1.03382	5.64145	1.5623	0.0641905	0.815306	0.0251095	0.0565117	835	3271	4422	4872
CG11537	FBgn0035400	3.71884	0.91377	5.65093	1.38851	0.030191	0.809717	0.0208164	0.198115	4683	18648	25316	24147
Dhap-at	FBgn0040212	4.1438	1.32612	5.00551	1.60189	0.028257	0.549028	0.0316299	0.0943738	597	2631	2878	4001
Fhos	FBgn0266084	2.08781	0.852355	9.90099	4.04212	0.0905007	0.840407	0.0506689	0.0409862	113	255	1138	967
CG8312	FBgn0037720	4.64578	1.12851	4.43024	1.07615	0.0207355	0.814643	0.0400611	0.555806	2499	12314	10826	12559
sli	FBgn0264089	3.09661	1.17105	6.54758	2.47612	0.139078	0.804752	0.0349984	0.166403	250	884	1613	1927
CG17760	FBgn0033756	3.59454	1.09409	5.62129	1.71098	0.099463	0.746777	0.0316878	0.0216006	2121	7929	11116	12896
CG9981	FBgn0030746	3.04225	0.947546	6.49841	2.02401	0.0525926	0.861484	0.0180762	0.050451	82	264	502	502
CG42684	FBgn0261570	4.06528	1.44576	4.84318	1.72241	0.0235441	0.63061	0.0484805	0.0505499	2568	11100	12295	18115
CG30090	FBgn0050090	5.05504	0.8007	3.84493	0.609023	0.00810003	0.615976	0.00782896	0.138129	862	4635	3154	2712
CG34194	FBgn0085223	3.10684	0.535817	6.2056	1.07024	0.11023	0.50757	0.0434601	0.867797	127	440	777	441
ItgaPS5	FBgn0034880	3.93748	1.4319	4.82876	1.75602	0.0642735	0.547961	0.0340577	0.154889	6251	25304	28057	41924
CG34423	FBgn0085452	3.35254	0.898123	5.62626	1.50724	0.02571	0.82911	0.0409133	0.0316391	368	1305	2011	1870
CG7378	FBgn0030976	7.20735	1.58346	2.60659	0.572672	0.0301949	0.633676	0.0560625	0.292032	92	709	225	399
CalpA	FBgn0012051	3.77636	1.16902	4.90494	1.51838	0.0252433	0.645833	0.0327473	0.0408894	3909	15714	18354	22640
Naam	FBgn0051216	3.35035	0.972562	5.4586	1.58456	0.0602015	0.884059	0.027211	0.0697503	271	953	1390	1444
lncRNA:CR42839	FBgn0262028	2.38966	0.874443	7.42978	2.71876	0.149024	0.754834	0.0491336	0.0582273	34	84	230	216
Debcl	FBgn0029131	3.07091	0.922965	5.75405	1.72939	0.0207527	0.763145	0.0152879	0.0394643	3300	10717	18054	17606
mew	FBgn0004456	5.70275	1.86906	3.09107	1.01309	0.0835592	0.413873	0.0575619	0.948052	3597	21074	10395	20657
jar	FBgn0011225	3.84958	0.966406	4.52687	1.13643	0.0223872	0.903869	0.0143104	0.402054	697	2846	3000	3100
Myo31DF	FBgn0086347	4.40636	1.2245	3.89886	1.08347	0.0170911	0.641646	0.0262849	0.346253	18613	86538	69591	89444
twf	FBgn0038206	3.74114	1.08044	4.57801	1.32213	0.0293033	0.79796	0.0170568	0.0707012	4385	17356	19195	21833
Cam	FBgn0000253	3.93594	1.28282	4.2317	1.37921	0.0154487	0.444238	0.0246423	0.0644887	89226	372988	360784	489646
SP1173	FBgn0035710	3.88064	0.788768	4.24216	0.86225	0.149296	0.695219	0.0213589	0.777873	164	746	653	566
sfl	FBgn0020251	5.68346	1.43001	2.84649	0.716205	0.0324935	0.63012	0.0887742	0.277313	1037	6339	2910	4400
iav	FBgn0086693	2.05157	0.930312	7.75042	3.51454	0.130406	0.947866	0.0155062	0.171905	55	123	405	452
Zw	FBgn0004057	2.38193	0.885391	6.61757	2.45983	0.0786658	0.755948	0.0145099	0.0682392	599	1548	3751	3533
CG17834	FBgn0028394	2.67584	0.72951	5.8339	1.59049	0.0694022	0.430387	0.0150812	0.119272	201	573	1116	865
Abl	FBgn0000017	3.85782	1.34353	4.03251	1.40437	0.0349883	0.73322	0.0751855	0.0545452	5373	22004	21792	29409
rogdi	FBgn0036697	2.95386	1.02542	5.24642	1.82126	0.0333429	0.907833	0.0153772	0.0647448	2277	7131	11293	12241
CG18155	FBgn0029945	2.47476	1.23442	6.21504	3.10009	0.103365	0.761426	0.0284169	0.0644108	101	266	600	772
SPH93	FBgn0032638	8.2914	5.31985	1.84159	1.18158	0.0700864	0.415521	0.104021	0.801407	805	7552	1405	8927
CG31729	FBgn0051729	5.34013	1.38547	2.70007	0.700518	0.00607882	0.446455	0.0159443	0.080271	8793	50181	22662	33451
CG30054	FBgn0050054	2.93523	1.55815	4.89347	2.59766	0.122702	0.413346	0.0510455	0.115843	51	159	227	375
Gclc	FBgn0040319	2.34604	0.939912	6.08607	2.43831	0.0668363	0.723971	0.0221063	0.0264648	1535	3778	8794	8803
mthl3	FBgn0028956	4.41847	1.20282	3.20697	0.873022	0.0253394	0.611747	0.0320033	0.357011	966	4562	2970	3767
mthl2	FBgn0035623	4.31483	2.18661	3.26511	1.65464	0.00778378	0.509016	0.0271833	0.0781266	11816	54378	36807	85989
w	FBgn0003996	1.68144	1.15031	8.29673	5.67597	0.14998	0.840386	0.0521741	0.0450427	2776	5075	23023	27445
rhea	FBgn0260442	4.4283	1.29072	3.12584	0.911091	0.0486479	0.758169	0.117005	0.514573	30361	143535	96359	124078
CG32264	FBgn0052264	3.44383	1.30376	3.98077	1.50703	0.0883396	0.549057	0.0291469	0.0261368	2326	8361	8755	11992
CG43427	FBgn0263346	5.15997	1.70714	2.63547	0.87193	0.00715014	0.497479	0.0865887	0.256726	2494	13719	6436	11390
Ect3	FBgn0260746	3.64688	0.98675	3.70442	1.00232	0.0684883	0.947752	0.0545526	0.989201	1145	4303	3919	4104
mgl	FBgn0261260	4.23831	1.18758	3.1781	0.890508	0.0280322	0.741169	0.0371988	0.398963	745	3377	2288	2819
Ekar	FBgn0039916	3.51953	1.4196	3.82606	1.54324	0.10201	0.712806	0.0692668	0.287853	19	71	70	100
Apc	FBgn0015589	4.52452	1.36518	2.97224	0.89681	0.0140008	0.625486	0.0773384	0.299508	6324	30456	18426	26034
dop	FBgn0267390	1.87852	0.908528	7.11067	3.43901	0.128787	0.895457	0.0605144	0.045595	6659	13605	48026	43693
CG9674	FBgn0036663	4.39277	1.14679	3.03532	0.792411	0.0577747	0.765606	0.0413633	0.141098	1452	6635	4184	5019
CG44085	FBgn0264894	2.27193	0.848975	5.83713	2.18122	0.117228	0.825396	0.0738583	0.0707156	3564	8807	21189	17977
Ctl2	FBgn0039637	2.58705	0.688976	5.064	1.34863	0.090807	0.462415	0.0211586	0.314037	3991	11322	19474	14150
Men-b	FBgn0029155	2.96975	1.07418	4.39823	1.59087	0.0988683	0.855479	0.0303524	0.0471229	3740	11463	15526	17333
pod1	FBgn0029903	3.88072	1.27618	3.28424	1.08002	0.0538699	0.687896	0.0461895	0.0975275	21172	86748	67633	89077
Ugt86Da	FBgn0040259	3.44566	1.00678	3.67361	1.07339	0.132021	0.977663	0.102186	0.722238	390	1360	1268	1375
Tre1	FBgn0046687	4.14409	1.44035	3.02004	1.04967	0.130651	0.415632	0.101616	0.666521	1291	5392	3507	5373
fry	FBgn0016081	2.26255	0.652411	5.52179	1.59222	0.0172556	0.664745	0.0766169	0.19169	6173	14854	34782	22663
GATAe	FBgn0038391	2.24142	0.637231	5.56859	1.58314	0.0706187	0.417498	0.0211643	0.116106	68	162	358	242
Gγ30A	FBgn0267252	2.35913	0.805344	5.27721	1.8015	0.0188703	0.47005	0.0160029	0.0326555	21099	52871	106550	90477
lncRNA:CR44779	FBgn0266005	2.48032	2.10851	5.0059	4.25549	0.0234254	0.509274	0.0283614	0.117188	567	1493	2735	6547
daw	FBgn0031461	2.39145	0.704848	5.18795	1.52908	0.0510578	0.557747	0.0150802	0.211737	138	351	680	515
CG1246	FBgn0035360	3.62909	1.18286	3.40788	1.11075	0.138084	0.760995	0.0561322	0.793018	30	125	99	123
GAPcenA	FBgn0035879	3.16728	1.06059	3.89207	1.30329	0.00747163	0.900266	0.0575628	0.0708192	4609	15520	17564	19203
CG42259	FBgn0266569	3.11649	2.07742	3.89046	2.59334	0.028606	0.413482	0.0404698	0.0507133	410	1363	1545	3387
Lnpk	FBgn0033309	2.46807	0.893754	4.90922	1.77776	0.0223688	0.765431	0.0293146	0.0861426	1809	4767	8496	8057
Usp12-46	FBgn0039025	3.14011	1.16417	3.83996	1.42363	0.0893123	0.670785	0.0279991	0.15551	884	2892	3187	3954
CG8177	FBgn0036043	4.18498	1.79875	2.84976	1.22485	0.113728	0.470053	0.0773555	0.217162	3419	14462	9096	17003
NKAIN	FBgn0085442	2.97881	1.12036	3.94623	1.48421	0.0200229	0.849379	0.0750233	0.0704235	13121	41443	51580	58492
olf186-F	FBgn0041585	2.82071	1.03241	4.07846	1.49275	0.0889587	0.772186	0.0418147	0.040848	3982	11795	15260	16725
ZnT63C	FBgn0035432	2.69103	1.16697	4.26784	1.85076	0.0171176	0.729167	0.031114	0.0336097	6154	17646	25295	30886
CG42458	FBgn0259935	4.02266	0.856183	2.85439	0.607528	0.0420891	0.908022	0.137008	0.479411	8	34	23	22
rst	FBgn0003285	2.75876	1.06376	4.1104	1.58495	0.119221	0.909848	0.0339482	0.277146	38	113	152	168
wnd	FBgn0036896	2.89432	1.02585	3.8426	1.36196	0.0347761	0.967032	0.0556847	0.197344	1406	4275	5314	5573
bwa	FBgn0045064	1.9425	0.675028	5.71546	1.98615	0.126432	0.464658	0.0167504	0.103265	460	975	2485	1785
lncRNA:CR44339	FBgn0265427	2.96111	1.11885	3.70718	1.40076	0.141815	0.895249	0.0719925	0.500578	9	29	33	40
bmm	FBgn0036449	3.37187	1.01267	3.25367	0.977169	0.0238329	0.958404	0.0157845	0.854849	1246	4479	3851	4163
CG8839	FBgn0033717	2.87298	0.977116	3.77337	1.28334	0.0286072	0.849924	0.0344327	0.173292	11782	36114	41840	43596
CG42514	FBgn0260388	3.64853	1.86055	2.95706	1.50794	0.0974009	0.474021	0.0875892	0.172443	123	461	330	652
AnxB9	FBgn0000083	2.91615	1.05704	3.67879	1.33348	0.0120393	0.765936	0.0145921	0.0460672	27940	86531	97673	109438
CG1657	FBgn0030286	3.48337	1.16148	3.07759	1.02618	0.0230182	0.765779	0.0630971	0.81896	2352	8714	7054	8472
RhoGAP71E	FBgn0036518	2.94944	1.20672	3.5981	1.47212	0.00778394	0.742101	0.0612815	0.0315521	7617	23887	26812	33401
CG10527	FBgn0034583	2.38021	0.727195	4.44317	1.35747	0.0762134	0.429728	0.0318061	0.148347	2773	6886	11504	8913
Gapdh2	FBgn0001092	4.31709	1.46799	2.40434	0.817574	0.0255206	0.464881	0.0255579	0.356747	12510	57506	28597	45242
Atg18b	FBgn0032935	2.72422	1.08186	3.79733	1.50803	0.0483866	0.801838	0.0217384	0.0642426	870	2500	3143	3588
CG30148	FBgn0050148	4.21121	1.32692	2.43784	0.768148	0.0310697	0.570008	0.0332568	0.332616	321	1464	744	1063
krz	FBgn0040206	3.55889	1.43814	2.87928	1.16351	0.0391338	0.429986	0.0224566	0.175916	3383	12778	9287	14143
FER	FBgn0000723	3.02259	1.16206	3.37338	1.29693	0.0174158	0.765484	0.0647303	0.149071	2955	9519	9733	11820
Eb1	FBgn0027066	3.21781	1.23614	3.16153	1.21453	0.0793153	0.560526	0.0309202	0.146322	19112	64762	57122	74662
RhoGEF3	FBgn0264707	3.20728	1.58039	3.12561	1.54015	0.0844902	0.505948	0.0398237	0.054187	3851	12896	11482	18797
ebd2	FBgn0037076	2.60877	1.11661	3.7967	1.62506	0.0615877	0.621022	0.0212543	0.0383167	271	747	970	1147
CG14253	FBgn0039467	3.07763	1.27793	3.18276	1.32159	0.133399	0.47481	0.0796697	0.0601238	21723	68196	63171	85751
GILT1	FBgn0038149	3.01877	1.0737	3.2394	1.15218	0.0351043	0.765968	0.0156517	0.432751	2934	9594	9051	10349
GramD1B	FBgn0085423	2.55678	0.934133	3.82016	1.39572	0.0647841	0.931792	0.106003	0.12573	3181	8640	12457	11486
CG7720	FBgn0038652	2.8811	1.61322	3.37326	1.88879	0.0845767	0.476325	0.0644191	0.0592781	551	1660	1717	2965
Esyt2	FBgn0266758	2.72016	0.973992	3.52274	1.26137	0.101318	0.926846	0.03198	0.0666156	15745	44435	52116	53386
Adgf-A	FBgn0036752	3.37071	1.86766	2.75572	1.5269	0.0258498	0.497919	0.0267077	0.0909691	17244	61793	45517	90095
CG45076	FBgn0266446	4.29698	2.03639	2.11121	1.00053	0.0306627	0.427126	0.0835511	0.99791	233	1063	470	1004
Zasp52	FBgn0265991	3.13451	1.14462	2.88095	1.05203	0.0381168	0.838542	0.107138	0.519687	15947	52851	46083	53102
CG43340	FBgn0263077	3.24681	1.24587	2.77389	1.0644	0.0302275	0.699739	0.0668919	0.689129	7240	25056	19599	25507
CG5001	FBgn0031322	2.3038	1.58867	3.90525	2.69302	0.106333	0.492849	0.0316849	0.0545385	110	265	410	683
Adgf-A2	FBgn0043025	2.98008	1.65424	3.0185	1.67557	0.139775	0.421394	0.090066	0.109779	156	470	429	760
prominin-like	FBgn0026189	3.59352	1.3545	2.45093	0.923825	0.00660359	0.504477	0.0464881	0.553461	13088	49972	30831	44216
Ptp61F	FBgn0267487	2.75684	0.978409	3.16575	1.12353	0.0345608	0.960736	0.0510505	0.091675	4414	12929	13606	13778
iPLA2-VIA	FBgn0036053	2.71387	1.16862	3.20111	1.37843	0.0116042	0.734592	0.0513198	0.0305975	6122	17647	18942	23106
CG31145	FBgn0051145	4.13304	1.56303	2.07459	0.78457	0.0817366	0.474685	0.112709	0.361892	166	707	320	540
Chd64	FBgn0035499	2.86185	1.27394	2.97962	1.32637	0.148717	0.443404	0.089234	0.147061	86333	251627	233961	319032
CG6362	FBgn0028740	2.10484	1.11318	4.04749	2.14059	0.120115	0.857552	0.0309703	0.138154	53	117	205	243
Dic1	FBgn0027610	1.58336	0.744823	5.37976	2.53068	0.0781934	0.619774	0.0294877	0.0727758	1916	3250	9930	7839
asRNA:CR43257	FBgn0262902	2.46364	0.925888	3.42073	1.28559	0.0911423	0.76297	0.0267681	0.049267	290	753	935	917
Socs36E	FBgn0041184	2.43236	1.03148	3.45579	1.46549	0.0583173	0.972908	0.112474	0.297175	963	2507	3420	3551
Syb	FBgn0003660	2.48937	1.13042	3.33533	1.51457	0.0347379	0.562206	0.026706	0.0472172	28284	75319	89774	107807
Exn	FBgn0261547	2.43417	0.894387	3.40682	1.25176	0.054357	0.835578	0.060381	0.0688789	4572	11819	15346	13998
Csk	FBgn0262081	1.97909	0.981833	4.14546	2.05658	0.0237157	0.964702	0.0434828	0.0267729	7271	15312	29302	29925
drongo	FBgn0020304	2.75886	1.07221	2.91036	1.13109	0.0095054	0.843463	0.0559507	0.0751646	14111	41471	39746	44422
S	FBgn0003310	1.67267	0.941108	4.78656	2.69309	0.103245	0.926143	0.052538	0.0325654	1748	3095	8279	7859
Pgant3	FBgn0027558	2.04431	1.08728	3.91492	2.08217	0.0190981	0.786973	0.0299599	0.0215054	2488	5411	9351	10679
α-Man-IIb	FBgn0026616	3.1503	1.61554	2.53355	1.29926	0.129434	0.478893	0.0966677	0.163207	405	1285	945	1591
mbl	FBgn0265487	2.50172	1.13375	3.14725	1.42629	0.0837539	0.801623	0.046197	0.0601295	1249	3284	3793	4423
Tomosyn	FBgn0030412	2.90617	1.15646	2.70151	1.07502	0.0589267	0.763096	0.0454802	0.471704	6662	20570	17360	20937
caps	FBgn0023095	2.19196	0.918015	3.56717	1.49397	0.120095	0.815377	0.0421675	0.198265	279	645	936	922
glec	FBgn0015229	3.64277	1.45837	2.11158	0.845359	0.016717	0.584404	0.0208785	0.555224	2864	11066	5753	9192
aru	FBgn0029095	2.75257	1.05985	2.77255	1.06754	0.0485468	0.767575	0.0219559	0.478896	9126	26570	23958	27036
CG7029	FBgn0039026	2.18854	1.01613	3.48345	1.61735	0.0603019	0.983056	0.102886	0.0905239	7776	18028	27585	27737
CG14907	FBgn0038455	1.76437	0.798438	4.282	1.93776	0.0408671	0.582734	0.017188	0.0644389	692	1306	2820	2400
lama	FBgn0016031	2.70933	1.22193	2.78835	1.25757	0.0502773	0.528764	0.032823	0.272072	3332	9606	8762	11353
Ilk	FBgn0028427	2.74975	1.07913	2.74082	1.07563	0.0291575	0.705785	0.0243605	0.437666	5238	15393	13666	15753
Rac2	FBgn0014011	2.84487	1.24223	2.6425	1.15387	0.0253302	0.651582	0.0498922	0.336809	7774	23420	19814	25709
Rap1	FBgn0004636	2.57652	1.27275	2.90134	1.4332	0.0562008	0.634298	0.0628171	0.0980177	36531	100186	102850	136609
CG17193	FBgn0040571	3.10232	0.668661	2.38119	0.513233	0.0974914	0.746098	0.0701951	0.342892	20	64	45	35
CG17841	FBgn0028480	2.24962	1.46637	3.26295	2.12689	0.0684682	0.46608	0.045083	0.0561754	3042	7271	9508	14686
Spn88Ea	FBgn0028984	3.23615	1.44971	2.26171	1.01319	0.0136267	0.490416	0.0517698	0.900093	4179	14438	9044	13857
CG32066	FBgn0052066	2.69198	1.33927	2.71336	1.34991	0.0235698	0.633851	0.0644057	0.0667716	5319	15126	14033	19495
CAH3	FBgn0030056	2.28724	1.01281	3.10362	1.37431	0.0689235	0.937948	0.0158386	0.210592	3607	8933	10619	11459
MFS3	FBgn0031307	2.17078	0.80622	3.26454	1.21244	0.108349	0.59281	0.0318775	0.406452	6387	15122	19930	16959
RNaseX25	FBgn0010406	2.15979	1.20024	3.28025	1.82291	0.0505787	0.735136	0.0619921	0.0683821	2749	6334	8723	10955
CG18563	FBgn0032639	2.75754	1.29867	2.56079	1.20601	0.0510367	0.53432	0.0372292	0.374314	195	569	472	655
CG2747	FBgn0037541	2.74468	1.1746	2.56802	1.099	0.0152499	0.806652	0.122819	0.33264	5635	16482	14524	17168
5PtaseI	FBgn0259178	2.61329	1.41801	2.69696	1.46342	0.100355	0.5794	0.0806472	0.192826	1023	2870	2693	3958
CG10874	FBgn0031395	1.84513	0.737101	3.81222	1.52292	0.0883812	0.41716	0.0221986	0.0688821	3185	6252	11511	8956
Klp98A	FBgn0004387	2.47675	1.01979	2.77699	1.14341	0.0190197	0.96315	0.0605289	0.18532	4265	11208	11534	12196
Fim	FBgn0024238	2.69735	1.12867	2.54732	1.0659	0.0748215	0.757925	0.037214	0.171188	12179	34761	29763	35200
Su(dx)	FBgn0003557	2.72151	1.21653	2.52221	1.12745	0.0254531	0.690513	0.0569088	0.394244	6563	18995	15982	20392
MCU	FBgn0042185	1.82076	0.824941	3.74835	1.69829	0.0825921	0.466243	0.0231117	0.0628034	784	1517	2805	2446
CG10444	FBgn0034494	3.01137	1.56977	2.25392	1.17493	0.0566127	0.450423	0.0354812	0.456766	1042	3309	2211	3761
trio	FBgn0024277	2.97817	1.34912	2.27408	1.03016	0.0239359	0.555728	0.0510462	0.785054	9542	30169	20866	29527
AdSS	FBgn0027493	1.72321	0.797271	3.91724	1.81238	0.131806	0.794224	0.0441765	0.0853473	5828	10621	21330	18033
CG32425	FBgn0052425	2.18715	0.873313	3.01869	1.20534	0.0222632	0.529623	0.0147447	0.110885	3259	7600	9354	8659
Rap2l	FBgn0283666	2.31163	1.16898	2.83444	1.43337	0.0149784	0.434217	0.0136496	0.0497141	3299	8123	8872	11044
CG5004	FBgn0260748	1.75848	0.857651	3.69849	1.80384	0.0357419	0.605558	0.0170592	0.021868	6362	11929	22482	20345
CG10103	FBgn0035715	2.12876	0.96227	3.03174	1.37044	0.0609992	0.873301	0.0222185	0.0719067	8995	20409	25921	26359
CG33460	FBgn0053460	1.99103	0.911523	3.23393	1.48054	0.123714	0.583958	0.0486161	0.0753253	4593	9597	13925	13499
CG33494	FBgn0053494	2.5075	1.39741	2.56629	1.43017	0.0289575	0.422724	0.0159522	0.08902	9879	26560	24082	36094
lncRNA:CR45639	FBgn0267199	2.45283	1.59069	2.59729	1.68438	0.130706	0.44595	0.0290359	0.187664	131	346	324	546
p38a	FBgn0015765	2.86628	1.33843	2.20249	1.02847	0.0138451	0.516017	0.043123	0.563162	1747	5349	3686	5202
Trxr-1	FBgn0020653	1.53376	0.741024	4.08253	1.97244	0.0259032	0.427373	0.0219823	0.0605637	8820	14394	34346	26987
cnn	FBgn0013765	2.62109	1.03589	2.387	0.943369	0.0571778	0.890498	0.050377	0.62237	4141	11608	9480	10386
CG34138	FBgn0083974	2.08079	0.848157	2.98835	1.21809	0.0562082	0.801702	0.0738882	0.461182	29	64	85	75
CG31523	FBgn0051523	2.00031	1.00028	3.10313	1.55177	0.0374316	0.99888	0.0321039	0.0490544	7956	16906	23731	24856
Irk1	FBgn0265042	3.26651	1.32163	1.89547	0.766911	0.126596	0.509614	0.144243	0.236992	7814	26260	13694	19351
fzr	FBgn0262699	2.33824	1.19636	2.60012	1.33035	0.041302	0.767007	0.0837975	0.17026	3070	7568	7834	9568
Gprk2	FBgn0261988	2.94949	1.47886	2.03753	1.0216	0.0207801	0.49055	0.0583495	0.850053	4470	13956	8747	13587
CG14906	FBgn0015351	1.31578	0.612922	4.56268	2.12541	0.139047	0.424413	0.0237201	0.0696549	871	1229	3799	2487
Syx13	FBgn0036341	2.19579	0.932596	2.72255	1.15632	0.0977424	0.754783	0.0431884	0.226088	4799	11115	12288	12142
Syx1A	FBgn0013343	2.0926	1.16103	2.85371	1.58332	0.0623836	0.809448	0.101528	0.0828918	4306	9570	12231	14386
mbc	FBgn0015513	2.25629	1.15499	2.62675	1.34462	0.0787853	0.811336	0.0869518	0.0706548	12510	29560	32241	37891
galectin	FBgn0031213	2.87691	1.21491	2.05127	0.866243	0.0643694	0.5797	0.0359128	0.272819	3041	9263	5930	7648
rho-5	FBgn0041723	3.12608	1.24532	1.84997	0.736962	0.0487336	0.755285	0.0835344	0.411611	153	513	270	360
CG1943	FBgn0037468	2.31285	1.14088	2.4319	1.19961	0.0346166	0.613785	0.0262475	0.227986	20610	50580	47491	57851
ens	FBgn0264693	2.52692	1.18973	2.21876	1.04464	0.0256086	0.701504	0.0712157	0.373259	8251	22217	17716	22023
CG3726	FBgn0029824	3.17705	1.60876	1.76262	0.892532	0.0301093	0.455807	0.0510755	0.594621	428	1443	713	1246
Frl	FBgn0267795	2.42028	1.2851	2.30871	1.22586	0.093641	0.685956	0.0743096	0.0681734	25902	65673	57803	76703
foi	FBgn0024236	1.90592	0.83021	2.92824	1.27553	0.019279	0.678887	0.0357396	0.28407	3788	7686	10604	9325
Gαi	FBgn0001104	2.19319	1.09188	2.51419	1.25169	0.0127497	0.67052	0.0219034	0.0714416	7810	18259	18752	21731
hppy	FBgn0263395	2.39807	1.09581	2.29818	1.05017	0.00999073	0.819057	0.0830974	0.464509	2479	6317	5539	6326
stck	FBgn0020249	2.18272	0.952414	2.51607	1.09787	0.0572611	0.713702	0.0320685	0.253062	2968	6847	7067	7149
rdgA	FBgn0261549	3.26151	2.10369	1.68224	1.08506	0.0502155	0.463044	0.10677	0.716586	361	1245	570	1299
Myd88	FBgn0033402	1.75916	0.885882	3.11657	1.56945	0.0748072	0.749545	0.028267	0.0578666	3380	6305	10118	9396
Pax	FBgn0041789	2.12891	1.10645	2.5659	1.33357	0.144645	0.76341	0.0559144	0.111508	19277	42639	46530	54021
CG5346	FBgn0038981	2.12679	1.01411	2.56211	1.22169	0.0134085	0.93927	0.0205344	0.0752033	3568	8103	8730	9375
Tak1	FBgn0026323	1.59533	0.897645	3.40675	1.91687	0.0845118	0.704545	0.022123	0.0475848	4523	7730	14695	13999
CenB1A	FBgn0039056	1.94496	1.01582	2.7871	1.45566	0.0312024	0.954246	0.0279685	0.0508217	2819	5811	7500	8030
Frl	FBgn0267795	2.43473	1.24728	2.22487	1.13977	0.127064	0.766112	0.135309	0.168999	659	1653	1433	1795
Hph	FBgn0264785	1.92051	0.902077	2.81279	1.32118	0.00984033	0.674039	0.0283308	0.0305214	2332	4762	6273	5980
Cyp4ad1	FBgn0033292	1.62898	0.57691	3.31322	1.17339	0.114638	0.462264	0.0220607	0.381508	67	116	210	129
bif	FBgn0014133	2.43958	1.43332	2.20571	1.29592	0.01742	0.488459	0.0683624	0.0808328	15282	39641	32474	49001
CG5521	FBgn0039466	2.25538	1.08739	2.38472	1.14975	0.0279367	0.862461	0.0831339	0.354359	1641	3943	3819	4284
CG31710	FBgn0051710	2.0511	0.933667	2.61382	1.18982	0.106956	0.763268	0.0461507	0.227548	2774	5976	6773	6703
Irc	FBgn0038465	2.04707	0.790495	2.61707	1.01061	0.0314078	0.508551	0.0132144	0.944221	5945	13066	14802	12514
yuri	FBgn0045842	2.18564	0.991574	2.43615	1.10522	0.0235684	0.974568	0.02991	0.24718	3490	8127	8111	8491
CG30187	FBgn0050187	1.83951	0.778646	2.89414	1.22506	0.106788	0.466862	0.042572	0.14706	3313	6391	8973	7433
Fur1	FBgn0004509	1.67117	0.960798	3.18429	1.83073	0.102863	0.938833	0.0545595	0.0358689	3231	5724	10071	9941
sqz	FBgn0010768	2.32626	0.869921	2.28626	0.854963	0.0347833	0.775484	0.0888642	0.328854	1426	3517	3178	2863
CG1572	FBgn0030309	1.89424	0.912833	2.80749	1.35293	0.0353664	0.642163	0.0127666	0.0993501	32396	65105	86472	84121
PGRP-LA	FBgn0035975	2.11083	0.892875	2.51541	1.06401	0.0392271	0.661168	0.015698	0.675935	438	995	1048	996
CG11357	FBgn0035558	2.66377	1.7166	1.99307	1.28438	0.0641471	0.481719	0.0353577	0.212899	10005	28180	18995	34743
nuf	FBgn0013718	2.16429	1.2136	2.43898	1.36763	0.0169963	0.734758	0.0911	0.0531208	6530	15110	15582	19550
Pde8	FBgn0266377	2.22743	1.41383	2.35713	1.49615	0.0291401	0.584157	0.0815349	0.0817402	7724	18255	17723	25954
CG13124	FBgn0032156	1.85638	1.01144	2.75775	1.50255	0.127303	0.981924	0.0607814	0.0349531	2544	4949	6798	7080
CG2277	FBgn0035204	2.4766	1.14295	2.06344	0.952269	0.109746	0.598499	0.0801113	0.516262	897	2312	1722	2089
CG16986	FBgn0035356	2.15456	1.56681	2.37124	1.72439	0.0566045	0.480539	0.0494774	0.0894888	116	266	264	433
Jupiter	FBgn0051363	2.30334	1.30032	2.2172	1.25169	0.140115	0.526456	0.0665389	0.191608	57246	137436	119428	164307
CG14207	FBgn0031037	1.85935	0.89646	2.72316	1.31294	0.0191512	0.786933	0.0481295	0.246551	1964	3893	5127	4894
Dad	FBgn0020493	2.07935	1.14293	2.4078	1.32347	0.130674	0.809819	0.0848315	0.078682	506	1090	1175	1372
Myo61F	FBgn0010246	2.27223	1.20157	2.15341	1.13874	0.054255	0.507513	0.0317531	0.191402	34119	81786	69554	88505
dlg1	FBgn0001624	1.93729	0.958267	2.51235	1.24271	0.0183952	0.916089	0.0696493	0.148479	8820	18182	21506	21434
spin	FBgn0086676	2.07533	1.0759	2.34519	1.2158	0.0121025	0.801526	0.0410982	0.211737	9441	20861	21261	24299
Klp10A	FBgn0030268	1.97152	1.03137	2.43991	1.2764	0.0299622	0.939035	0.0615962	0.0890836	11352	23831	26806	28722
WASp	FBgn0024273	1.75541	0.952448	2.7056	1.468	0.0293069	0.914659	0.0729063	0.0312563	3155	5879	8331	8186
Clic	FBgn0030529	2.02721	1.16813	2.33399	1.3449	0.125796	0.420496	0.0655053	0.0502614	12727	26943	27763	34503
S6k	FBgn0283472	1.67121	1.09565	2.82546	1.85237	0.023502	0.786763	0.0479697	0.0256	8648	15341	23560	26997
kune	FBgn0033032	2.79556	1.35492	1.67152	0.810131	0.023832	0.562651	0.0600992	0.384951	2317	6925	3690	5377
puc	FBgn0243512	1.42891	0.91571	3.25764	2.08765	0.0786956	0.865435	0.0673784	0.0336398	4425	6694	14154	13289
asRNA:CR43609	FBgn0263584	2.69034	1.52842	1.72892	0.982224	0.0332584	0.489862	0.122593	0.852729	9	26	15	24
CG10353	FBgn0030349	1.64413	0.956617	2.82547	1.64396	0.0190592	0.902397	0.0517879	0.0799785	3826	6694	10436	10458
CG8066	FBgn0038243	1.57182	0.691142	2.94823	1.29636	0.0257411	0.495681	0.0167077	0.0705109	4466	7494	12527	9194
Best1	FBgn0040238	1.88076	1.13426	2.46007	1.48362	0.0221773	0.70796	0.0314447	0.0786859	4236	8455	9975	12017
CG9149	FBgn0035203	2.04777	1.02823	2.22965	1.11956	0.00917534	0.909654	0.0483229	0.0965	2031	4425	4330	4705
CG33111	FBgn0053111	1.8409	1.00678	2.47131	1.35155	0.0439037	0.986975	0.0494169	0.143413	2696	5261	6411	6780
He	FBgn0028430	1.90312	1.01304	2.36897	1.26102	0.0586588	0.947867	0.0431247	0.205685	51258	103328	114447	123749
CG42797	FBgn0261931	1.46523	0.808232	3.06916	1.69298	0.0171772	0.687917	0.0638762	0.0718664	1795	2802	5361	4492
mib2	FBgn0086442	1.44866	0.722014	3.02914	1.50973	0.0649843	0.434793	0.0146491	0.0714682	7668	11863	22161	16939
CG42365	FBgn0259711	1.48937	1.01547	2.946	2.0086	0.107026	0.969963	0.0222004	0.100664	503	803	1400	1558
Scamp	FBgn0040285	2.48455	1.38923	1.75571	0.981703	0.0193516	0.46613	0.0459462	0.908122	14298	37809	23926	35614
Abi	FBgn0020510	1.843	1.05465	2.36539	1.35358	0.0193162	0.895116	0.0768288	0.05579	13149	25764	30222	33090
gammaTub37C	FBgn0010097	1.48158	0.930388	2.91998	1.83366	0.0760777	0.763071	0.0151777	0.0450886	228	361	635	627
alphaTub84B	FBgn0003884	2.05472	1.17913	2.09731	1.20358	0.0602141	0.483684	0.0269133	0.0689528	212090	462217	421656	528193
Hel89B	FBgn0022787	1.76099	1.11046	2.43085	1.53286	0.093863	0.847008	0.090158	0.0704307	6939	12984	16588	18926
sigmar	FBgn0034894	2.68619	1.43471	1.5885	0.848429	0.0154321	0.465161	0.0725472	0.401363	8164	23296	12395	19080
Pak	FBgn0267698	1.54004	0.822658	2.74618	1.46695	0.0150545	0.628307	0.052538	0.0679176	4673	7651	12374	10661
Chrac-16	FBgn0043001	1.87821	1.17408	2.23535	1.39733	0.0754757	0.526044	0.0375633	0.0849904	280	559	590	736
Ipp	FBgn0016672	1.88817	1.06441	2.22318	1.25326	0.0843049	0.801779	0.0383447	0.237515	1420	2878	2991	3380
betaggt-II	FBgn0028970	1.71069	0.971047	2.44986	1.39062	0.0942314	0.942348	0.0670563	0.144536	1979	3640	4666	4767
Klp68D	FBgn0004381	2.37459	1.36182	1.76337	1.01128	0.0168772	0.535623	0.102919	0.934495	1470	3714	2502	3606
Synj	FBgn0034691	2.51112	1.33643	1.66328	0.885205	0.0105506	0.59165	0.136942	0.229177	5711	15215	9212	12875
CG4511	FBgn0037843	1.93341	1.1735	2.14711	1.30322	0.0346206	0.561994	0.0262176	0.122739	10041	20599	20525	25656
Alg2	FBgn0035401	1.96058	0.957966	2.09397	1.02315	0.0905621	0.670313	0.0687094	0.822536	4068	8450	8002	8149
pes	FBgn0031969	1.88056	1.39689	2.15583	1.60137	0.08432	0.443862	0.03289	0.0467582	3857	7640	7910	11672
bchs	FBgn0043362	1.55867	0.895654	2.59237	1.48965	0.145522	0.866824	0.0936258	0.224353	1239	2040	3179	2920
Jra	FBgn0001291	2.11296	1.26491	1.90459	1.14017	0.0131848	0.427689	0.0150859	0.282005	9072	20393	16416	22235
yki	FBgn0034970	1.97581	1.28951	2.03619	1.32892	0.055132	0.506958	0.0410964	0.0890032	3843	8078	7491	10222
Asator	FBgn0039908	2.78006	1.47592	1.44051	0.764758	0.0165707	0.429655	0.138144	0.153649	2637	7838	3651	5716
Arfip	FBgn0037884	1.99195	1.15829	1.98415	1.15375	0.0335039	0.540307	0.0224795	0.0582263	5700	12094	10766	13231
parvin	FBgn0052528	2.17579	1.23489	1.79333	1.01782	0.0167719	0.479954	0.0437304	0.772178	6751	15635	11535	15165
egh	FBgn0001404	1.69392	1.37485	2.2979	1.86506	0.136454	0.574374	0.0547907	0.0337159	14410	25692	31890	45656
gammaSnap1	FBgn0028552	2.15611	1.3052	1.80394	1.09202	0.015357	0.544394	0.0810291	0.280399	933	2143	1610	2222
Meltrin	FBgn0265140	2.72989	1.80906	1.42321	0.943144	0.043471	0.419614	0.111795	0.764292	54787	158427	74271	143979
RhoGAP93B	FBgn0038853	1.58662	1.16071	2.43224	1.77934	0.144146	0.804807	0.121708	0.0683336	1892	3206	4575	5399
Atx2	FBgn0041188	1.69549	1.13463	2.27114	1.51986	0.0437631	0.827161	0.124945	0.0329747	9633	17325	21730	25011
Uvrag	FBgn0032499	2.60465	1.29144	1.47435	0.731013	0.00935394	0.44993	0.0705463	0.0591816	2019	5605	2840	3900
Pcyt1	FBgn0041342	1.87121	1.30374	2.04198	1.42272	0.0949998	0.466817	0.0420691	0.0561846	3720	7309	7173	9899
flw	FBgn0000711	1.69552	1.09279	2.25253	1.4518	0.115742	0.765717	0.0324726	0.0521719	3343	5963	7167	8265
viaf	FBgn0036237	1.82711	1.23547	2.08232	1.40804	0.0566645	0.547788	0.0368644	0.0503646	5841	11334	11599	15144
Snx27	FBgn0052758	1.44951	0.785337	2.62101	1.42005	0.100793	0.621783	0.0494281	0.0460231	4104	6313	10391	8502
Cp1	FBgn0013770	1.84225	0.815638	2.04736	0.90645	0.122219	0.426653	0.0413632	0.641185	82935	165132	160098	138413
CG4250	FBgn0034761	1.88048	1.04102	2.00123	1.10787	0.0588949	0.767859	0.0320542	0.217954	10276	20475	19428	21490
CG9917	FBgn0030740	2.04444	1.40665	1.82995	1.25908	0.130857	0.457841	0.092193	0.271373	11284	24014	19265	29063
c11.1	FBgn0040236	1.68787	0.981962	2.21222	1.28701	0.0221434	0.96447	0.0842563	0.129251	5270	9468	11299	11563
sog	FBgn0003463	1.78601	1.61647	2.08562	1.88764	0.0428942	0.651593	0.122124	0.285874	56	106	114	203
Adf1	FBgn0284249	1.75987	0.954259	2.10392	1.14082	0.0824652	0.829632	0.0515198	0.291968	2861	5345	5756	5794
wge	FBgn0051151	1.90382	1.16586	1.93595	1.18554	0.0787757	0.706009	0.0551654	0.0681641	16864	33876	31233	38104
Rab11	FBgn0015790	1.87825	1.244	1.96162	1.29922	0.0486636	0.469022	0.0272549	0.0534028	58261	116246	108601	143647
ifc	FBgn0001941	2.14908	1.34157	1.70582	1.06486	0.0104362	0.535982	0.10261	0.260367	13337	30435	21878	30842
Unc-76	FBgn0040395	1.40882	0.829089	2.59772	1.52876	0.112206	0.698797	0.0478289	0.0705737	8322	12438	20817	17993
Ykt6	FBgn0260858	1.76899	1.15446	2.05432	1.34067	0.118016	0.429507	0.0145281	0.212546	6473	12365	12649	15476
CrebA	FBgn0004396	1.57671	1.01371	2.30101	1.47937	0.101921	0.980921	0.118279	0.0888217	10766	18283	24491	25386
Eaf6	FBgn0035624	1.51685	1.12278	2.39039	1.76938	0.0509543	0.751167	0.0411994	0.0499628	1173	1899	2676	3183
Pits	FBgn0030400	1.45107	1.02803	2.48387	1.75974	0.125845	0.965848	0.106328	0.0722015	3519	5371	8647	9006
CG6218	FBgn0038321	1.78623	1.17472	2.0016	1.31637	0.127254	0.720509	0.0714609	0.255239	157	304	301	374
Mvb12	FBgn0030894	1.56918	1.08797	2.26361	1.56944	0.0596429	0.800741	0.0455535	0.0559172	1901	3194	4139	4739
CG17260	FBgn0031498	1.4658	0.814364	2.41275	1.34047	0.0805334	0.604051	0.0352877	0.127991	546	859	1261	1084
EndoA	FBgn0038659	1.75304	1.15289	2.01515	1.32527	0.0355192	0.557666	0.0226819	0.0578662	4112	7675	7888	9609
sowah	FBgn0036302	1.51098	1.05569	2.32333	1.62327	0.0943442	0.803852	0.0282616	0.079893	3745	6085	8306	9284
cert	FBgn0027569	2.03187	1.25429	1.72395	1.06422	0.113391	0.430165	0.121614	0.561553	10179	21747	16347	21946
Wbp2	FBgn0036318	1.56194	0.982229	2.23985	1.40854	0.0578131	0.949128	0.0367763	0.0853261	8013	13298	17142	17789
CG12004	FBgn0035236	2.0198	1.43505	1.72077	1.22259	0.0418537	0.450557	0.0303974	0.162023	4858	10419	7963	12124
Nc73EF	FBgn0010352	1.3877	0.908995	2.49027	1.63122	0.0442818	0.76629	0.0413232	0.0771496	7275	10733	17399	16682
Klp64D	FBgn0004380	1.77917	0.929235	1.9342	1.0102	0.0549648	0.827957	0.0360216	0.953773	2117	4009	3910	3871
CG3558	FBgn0025681	1.52915	0.956866	2.23166	1.39646	0.0504993	0.889378	0.0506328	0.139309	20610	33539	44159	44469
Hip1	FBgn0036309	1.96353	1.24595	1.73638	1.10181	0.0301374	0.679729	0.125107	0.2443	2455	5105	4125	5346
PIG-V	FBgn0265174	2.01226	1.33193	1.6802	1.11214	0.102767	0.548523	0.092077	0.170507	2152	4557	3450	4815
CG1890	FBgn0039869	1.54455	1.01502	2.18858	1.43825	0.0589378	0.957757	0.0417453	0.0690201	16497	26979	34432	36937
Gos28	FBgn0044871	1.67868	1.06617	2.01222	1.27801	0.0922023	0.790574	0.0320322	0.223142	1262	2279	2420	2743
CG3308	FBgn0038877	2.06143	1.26222	1.63301	0.999897	0.0304305	0.642272	0.102381	0.999758	3348	7336	5246	7055
ago	FBgn0041171	1.78724	1.06593	1.87921	1.12079	0.0262828	0.864341	0.093197	0.282923	5375	10210	9776	10862
CG11779	FBgn0038683	2.30729	1.30609	1.41886	0.803175	0.0150653	0.428983	0.0418575	0.144183	3243	7964	4367	6100
ghi	FBgn0266124	1.97644	1.1504	1.65564	0.963675	0.00973345	0.557634	0.0490397	0.3856	1933	4064	3045	3720
Rab35	FBgn0031090	1.7993	1.25732	1.81554	1.26866	0.0602054	0.530223	0.0435466	0.0544617	14227	27193	24658	32844
ics	FBgn0028546	2.16719	1.32399	1.49706	0.914587	0.0998678	0.506478	0.114151	0.22973	5476	12540	7785	10911
CCT2	FBgn0030086	1.61082	1.13537	2.0088	1.41588	0.0449167	0.550661	0.0212127	0.0490522	21976	37475	41878	50495
Rtnl1	FBgn0053113	1.6335	0.981926	1.97066	1.1846	0.0394765	0.917739	0.0229452	0.0943793	35511	61555	66767	69524
CG13384	FBgn0032036	1.91123	1.13167	1.68243	0.99619	0.0792338	0.734714	0.0705325	0.949989	5274	10718	8502	10117
Pi3K92E	FBgn0015279	1.58215	1.04898	2.03118	1.34669	0.0348109	0.91237	0.103363	0.0462986	7919	13292	15673	16998
TBCB	FBgn0034451	1.60043	0.98555	1.96076	1.20744	0.0878219	0.954115	0.0365531	0.0729307	5238	8892	9790	10203
CG34404	FBgn0085433	1.41379	0.919316	2.20804	1.43578	0.102624	0.775104	0.0350302	0.0706818	2287	3462	4838	4678
CG31694	FBgn0051694	1.33719	0.898642	2.32479	1.56235	0.128935	0.645323	0.0160658	0.0679015	6605	9441	14565	13972
CG32521	FBgn0052521	1.82163	1.17704	1.69098	1.09261	0.0293135	0.613454	0.0372443	0.5259	3487	6800	5634	7090
AP-1sigma	FBgn0039132	1.77434	1.2773	1.73163	1.24655	0.0209042	0.427261	0.025808	0.152781	3514	6620	5783	7877
Rab7	FBgn0015795	1.54444	0.968761	1.98384	1.24438	0.132229	0.826107	0.03524	0.0719589	14812	24252	27854	28643
mrj	FBgn0034091	1.63279	1.11413	1.8744	1.27899	0.0333798	0.603858	0.0231408	0.0336828	6041	10494	10790	12734
CG34159	FBgn0085188	1.49495	0.899478	2.04624	1.23118	0.105737	0.613297	0.0151189	0.193253	5662	9009	11024	10535
vari	FBgn0250785	1.9971	1.27375	1.52527	0.972818	0.0627487	0.418711	0.0910046	0.830898	4201	8976	6049	8214
Vta1	FBgn0035251	1.3319	0.972792	2.28561	1.66936	0.140042	0.949129	0.05425	0.130862	7240	10244	15907	16286
hdly	FBgn0038842	1.75578	1.19929	1.7262	1.17909	0.0448828	0.572634	0.0147135	0.312422	5924	11070	9708	12520
Sras	FBgn0029121	1.80012	1.4323	1.68272	1.33889	0.0945808	0.506703	0.0992906	0.133876	716	1358	1152	1747
CG10383	FBgn0032699	1.73643	1.00337	1.74413	1.00782	0.0234523	0.987795	0.0486089	0.917849	2063	3811	3435	3652
Khc	FBgn0001308	1.65763	1.07439	1.82473	1.1827	0.109278	0.804762	0.0530561	0.105613	16137	28357	28160	31892
Hmgs	FBgn0010611	1.25698	0.921687	2.39742	1.75792	0.0644122	0.761572	0.0431425	0.0559144	3960	5289	9061	8846
CHMP2B	FBgn0035589	1.84142	1.17223	1.63542	1.04109	0.058988	0.507567	0.041348	0.704571	1571	3106	2448	3061
CG32486	FBgn0266918	1.76542	1.09229	1.7058	1.0554	0.0787966	0.574445	0.0552059	0.720229	3075	5811	4962	5752
siz	FBgn0026179	2.02599	0.995226	1.4845	0.729231	0.0391752	0.982137	0.0628005	0.132335	767	1655	1083	1140
Strica	FBgn0033051	1.60078	0.854378	1.87387	1.00013	0.0589137	0.641263	0.0511074	0.999419	5951	10119	10691	9615
Rip11	FBgn0027335	1.57612	1.24524	1.89237	1.4951	0.0903454	0.589822	0.0759152	0.0832143	33468	56101	60925	79874
Rab1	FBgn0285937	1.57629	1.15968	1.88724	1.38845	0.0538025	0.473299	0.0212734	0.0638706	16152	27159	28955	35782
rush	FBgn0025381	1.52702	0.909383	1.9374	1.15378	0.0570776	0.646295	0.0433452	0.134465	13631	22166	25186	24228
tsr	FBgn0011726	1.55283	1.06693	1.90292	1.30747	0.0694991	0.821173	0.0502444	0.070719	64626	106632	117668	132683
CG2678	FBgn0014931	1.84909	0.901533	1.59756	0.778897	0.036403	0.779045	0.116253	0.117281	517	1014	794	750
Diap1	FBgn0260635	1.59562	1.12966	1.84347	1.30513	0.10807	0.429805	0.0463699	0.0440596	7883	13321	13751	16481
klar	FBgn0001316	1.38319	0.94798	2.10769	1.44452	0.0537971	0.896543	0.0955191	0.0582265	17382	25610	35683	35103
CG1486	FBgn0031174	1.55251	1.07673	1.85884	1.28918	0.0466629	0.803296	0.0668113	0.134574	5175	8594	9219	10470
nrv1	FBgn0015776	1.67625	1.04589	1.71576	1.07054	0.0760779	0.727099	0.0542576	0.594055	10120	18143	16413	18285
Drp1	FBgn0026479	1.52774	1.17552	1.8814	1.44764	0.0462767	0.679029	0.0734704	0.0797358	5959	9687	10779	13289
CG5704	FBgn0026570	1.89008	1.22302	1.51417	0.979779	0.0191806	0.519933	0.0441131	0.865225	1942	3914	2801	3662
Cip4	FBgn0035533	1.87466	1.47211	1.52612	1.19842	0.0678077	0.431383	0.0620411	0.194236	12439	24732	18097	28246
HSPC300	FBgn0061198	1.3824	0.848224	2.05945	1.26366	0.0958902	0.53623	0.0237975	0.130864	2535	3736	4963	4457
lncRNA:CR42868	FBgn0262142	1.86133	0.949603	1.52566	0.778351	0.0503804	0.889704	0.102181	0.264046	103	205	151	151
Axs	FBgn0000152	1.64678	1.11175	1.72184	1.16242	0.0667376	0.611788	0.0350344	0.143389	1432	2499	2335	2750
l(1)G0007	FBgn0026713	1.51063	1.1814	1.84835	1.44551	0.132143	0.735313	0.0976914	0.141355	4728	7700	8422	10456
CG7536	FBgn0030890	1.65151	0.978836	1.68764	1.00025	0.0304525	0.947922	0.096268	0.994874	3577	6279	5810	5959
Trc8	FBgn0039668	1.38142	0.993388	2.00125	1.43911	0.0681514	0.986849	0.0671936	0.120346	4478	6552	8623	9006
Pfdn1	FBgn0031776	1.77461	1.32949	1.55729	1.16668	0.0264976	0.520703	0.102155	0.334904	5918	11142	8819	12451
CG14450	FBgn0037184	1.45235	1.08009	1.89904	1.41228	0.0639936	0.519833	0.0255649	0.0707994	652	1006	1176	1348
Spn55B	FBgn0028983	1.71392	1.04071	1.60874	0.976843	0.0283172	0.872596	0.0695445	0.712436	1197	2190	1838	2025
capt	FBgn0261458	1.58232	0.987901	1.73582	1.08373	0.0669691	0.954399	0.0383845	0.443689	33583	56469	55526	58018
CG3568	FBgn0029710	1.91931	0.896128	1.42157	0.663732	0.0281605	0.754621	0.0445501	0.136001	6561	13478	8891	8561
Snap24	FBgn0266720	1.557	1.13264	1.74329	1.26816	0.105908	0.678829	0.045846	0.0328156	4637	7648	7715	9216
RN-tre	FBgn0020620	1.74617	1.28027	1.54041	1.12941	0.0258291	0.545563	0.117922	0.253586	7288	13511	10786	14588
Arl2	FBgn0004908	1.72846	1.07879	1.55413	0.969987	0.0678525	0.733062	0.0602175	0.776777	747	1363	1097	1263
CCT4	FBgn0032444	1.42724	1.13041	1.88008	1.48907	0.0529374	0.465699	0.0216594	0.0497298	18626	28232	33303	39998
RtGEF	FBgn0015803	1.70081	1.2674	1.57563	1.17411	0.038727	0.611926	0.141906	0.0848994	3158	5705	4802	6373
CG3040	FBgn0029925	1.3087	1.03108	2.02511	1.59551	0.118886	0.814721	0.0160771	0.0706607	761	1065	1466	1607
Ras64B	FBgn0003206	1.75759	1.19095	1.50356	1.01882	0.034662	0.415347	0.0292809	0.776774	5351	9993	7648	9680
rho-4	FBgn0030318	1.29407	1.01243	2.03889	1.59514	0.0449953	0.914094	0.0151337	0.0282768	2604	3598	5060	5447
Atpalpha	FBgn0002921	1.69011	0.947445	1.55979	0.874394	0.0216762	0.868126	0.140971	0.0787907	52285	94244	78889	78189
CG1105	FBgn0037465	1.73742	1.05459	1.51319	0.918485	0.136882	0.766013	0.127331	0.36865	1938	3560	2762	3101
CG7650	FBgn0036519	1.4345	0.965692	1.81547	1.22216	0.0836085	0.782458	0.0221714	0.0711085	1592	2418	2738	2812
ALiX	FBgn0086346	1.41188	1.04884	1.83773	1.36519	0.131659	0.82697	0.0354821	0.117658	7153	10741	12455	13941
TBCC	FBgn0051961	1.66506	1.18683	1.55691	1.10974	0.0258081	0.448694	0.0267692	0.259181	1798	3185	2667	3369
CG5805	FBgn0039223	1.55174	1.23373	1.66803	1.32618	0.075923	0.453659	0.0394515	0.096804	1010	1666	1594	2086
Pfdn4	FBgn0035603	1.79586	1.33852	1.43663	1.07077	0.0118329	0.456522	0.115494	0.429809	2275	4354	3123	4446
Hmg-2	FBgn0026582	1.39234	0.88113	1.85272	1.17247	0.0703678	0.72395	0.0631221	0.206556	600	895	1064	989
Stim	FBgn0045073	1.64356	1.08792	1.56758	1.03762	0.0223254	0.421481	0.0212872	0.344261	7342	12872	10942	12669
Bet1	FBgn0260857	1.55108	1.10838	1.65102	1.1798	0.0710997	0.621659	0.0370589	0.197199	2193	3628	3444	4052
CCT3	FBgn0015019	1.40406	1.08833	1.80637	1.40017	0.10134	0.551775	0.0262675	0.0572924	26343	39276	45252	52357
MESK2	FBgn0043070	1.57127	1.02566	1.58703	1.03594	0.1402	0.911157	0.0750339	0.688962	12256	20345	18503	20142
SMSr	FBgn0052380	1.52411	1.00932	1.63181	1.08065	0.0628703	0.956417	0.0315892	0.184366	1647	2674	2556	2741
AnxB11	FBgn0030749	1.536	1.10611	1.61831	1.16538	0.075463	0.626393	0.0383704	0.202716	36430	59212	55879	65805
CG17544	FBgn0032775	1.72589	1.54057	1.4396	1.28501	0.0502889	0.49049	0.0565456	0.118148	9928	18112	13554	22314
sd	FBgn0003345	1.39802	1.17907	1.77674	1.49847	0.126387	0.673691	0.0696411	0.116225	7386	10933	12607	15578
Syx7	FBgn0267849	1.80753	1.20558	1.36938	0.913347	0.0174482	0.448516	0.0304518	0.163948	4659	8978	6065	7788
mgr	FBgn0264694	1.61566	1.27995	1.51385	1.1993	0.0222841	0.552332	0.123341	0.0672289	4464	7698	6472	8748
okr	FBgn0002989	1.22867	0.895309	1.988	1.44861	0.0847043	0.806897	0.0720399	0.223808	1662	2180	3176	3015
Nedd4	FBgn0259174	1.43666	1.0445	1.69167	1.2299	0.0641816	0.809642	0.0370579	0.0325135	5511	8409	8889	9820
nes	FBgn0026630	1.45751	1.16808	1.65667	1.3277	0.0997333	0.448931	0.0429731	0.100017	3916	6045	6154	7621
Snx6	FBgn0032005	1.80434	1.40345	1.33807	1.04078	0.0250491	0.460103	0.0723638	0.676328	16075	31026	20476	30696
RhoGAP16F	FBgn0030893	1.48109	1.20031	1.62796	1.31935	0.0708263	0.509429	0.0408915	0.0718739	12002	18842	18544	23611
CG7840	FBgn0032014	1.45168	1.00602	1.65599	1.14761	0.0407632	0.982006	0.0727904	0.142273	1017	1574	1609	1710
Arpc3B	FBgn0065032	1.39379	1.07546	1.72117	1.32807	0.120169	0.81421	0.0680871	0.0899618	8910	13292	14676	16694
eIF4EHP	FBgn0053100	1.34894	1.11544	1.7659	1.46022	0.0914337	0.731252	0.0515166	0.0585991	4844	6918	8188	9615
Rab6	FBgn0015797	1.52358	1.16029	1.56	1.18802	0.101454	0.427298	0.0394421	0.0497517	9397	15199	13929	17170
fal	FBgn0028380	1.34135	0.966839	1.7712	1.27668	0.138984	0.732875	0.0460779	0.115907	3517	5022	5917	6066
Dgkε	FBgn0020930	1.35235	0.962562	1.75654	1.25026	0.0549317	0.873957	0.0586396	0.136969	1481	2133	2479	2525
mfrn	FBgn0039561	1.213	0.819451	1.95654	1.32175	0.14364	0.668784	0.0977069	0.0591401	6651	8629	12611	10791
Dnz1	FBgn0027453	1.52038	1.12683	1.55708	1.15403	0.0323292	0.509156	0.0213102	0.167883	3214	5216	4755	5708
CG5708	FBgn0032196	1.46487	0.976642	1.61036	1.07364	0.0792571	0.945565	0.0887356	0.615213	1754	2740	2703	2796
rost	FBgn0011705	1.75178	2.20622	1.34485	1.69373	0.0324488	0.467888	0.0936444	0.141978	1395	2603	1784	4235
CG1635	FBgn0039854	1.45217	1.02405	1.61885	1.14159	0.0758638	0.784578	0.0234068	0.0393154	1834	2826	2820	3063
hook	FBgn0001202	1.36011	0.998818	1.72779	1.26883	0.0551855	0.994558	0.0212145	0.0740526	3663	5298	6030	6408
cora	FBgn0010434	1.57382	1.02665	1.49092	0.972569	0.136441	0.936102	0.128211	0.585272	63613	105692	90869	97882
Use1	FBgn0035965	1.60298	1.2286	1.45464	1.11491	0.0483686	0.55451	0.084602	0.448758	745	1278	1032	1356
isopeptidase-T-3	FBgn0028372	1.22795	0.906685	1.88907	1.39484	0.128617	0.747877	0.0446361	0.0845307	999	1305	1802	1728
Sh3beta	FBgn0035772	1.4723	1.197	1.56038	1.2686	0.119392	0.452911	0.0637812	0.125475	19567	30764	28985	36803
tacc	FBgn0026620	1.50438	1.11517	1.50616	1.11649	0.0447966	0.609929	0.0409506	0.164132	11169	17842	16043	18970
Gβ13F	FBgn0001105	1.61103	1.34328	1.40527	1.17171	0.0588915	0.483622	0.115308	0.107195	30231	51733	40764	57756
sut1	FBgn0028563	1.69882	1.07524	1.33014	0.841889	0.0849259	0.672744	0.137961	0.184492	2519	4537	3155	3601
CG1418	FBgn0033468	1.40615	1.16665	1.60668	1.33302	0.125738	0.725755	0.103246	0.0963558	2199	3293	3377	4136
Rep	FBgn0026378	1.53471	1.08335	1.47036	1.03792	0.0247636	0.623499	0.0319749	0.498968	1414	2311	1979	2278
CG6656	FBgn0038912	1.16137	0.798008	1.93794	1.33162	0.0878786	0.497676	0.0212726	0.14224	3924	4856	7226	6144
CCT6	FBgn0027329	1.38801	1.19917	1.61837	1.39818	0.0679526	0.457051	0.0175443	0.0694139	23187	34126	35624	45479
Pp1-87B	FBgn0004103	1.46175	1.15991	1.53574	1.21862	0.0240801	0.507648	0.0372128	0.102768	47859	74596	70049	86313
CG3356	FBgn0034989	1.37042	1.10258	1.63589	1.31616	0.0912904	0.634947	0.0237303	0.0946363	3724	5450	5793	6772
Pfdn2	FBgn0010741	1.52798	1.35358	1.46431	1.29718	0.109698	0.516656	0.126654	0.18686	8662	13999	12092	17393
Amun	FBgn0030328	1.36543	1.08927	1.6313	1.30136	0.0600728	0.772114	0.0747568	0.0786472	17608	25551	27557	31546
Rab10	FBgn0015789	1.55235	1.16567	1.4289	1.07298	0.0152352	0.501903	0.0632364	0.267272	15319	25391	20880	25852
ric8a	FBgn0028292	1.58545	1.40474	1.39123	1.23266	0.00837167	0.465077	0.0533675	0.168958	1399	2359	1856	2781
Gp93	FBgn0039562	1.57452	1.20155	1.39799	1.06683	0.101277	0.533289	0.106979	0.605231	38133	63596	50616	64279
PPP1R15	FBgn0034948	1.26998	0.884562	1.73045	1.20529	0.136142	0.550387	0.0292909	0.145178	3376	4574	5550	5214
Ubc6	FBgn0004436	1.22615	0.950384	1.79079	1.38804	0.0843054	0.532948	0.0112187	0.0507753	8458	11090	14410	14547
coil	FBgn0033265	1.2454	1.01291	1.76272	1.43365	0.0631335	0.979745	0.138659	0.182203	2452	3247	4193	4437
Tango5	FBgn0052675	1.42821	1.09675	1.53624	1.17971	0.102829	0.53008	0.0530956	0.108759	2325	3512	3383	3941
CG10376	FBgn0032702	1.54467	1.41187	1.41849	1.29654	0.11768	0.462874	0.110833	0.230758	3469	5634	4648	7028
Pect	FBgn0032482	1.26415	0.84763	1.73184	1.16122	0.130624	0.448816	0.0263185	0.170463	10603	14261	17412	15671
mst	FBgn0020272	1.62882	1.21558	1.3427	1.00205	0.0601379	0.538114	0.061335	0.988981	1015	1755	1293	1684
CG11593	FBgn0035488	1.44573	1.15239	1.50808	1.20209	0.128799	0.732622	0.119812	0.237177	2469	3791	3570	4320
Eno	FBgn0000579	1.56666	1.01583	1.38797	0.899969	0.0301412	0.902427	0.0354992	0.155383	25565	42701	33748	36482
Atg1	FBgn0260945	1.46518	0.953511	1.48395	0.965727	0.0726525	0.827198	0.0985381	0.602661	3327	5205	4726	4772
Lis-1	FBgn0015754	1.36474	0.999824	1.56823	1.1489	0.0367943	0.998971	0.0677449	0.113687	5180	7511	7754	8204
Spt-I	FBgn0086532	1.64986	1.39333	1.29707	1.09539	0.035396	0.412698	0.111531	0.23464	4910	8644	6071	8973
flr	FBgn0260049	1.52796	1.07755	1.39892	0.986543	0.0791738	0.619125	0.0648236	0.804189	14767	23882	19602	22428
CCT5	FBgn0010621	1.41912	1.1649	1.50443	1.23493	0.0387112	0.464688	0.0477992	0.0671443	25167	37972	36030	44692
Atg8a	FBgn0052672	1.28605	0.880589	1.66006	1.13669	0.042161	0.446785	0.0158693	0.127934	18644	25517	29412	27594
ssh	FBgn0029157	1.32128	1.00383	1.60338	1.21815	0.0437468	0.988058	0.078168	0.136919	4646	6541	7139	7563
CCT1	FBgn0003676	1.3868	1.18197	1.52142	1.29671	0.0347368	0.413523	0.0219978	0.0448575	18972	27914	27410	34429
shi	FBgn0003392	1.52817	1.25788	1.37947	1.13548	0.0207966	0.427123	0.0664109	0.109869	12115	19734	15973	21295
CG8841	FBgn0033713	1.3588	1.2704	1.55062	1.44974	0.0134018	0.547211	0.115882	0.0646437	1216	1758	1813	2416
Klc	FBgn0010235	1.49561	1.09905	1.39352	1.02402	0.0364753	0.487719	0.0392299	0.500378	10229	16304	13556	15838
Kat60	FBgn0040208	1.37536	1.09617	1.50972	1.20326	0.109356	0.761197	0.0836009	0.0933758	3256	4764	4701	5423
CG30015	FBgn0050015	1.52684	1.20705	1.35753	1.0732	0.0641589	0.584126	0.127284	0.471801	11941	19454	15500	19688
bdg	FBgn0034049	1.23439	0.964214	1.66163	1.29794	0.113054	0.922268	0.114067	0.159861	2062	2717	3298	3341
lace	FBgn0002524	1.42696	1.16265	1.42786	1.16338	0.0840134	0.51064	0.0546224	0.219204	9980	15141	13534	16780
CG15771	FBgn0029801	1.52497	1.05828	1.33488	0.926356	0.0849224	0.844019	0.137237	0.566158	2987	4811	3787	4248
cpa	FBgn0034577	1.40103	1.15813	1.44706	1.19618	0.10915	0.443342	0.0479561	0.075284	20159	29946	27692	34074
slim	FBgn0261477	1.4684	1.29621	1.37842	1.21679	0.135395	0.4287	0.104908	0.133378	6747	10520	8835	12140
Hydr2	FBgn0014906	1.50811	1.0781	1.33981	0.957781	0.0485348	0.731366	0.0759554	0.476254	4124	6593	5251	6002
CG10898	FBgn0037911	1.31373	1.14756	1.53727	1.34283	0.146835	0.586675	0.0498255	0.0790036	578	801	841	1030
Nhe3	FBgn0028703	1.35016	1.09913	1.49356	1.21587	0.0754584	0.712729	0.0461582	0.155295	3097	4445	4405	5140
vib	FBgn0267975	1.5827	1.54126	1.26793	1.23473	0.00931936	0.443599	0.0414291	0.190344	4861	8197	5859	9657
Oda	FBgn0014184	1.32992	1.02125	1.50367	1.15468	0.0458194	0.837023	0.0251126	0.126569	23246	32941	33208	36102
CG4942	FBgn0035960	1.37743	1.12209	1.44471	1.1769	0.0944518	0.625261	0.0570531	0.195949	273	401	374	446
Arpc2	FBgn0032859	1.34561	1.10016	1.4739	1.20505	0.0937117	0.557936	0.0320887	0.162092	18387	26510	25818	30148
DCTN5-p25	FBgn0040228	1.25173	0.969165	1.56147	1.20898	0.130239	0.912222	0.0978493	0.14201	717	959	1071	1096
Arp3	FBgn0262716	1.54917	1.2763	1.26142	1.03923	0.0981326	0.413433	0.12121	0.560596	13122	21626	15757	21383
CG9911	FBgn0030734	1.42808	1.17798	1.36355	1.12475	0.0512837	0.503974	0.0532251	0.277432	12371	18891	16028	20062
RhoGDI	FBgn0036921	1.34431	1.12582	1.43445	1.2013	0.12573	0.591454	0.0595527	0.155481	50396	71801	68678	82107
CG12746	FBgn0037341	1.4369	1.35584	1.33911	1.26357	0.115233	0.416391	0.088218	0.151156	1919	2924	2435	3516
CG7739	FBgn0036509	1.40649	0.991627	1.36502	0.962387	0.131678	0.958829	0.0542112	0.771585	5007	7591	6506	6863
CG4552	FBgn0031304	1.49177	1.17379	1.28629	1.01211	0.0483672	0.516636	0.0880041	0.795841	3794	6013	4648	5791
CG12012	FBgn0035444	1.5356	1.31572	1.24735	1.06874	0.133311	0.453595	0.138594	0.703627	1221	2024	1448	2040
GMF	FBgn0028894	1.50485	1.20286	1.26971	1.01491	0.0812386	0.478163	0.0739588	0.89547	4272	6884	5160	6645
CG42668	FBgn0261550	1.34058	1.28065	1.42186	1.35829	0.127254	0.542685	0.12289	0.0564236	5645	8031	7705	10374
Fadd	FBgn0038928	1.46728	1.39102	1.29355	1.22632	0.01307	0.446617	0.101213	0.0552475	832	1298	1025	1514
CCT7	FBgn0037632	1.37177	1.31564	1.37535	1.31907	0.0392935	0.430229	0.0320416	0.125699	16920	24640	22088	31068
14-3-3ε	FBgn0020238	1.51422	1.30178	1.24429	1.06972	0.0257483	0.462255	0.0293583	0.555327	127017	204970	150390	209106
key	FBgn0041205	1.33863	1.16489	1.40496	1.22261	0.133873	0.480867	0.0502157	0.0499831	4161	5920	5558	6874
PGAP2	FBgn0031284	1.35005	1.06595	1.38857	1.09635	0.0955416	0.763288	0.0687094	0.377996	806	1161	1065	1207
Cpes	FBgn0025335	1.56015	1.23398	1.19858	0.948005	0.0437611	0.426915	0.132212	0.540591	2872	4742	3265	4291
CG8892	FBgn0031664	1.25992	1.06851	1.47969	1.25489	0.0976293	0.755203	0.037466	0.110108	1015	1360	1428	1618
CG7220	FBgn0033544	1.40447	1.21029	1.32277	1.13989	0.0223868	0.455818	0.0516446	0.262279	3132	4680	3944	5083
CG11807	FBgn0033996	1.38081	1.29534	1.32743	1.24526	0.0293486	0.425748	0.0982986	0.151028	2227	3272	2815	3889
CG9775	FBgn0037261	1.41466	1.19432	1.2755	1.07684	0.0980474	0.527765	0.128028	0.270091	6932	10382	8396	10632
Nhe1	FBgn0026787	1.57222	1.28596	1.14621	0.937517	0.0151709	0.499359	0.0775609	0.349249	1851	3093	2019	2766
Rab8	FBgn0262518	1.3413	1.22129	1.34086	1.22089	0.0552392	0.542972	0.123308	0.071915	10028	14312	12870	16612
slmb	FBgn0283468	1.36216	1.11325	1.31743	1.0767	0.0875984	0.511417	0.0658821	0.353726	4214	6117	5278	6227
CG4259	FBgn0031389	1.29491	1.13475	1.36252	1.19401	0.106992	0.618951	0.0920618	0.152548	14447	19953	18769	22646
SerRS	FBgn0031497	1.20905	1.01298	1.45423	1.21841	0.126423	0.962182	0.110444	0.0984409	6362	8224	8850	9472
lost	FBgn0263594	1.135	0.953451	1.54663	1.29924	0.0556415	0.736997	0.0271589	0.0624795	32759	39639	48239	48776
Git	FBgn0033539	1.35222	1.14249	1.29509	1.09422	0.135909	0.579028	0.106171	0.116908	4107	5892	5064	6126
Mo25	FBgn0017572	1.37773	1.2973	1.26559	1.19171	0.0323992	0.425791	0.0219392	0.202501	11621	17038	13989	19360
CG10082	FBgn0034644	1.1354	0.834424	1.52773	1.12275	0.0835426	0.591974	0.0951589	0.278032	4262	5161	6243	5497
Nsf2	FBgn0266464	1.27909	1.19611	1.33968	1.25277	0.0703795	0.421324	0.0358806	0.094786	4305	5870	5486	6971
CG11257	FBgn0034442	1.28846	1.06459	1.31159	1.0837	0.148948	0.813686	0.125551	0.527161	612	838	764	861
Spred	FBgn0020767	1.32865	1.24239	1.25615	1.17459	0.13925	0.447194	0.126827	0.216259	5213	7323	6207	8229
CG5276	FBgn0037900	1.27525	1.11962	1.30551	1.14618	0.102124	0.714112	0.138113	0.23293	1259	1705	1564	1851
Ras85D	FBgn0003205	1.4634	1.26305	1.12609	0.971919	0.0340459	0.457032	0.105561	0.776687	9941	15460	10626	14360
CDC50	FBgn0030752	1.34451	1.10501	1.22412	1.00607	0.145514	0.672673	0.135191	0.953157	11126	15898	12928	15276
CG3061	FBgn0038195	1.20835	1.04005	1.35667	1.16771	0.0483864	0.821074	0.0894835	0.0461658	5692	7316	7355	8116
ScsbetaA	FBgn0037643	1.31375	1.15303	1.23972	1.08805	0.0702452	0.530095	0.0993136	0.34974	11695	16327	13765	16881
Vps4	FBgn0283469	1.39442	1.11302	1.16333	0.928571	0.058942	0.546942	0.139507	0.386024	8229	12221	9098	10801
AhcyL1	FBgn0035371	1.25942	1.12813	1.2761	1.14308	0.031608	0.589978	0.101799	0.155393	5907	7918	7206	8604
TyrRS	FBgn0027080	1.25981	1.00872	1.25808	1.00734	0.081307	0.950488	0.0652365	0.91142	6909	9276	8248	8843
CG8230	FBgn0027607	1.20114	1.15122	1.30872	1.25433	0.10314	0.479369	0.0535306	0.0643821	6735	8602	8381	10232
Asap	FBgn0050372	1.24105	0.869122	1.24215	0.869898	0.114586	0.56619	0.112112	0.211706	6069	8032	7181	6611
nudE	FBgn0036059	1.29519	1.15727	1.17951	1.05391	0.0875236	0.448435	0.11021	0.488802	4152	5744	4655	5723
CCT8	FBgn0284436	1.1508	1.19656	1.26882	1.31926	0.0782901	0.456382	0.0782412	0.0828558	22746	27828	27467	35012
CG4645	FBgn0030435	1.18789	1.04741	1.22392	1.07918	0.128708	0.498256	0.0347505	0.234788	2546	3233	2966	3297
eRF1	FBgn0036974	1.16902	1.06107	1.24234	1.12762	0.102412	0.615503	0.0447958	0.127003	17010	21214	20069	22620
Kap-alpha1	FBgn0024889	1.14646	1.06546	1.26344	1.17418	0.0895871	0.755855	0.113341	0.13916	4475	5471	5386	6075
CG1129	FBgn0037279	1.2309	1.01699	1.17424	0.970175	0.0877046	0.873039	0.0923535	0.532374	4567	5999	5101	5506
SCCRO3	FBgn0033784	1.27286	1.11794	1.1195	0.98325	0.0670904	0.426012	0.0824096	0.783553	2653	3597	2821	3348
Rcd-1	FBgn0031047	1.12461	1.0234	1.25641	1.14334	0.0803343	0.682382	0.0191465	0.0914723	8197	9823	9797	10644
CG6406	FBgn0034269	1.18832	1.07655	1.16888	1.05894	0.124312	0.515854	0.108012	0.37179	2289	2893	2544	2914
CG8379	FBgn0037638	1.213	1.15306	1.12811	1.07236	0.0277048	0.441619	0.107547	0.337511	4499	5807	4825	5911
Rpn6	FBgn0028689	1.11211	1.26042	1.1427	1.29509	0.0695283	0.435549	0.137839	0.0903067	11890	14074	12933	17369
eIF3a	FBgn0037249	0.85783	0.989885	0.882512	1.01837	0.113112	0.893138	0.0757862	0.765252	36036	33029	30228	31800
eIF4E1	FBgn0015218	0.887895	1.08485	0.844775	1.03217	0.0974452	0.519669	0.0383178	0.545844	40933	38684	32909	37953
bsf	FBgn0284256	0.872208	1.02911	0.825263	0.973718	0.134486	0.823212	0.0574854	0.673686	10884	10107	8548	9353
Zyx	FBgn0011642	0.854002	1.00481	0.828096	0.974331	0.144579	0.976076	0.120178	0.725988	4121	3747	3255	3477
CG2006	FBgn0039664	0.898948	0.976	0.772974	0.839229	0.122428	0.899424	0.0669073	0.201602	1193	1144	879	908
Mkrn1	FBgn0029152	0.906268	1.05775	0.764843	0.892685	0.0845514	0.615703	0.0362829	0.0705567	4353	4202	3166	3555
Atg18a	FBgn0035850	0.891127	0.938033	0.773033	0.813722	0.0447293	0.465438	0.0179242	0.0387372	5763	5466	4236	4226
unc-119	FBgn0025549	0.818285	0.857574	0.841845	0.882265	0.125761	0.552791	0.0966347	0.327016	5323	4629	4258	3882
CG9636	FBgn0037556	0.805629	0.961116	0.846438	1.0098	0.103231	0.715323	0.0932913	0.759067	4857	4167	3911	3991
CG17168	FBgn0039943	0.883288	1.07732	0.767552	0.936162	0.0648378	0.76529	0.14494	0.404697	3567	3352	2613	2997
CG13933	FBgn0035270	0.915284	1.04164	0.740578	0.842814	0.102066	0.798224	0.0471941	0.164094	3279	3195	2316	2556
CG8001	FBgn0035268	0.858403	1.06891	0.789376	0.982955	0.110904	0.766037	0.12119	0.819508	3206	2925	2411	2726
CG12219	FBgn0043796	0.795243	0.924844	0.842735	0.980075	0.0577158	0.693951	0.0484225	0.831843	1339	1130	1073	1052
Acsl	FBgn0263120	0.960474	1.17735	0.696534	0.85381	0.125829	0.498399	0.0695991	0.0502089	6422	6561	4273	5326
eEF2	FBgn0000559	0.769404	0.86807	0.863392	0.974111	0.0347809	0.449764	0.101574	0.672025	314998	257447	258642	238858
CG18764	FBgn0042205	0.792719	1.01137	0.83744	1.06843	0.0655633	0.955633	0.0641829	0.538596	431	364	344	369
Cand1	FBgn0027568	0.881605	0.990531	0.74977	0.842407	0.0798731	0.935431	0.0460691	0.0433626	7504	7028	5362	5620
Dbp21E2	FBgn0086130	0.839948	0.966711	0.786228	0.904884	0.0754352	0.863058	0.139178	0.234784	1518	1362	1140	1168
cdm	FBgn0261532	0.783459	0.958013	0.842669	1.03042	0.0254294	0.82367	0.0869222	0.769869	4697	3922	3768	3829
4E-T	FBgn0052016	0.853098	1.01017	0.772791	0.915079	0.147367	0.932602	0.0510602	0.0751732	8717	7919	6429	6873
Pat1	FBgn0029878	0.929131	1.05639	0.705377	0.801991	0.0887089	0.76413	0.0522048	0.143665	5381	5323	3616	4075
Elp1	FBgn0037926	0.850148	0.989062	0.7615	0.885929	0.0871816	0.94491	0.0722759	0.149522	4536	4116	3296	3452
me31B	FBgn0004419	0.905624	1.29822	0.710771	1.0189	0.126373	0.414391	0.0583842	0.831821	11429	11024	7737	10705
Haspin	FBgn0046706	0.869895	1.16072	0.738444	0.985326	0.0515501	0.627652	0.0298785	0.912194	1622	1505	1140	1416
usp	FBgn0003964	0.88522	1.0354	0.723613	0.846377	0.084373	0.819779	0.0525926	0.137644	4413	4159	3048	3341
CG13192	FBgn0033653	0.853754	0.874927	0.748358	0.766917	0.130619	0.638053	0.109441	0.0845257	589	537	422	392
CG5026	FBgn0035945	0.905677	1.02573	0.704182	0.797527	0.147918	0.814456	0.0257104	0.0584998	3321	3205	2229	2427
tho2	FBgn0031390	0.928383	1.14663	0.686489	0.84787	0.122164	0.629604	0.097848	0.050949	6422	6346	4220	5103
GlnRS	FBgn0027090	0.904839	1.14155	0.702821	0.886684	0.124633	0.455583	0.0213108	0.191059	6628	6389	4430	5391
kto	FBgn0001324	0.871385	0.9793	0.729452	0.81979	0.122389	0.942226	0.125135	0.212669	5852	5420	4100	4237
CRAT	FBgn0037440	0.900327	1.03228	0.705553	0.808958	0.129679	0.847634	0.0673851	0.0591686	2454	2352	1650	1805
CG17829	FBgn0025635	0.854283	0.996726	0.742223	0.865981	0.0835976	0.980886	0.0574319	0.0580977	1300	1182	918	971
CG12316	FBgn0036483	0.850794	0.881205	0.74497	0.771598	0.130584	0.427192	0.0338611	0.0507301	2917	2647	2070	1932
Unc-115a	FBgn0051352	0.793042	1.03703	0.798778	1.04453	0.141604	0.827723	0.114847	0.620002	1280	1088	977	1074
Edc3	FBgn0036735	0.896332	1.13985	0.706262	0.898139	0.14144	0.551158	0.0594144	0.148509	2546	2429	1717	2071
Capr	FBgn0042134	0.906877	1.17946	0.697842	0.907597	0.0877955	0.418937	0.0272555	0.198111	31710	30589	21089	26391
CG12567	FBgn0039958	0.885813	1.10944	0.71417	0.894462	0.134585	0.455922	0.0155074	0.156721	2571	2429	1746	2058
CG6621	FBgn0037855	0.780306	0.828526	0.809079	0.859076	0.0566655	0.470416	0.0596144	0.193059	2186	1823	1682	1488
APC4	FBgn0052707	0.848378	0.94873	0.743917	0.831913	0.0630551	0.651291	0.0257662	0.0642816	1361	1228	963	969
l(2)37Cb	FBgn0086444	0.870951	1.08505	0.72346	0.901305	0.146268	0.428541	0.029693	0.0688836	2729	2525	1877	2161
Cbl	FBgn0020224	0.934793	1.46143	0.672603	1.05153	0.119508	0.540277	0.0413755	0.493335	3703	3680	2375	3686
scaf6	FBgn0261872	0.867618	1.0544	0.721095	0.876337	0.0492163	0.735826	0.0543439	0.0315207	8166	7539	5623	6278
Ns2	FBgn0034243	0.846969	0.956879	0.738125	0.83391	0.126974	0.72563	0.0313073	0.0876237	5120	4627	3586	3646
Sf3a1	FBgn0266917	0.866729	1.03231	0.720763	0.85846	0.0808483	0.817589	0.0490073	0.0706407	6364	5878	4368	4792
CG31365	FBgn0051365	0.870522	1.02707	0.715691	0.844396	0.0970667	0.855697	0.0208293	0.183212	2165	2008	1472	1606
p23	FBgn0037728	0.854797	1.17702	0.725702	0.999262	0.0640536	0.622801	0.129075	0.994361	44822	40821	31101	38872
CG8929	FBgn0034504	0.813472	1.0721	0.759709	1.00125	0.147076	0.740403	0.0804254	0.981134	7491	6496	5431	6155
Arp8	FBgn0030877	0.749579	0.800239	0.821164	0.876662	0.0807615	0.427218	0.0910063	0.27124	1057	847	826	701
RpLP0	FBgn0000100	0.779571	0.885076	0.785414	0.891709	0.0602822	0.637524	0.13181	0.0845557	140385	116394	105144	98617
CG12237	FBgn0031048	0.742836	0.831141	0.822258	0.920005	0.0631837	0.545586	0.109158	0.516333	3225	2563	2526	2231
und	FBgn0283478	0.809275	0.96422	0.754285	0.898702	0.102034	0.815902	0.0909805	0.176791	14898	12866	10703	10964
CG4293	FBgn0024983	0.919712	1.08026	0.659796	0.774972	0.0564066	0.431738	0.0257529	0.0421293	4017	3931	2521	2898
CG7206	FBgn0030892	0.799348	0.95058	0.756195	0.899262	0.029434	0.79116	0.118278	0.0753372	2563	2177	1851	1861
Nap1	FBgn0015268	0.822372	0.999688	0.731397	0.889096	0.0766849	0.999013	0.124934	0.0679945	43058	37699	30080	31790
wcy	FBgn0030812	0.893028	1.24905	0.673057	0.941383	0.137937	0.506687	0.0828169	0.261901	6691	6369	4318	5680
RpL35A	FBgn0037328	0.800173	0.920377	0.748342	0.86076	0.0695556	0.769249	0.138542	0.225308	30240	25745	21631	21075
mrt	FBgn0039507	0.768899	0.85115	0.777786	0.860988	0.0878381	0.549977	0.115014	0.166008	3470	2844	2578	2329
crp	FBgn0001994	0.916252	1.26499	0.652338	0.90063	0.140046	0.573322	0.116892	0.444283	8666	8436	5443	7298
sbr	FBgn0003321	0.859934	1.05956	0.694142	0.855283	0.0231943	0.487626	0.0213478	0.0366765	5820	5334	3845	4323
Top3beta	FBgn0026015	0.775382	0.901457	0.768605	0.893579	0.0972861	0.645876	0.0321042	0.367104	2745	2268	2008	1922
fidipidine	FBgn0025519	0.872008	1.0422	0.678966	0.811481	0.0693556	0.891972	0.128376	0.188364	2859	2652	1866	2061
Cdc16	FBgn0025781	0.842907	1.12535	0.699064	0.933308	0.12946	0.469556	0.0262474	0.351264	1580	1414	1051	1255
CG2091	FBgn0037372	0.841501	1.01693	0.699136	0.844883	0.0945167	0.932016	0.0680744	0.117961	1909	1718	1274	1378
mldr	FBgn0029858	0.791896	1.00395	0.739491	0.937516	0.129042	0.975312	0.0627626	0.418665	583	491	410	439
mtd	FBgn0013576	0.841442	0.891055	0.692745	0.73359	0.106852	0.713234	0.117408	0.0503046	10757	9664	7162	6706
CG11436	FBgn0029713	0.829898	0.945553	0.699601	0.797098	0.146377	0.7955	0.0970842	0.0995006	1189	1057	796	795
Set1	FBgn0040022	0.771133	0.924049	0.751771	0.900847	0.117637	0.557293	0.07498	0.241846	5198	4273	3716	3649
CG1578	FBgn0030336	0.872707	0.988226	0.663669	0.751519	0.0890786	0.935502	0.0222431	0.0852895	4503	4185	2845	2995
ash2	FBgn0000139	0.80901	0.957054	0.715794	0.846779	0.130673	0.853014	0.0436405	0.310606	2700	2334	1837	1870
CG13366	FBgn0025633	0.80662	1.15878	0.717092	1.03016	0.123367	0.453692	0.0347764	0.594189	4151	3561	2836	3477
Sry-beta	FBgn0003511	0.848057	1.0084	0.681991	0.81094	0.0811848	0.979874	0.126466	0.226135	963	871	629	671
RpL3	FBgn0020910	0.737492	0.784627	0.783758	0.833849	0.0878311	0.496654	0.0431672	0.145212	185289	144925	138087	114952
CG32732	FBgn0052732	0.811817	1.09677	0.709073	0.957959	0.0704927	0.447575	0.0211067	0.436662	2774	2399	1870	2177
BHD	FBgn0261111	0.785087	1.02287	0.731741	0.953367	0.0792084	0.926795	0.0476915	0.732452	733	614	510	562
CG6340	FBgn0030648	0.913354	1.19736	0.62587	0.820481	0.147318	0.426868	0.0430075	0.0593639	6679	6511	3977	5064
drosha	FBgn0026722	0.863054	1.08037	0.662197	0.828939	0.127756	0.697141	0.043351	0.075152	2875	2650	1814	2075
CSN5	FBgn0027053	0.812582	0.932546	0.703111	0.806914	0.0870912	0.810051	0.145933	0.0857415	4114	3564	2779	2725
myo	FBgn0026199	0.817416	0.949159	0.698719	0.811331	0.117513	0.762547	0.0375677	0.0819617	6663	5802	4443	4466
Tmem18	FBgn0050051	0.776918	1.01605	0.732986	0.958597	0.0669143	0.950162	0.119838	0.615753	542	450	379	407
defl	FBgn0036038	0.818117	0.939762	0.69358	0.796708	0.13534	0.607385	0.0328107	0.0325229	1894	1646	1251	1245
SelG	FBgn0030350	0.87033	0.949497	0.651651	0.710927	0.128598	0.877071	0.140984	0.0500325	1937	1789	1214	1212
tea	FBgn0285892	0.844879	1.00403	0.670779	0.797138	0.146295	0.960196	0.0214484	0.00553712	2053	1845	1310	1396
Ppat-Dpck	FBgn0035632	0.742889	0.815874	0.760866	0.835617	0.131702	0.414183	0.0939973	0.0849083	1504	1191	1086	939
Aps	FBgn0036111	0.849656	1.25738	0.662407	0.980273	0.0715926	0.547231	0.0244253	0.896638	16945	15309	10699	14393
CG1161	FBgn0037313	0.830629	0.975723	0.676749	0.794964	0.112725	0.918225	0.088141	0.0654079	6429	5692	4165	4301
et	FBgn0031055	0.823838	0.96666	0.682314	0.800602	0.139578	0.765327	0.0302527	0.123174	12322	10792	7989	8199
CG12428	FBgn0039543	0.755334	1.03779	0.742085	1.01959	0.125772	0.828679	0.0319729	0.866128	680	547	480	533
RpL23A	FBgn0026372	0.775055	0.864729	0.722856	0.806491	0.0665162	0.606012	0.090147	0.0644993	141555	116427	97577	89333
CG32533	FBgn0052533	0.749665	1.10708	0.74578	1.10135	0.112576	0.617186	0.0703356	0.35253	1725	1375	1220	1434
RpL4	FBgn0003279	0.731783	0.828342	0.763865	0.864657	0.0588558	0.500859	0.0879518	0.129235	233257	180857	169636	148798
RpL7	FBgn0005593	0.741529	0.845905	0.753691	0.859779	0.0336226	0.596727	0.141832	0.121895	117421	92690	84555	75764
EDTP	FBgn0027506	0.852365	1.0464	0.655082	0.804211	0.142859	0.749539	0.0235941	0.0699622	2060	1871	1283	1422
crm	FBgn0000376	0.822999	1.07138	0.677816	0.882384	0.0896293	0.820488	0.0819752	0.424876	1810	1581	1172	1327
CG6686	FBgn0032388	0.865887	1.22285	0.64367	0.909025	0.0677111	0.458231	0.0434883	0.0447906	5752	5302	3526	4570
MED26	FBgn0039923	0.820022	1.14308	0.675899	0.942177	0.108945	0.606435	0.0609711	0.298473	6973	6098	4511	5456
CG12081	FBgn0030053	0.804724	0.944356	0.687376	0.806646	0.109079	0.839518	0.129856	0.111561	1680	1446	1108	1104
Dis3l2	FBgn0035111	0.833489	1.05062	0.661382	0.833677	0.145501	0.710365	0.0215362	0.122174	6756	6011	4258	4748
CG1603	FBgn0033185	0.813037	0.9249	0.675733	0.768704	0.124533	0.765521	0.042624	0.17317	1126	974	724	712
CG3520	FBgn0034859	0.799957	1.02927	0.685796	0.882385	0.149597	0.911212	0.0519656	0.422403	1594	1369	1045	1153
Sym	FBgn0037371	0.822358	0.969401	0.666065	0.785162	0.0710554	0.809167	0.0179675	0.107544	3433	3006	2175	2237
NitFhit	FBgn0024945	0.792889	0.943446	0.690647	0.821789	0.102731	0.8243	0.102724	0.0961183	1606	1348	1060	1056
Aldh-III	FBgn0010548	0.706588	0.632956	0.7741	0.693433	0.0602188	0.433836	0.0927391	0.126791	25143	18990	18583	12521
eIF4H1	FBgn0262734	0.886761	1.27378	0.615518	0.884154	0.0524963	0.466002	0.0678546	0.187588	31457	29707	18556	24982
Sf3b2	FBgn0031493	0.813621	1.03759	0.669188	0.853396	0.0726818	0.734723	0.0213969	0.0764349	5816	5052	3705	4089
CG15432	FBgn0031603	0.782282	1.03337	0.695225	0.918373	0.0665834	0.883383	0.0709321	0.448761	1634	1363	1083	1189
Snp	FBgn0265192	0.771249	0.932432	0.700697	0.847135	0.0847335	0.755793	0.0692956	0.148998	1876	1550	1254	1237
CG8108	FBgn0027567	0.837037	1.21862	0.644839	0.938803	0.0590542	0.491213	0.0172364	0.239302	18835	16830	11563	14937
RpL22	FBgn0015288	0.702746	0.786406	0.762905	0.853727	0.102783	0.479622	0.118079	0.293056	19675	14710	14310	11950
ZC3H3	FBgn0035900	0.869062	1.06748	0.616797	0.757622	0.125737	0.824143	0.100106	0.0790461	659	610	389	438
Apc2	FBgn0026598	0.695842	0.927832	0.767142	1.0229	0.0662236	0.77269	0.146193	0.798283	1448	1077	1058	1038
mbt	FBgn0025743	0.804033	1.01378	0.663728	0.836874	0.08629	0.937762	0.0310764	0.144688	1873	1608	1185	1278
CG10555	FBgn0030034	0.854079	1.13855	0.621729	0.828815	0.0402196	0.755578	0.141961	0.0355647	4888	4444	2944	3496
Usp7	FBgn0030366	0.920236	1.20038	0.576039	0.751399	0.130256	0.498449	0.0479384	0.0745387	14610	14345	8054	10225
Lpt	FBgn0263667	0.784423	0.941751	0.675111	0.810515	0.0473194	0.838975	0.104249	0.254512	1878	1569	1211	1208
RpII140	FBgn0262955	0.873665	1.07275	0.605375	0.743325	0.105726	0.615674	0.0211873	0.0309238	9646	8961	5558	6328
CG8778	FBgn0033761	0.788358	0.959445	0.670625	0.816162	0.0292728	0.893173	0.147098	0.0310993	3421	2870	2208	2226
mus304	FBgn0002901	0.748121	1.00511	0.704592	0.94663	0.123745	0.988104	0.127872	0.733712	590	471	399	422
CG3857	FBgn0023520	0.726168	0.912135	0.723037	0.908202	0.14689	0.654195	0.0954336	0.426196	880	684	603	584
Nup62	FBgn0034118	0.82207	1.00203	0.63868	0.778492	0.0768934	0.994794	0.0779231	0.117689	4716	4127	2876	3052
wde	FBgn0027499	0.805633	1.10707	0.651372	0.895093	0.111637	0.754777	0.0896844	0.309092	4151	3566	2602	3028
png	FBgn0000826	0.706998	0.575576	0.738228	0.601001	0.110989	0.479918	0.0468251	0.18794	227	171	159	101
cos	FBgn0000352	0.868051	1.06155	0.601181	0.73519	0.0588724	0.706014	0.0411336	0.0358014	3417	3163	1960	2201
CG8202	FBgn0037622	0.782657	0.930287	0.666348	0.792039	0.137933	0.63764	0.0410949	0.0647229	3356	2787	2125	2098
gus	FBgn0026238	0.824245	1.05265	0.632561	0.807846	0.100734	0.772107	0.040689	0.033864	4205	3686	2536	2833
ApepP	FBgn0026150	0.768125	0.999757	0.678632	0.883276	0.149433	0.997713	0.0549829	0.105895	11322	9235	7273	7713
eEF1gamma	FBgn0029176	0.732581	0.891026	0.707601	0.860644	0.0282599	0.641992	0.0822528	0.0926772	170522	133334	115271	108951
CG1927	FBgn0027547	0.782686	1.01792	0.662255	0.861298	0.127594	0.957258	0.113334	0.281063	4286	3601	2723	2932
scu	FBgn0021765	0.836429	0.893677	0.617989	0.660286	0.0832003	0.692767	0.0619092	0.0700279	7663	6842	4520	4307
Wdr24	FBgn0027518	0.825798	0.995639	0.623588	0.751841	0.0573719	0.978607	0.0154012	0.110662	2176	1910	1290	1362
l(1)G0045	FBgn0026702	0.82563	0.919054	0.623653	0.694222	0.127748	0.769845	0.0868269	0.07108	1403	1236	838	811
Hcf	FBgn0039904	0.870596	1.28376	0.588539	0.867848	0.0660899	0.42202	0.0366619	0.129145	10896	10107	6126	8319
Naa35	FBgn0034982	0.830736	1.0905	0.615808	0.808366	0.113159	0.670378	0.0342923	0.0965037	3706	3281	2176	2520
B52	FBgn0004587	0.83737	1.23237	0.609828	0.897492	0.0602187	0.455965	0.0171023	0.347668	34205	30491	19847	26123
Cdc5	FBgn0265574	0.834876	1.04625	0.609697	0.764059	0.149264	0.799003	0.0254334	0.114404	3604	3205	2097	2332
Iml1	FBgn0035227	0.8224	1.0353	0.618688	0.778855	0.111437	0.89482	0.0786846	0.0504443	6301	5510	3748	4081
Pcmt	FBgn0086768	0.743225	0.829891	0.684462	0.764276	0.1088	0.573761	0.0983155	0.118166	4590	3618	3000	2629
Bap111	FBgn0030093	0.860317	1.235	0.590824	0.84814	0.0601784	0.522567	0.0121265	0.0499368	8809	8079	4947	6496
Top3alpha	FBgn0040268	0.879837	1.02408	0.577198	0.671824	0.116951	0.856047	0.0365759	0.0488629	2738	2572	1508	1634
CG14646	FBgn0037241	0.81321	0.979752	0.623216	0.750847	0.0734382	0.938918	0.0945814	0.0501435	3426	2970	2048	2115
Usp2	FBgn0031187	0.770215	1.0084	0.657865	0.861309	0.144381	0.975275	0.0862787	0.0706566	11583	9462	7314	7741
Plap	FBgn0024314	0.830618	1.07682	0.608852	0.789317	0.083171	0.815494	0.106977	0.0502836	7680	6816	4506	5097
THADA	FBgn0031077	0.824751	1.09799	0.612176	0.814989	0.111604	0.760373	0.0310511	0.268895	1590	1399	927	1094
CG3689	FBgn0035987	0.830102	1.05254	0.606054	0.768452	0.0975791	0.823227	0.0588752	0.0553732	6574	5820	3811	4239
Ada2a	FBgn0263738	0.732614	0.932071	0.686132	0.872933	0.0849052	0.815787	0.0982909	0.386942	791	616	518	515
smo	FBgn0003444	0.847203	1.0222	0.593167	0.715695	0.135928	0.912343	0.0435246	0.0313578	2281	2059	1293	1397
Fancm	FBgn0038889	0.806298	1.17387	0.622783	0.906693	0.0842563	0.556119	0.0320561	0.413344	2034	1752	1204	1502
Glg1	FBgn0264561	0.840717	1.05552	0.596274	0.74862	0.136042	0.506187	0.0213011	0.0215848	13821	12370	7841	8783
CG8777	FBgn0033376	0.864739	1.0521	0.579065	0.704531	0.117682	0.809556	0.0424466	0.0618679	1859	1712	1030	1146
qkr54B	FBgn0022987	0.796596	0.99633	0.62857	0.786175	0.136461	0.964592	0.0240349	0.0863853	3345	2829	1999	2114
TTLL4A	FBgn0026147	0.834004	1.0915	0.599243	0.784256	0.112785	0.684092	0.0345372	0.0704679	4744	4209	2709	3129
Rcd1	FBgn0033897	0.867829	1.05581	0.57508	0.699649	0.0763867	0.723942	0.0255694	0.0329142	6128	5661	3359	3762
l(3)72Ab	FBgn0263599	0.87615	1.08583	0.56912	0.705321	0.12778	0.788601	0.0904911	0.0399609	10282	9595	5652	6439
lncRNA:CR42491	FBgn0259993	0.715676	0.84288	0.695166	0.818724	0.149006	0.606845	0.102001	0.221825	1498	1149	993	884
Suox	FBgn0030966	0.670348	0.964322	0.741541	1.06673	0.0499634	0.872376	0.0705541	0.555151	2280	1627	1612	1663
msl-1	FBgn0005617	0.88459	1.12454	0.561824	0.714222	0.137505	0.465358	0.0152018	0.0666043	3875	3643	2070	2479
Parg	FBgn0023216	0.75511	1.05096	0.657519	0.915129	0.088411	0.797177	0.0595202	0.337542	1481	1199	930	1033
CG9125	FBgn0030793	0.788071	0.835684	0.629499	0.667531	0.048436	0.7314	0.139867	0.176825	1456	1224	885	780
CG30020	FBgn0050020	0.85691	1.11606	0.578766	0.7538	0.14737	0.526271	0.0201967	0.0310985	3736	3401	2058	2435
Sc2	FBgn0035471	0.75445	1.07758	0.654566	0.934916	0.0601808	0.783009	0.0876033	0.387649	7161	5746	4485	5120
CG14966	FBgn0035415	0.812	1.07388	0.607351	0.803229	0.108468	0.787976	0.0892231	0.0744931	1353	1175	788	894
CG7971	FBgn0035253	0.816518	1.05352	0.603238	0.778335	0.0769108	0.748134	0.0257771	0.0490271	11330	9883	6526	7288
mor	FBgn0002783	0.846595	1.15914	0.581538	0.796231	0.0346598	0.588563	0.061885	0.026188	14230	12836	7924	9698
AdSL	FBgn0038467	0.903215	1.21877	0.544469	0.73469	0.0641777	0.426722	0.0155439	0.0846363	4838	4658	2508	3257
mei-9	FBgn0002707	0.702703	0.862128	0.698542	0.857024	0.112504	0.668866	0.0847197	0.32962	1454	1081	971	882
Hpr1	FBgn0037382	0.779168	1.12906	0.629335	0.911946	0.088902	0.765808	0.146014	0.308264	1877	1565	1141	1350
DIP1	FBgn0024807	0.738166	1.02942	0.663608	0.925447	0.0848589	0.884046	0.0526336	0.380334	11164	8754	7088	7714
Pcf11	FBgn0264962	0.81797	1.10341	0.598642	0.807545	0.145836	0.684132	0.0409812	0.0311273	7654	6651	4373	5101
Actn	FBgn0000667	0.851212	1.2994	0.574595	0.877138	0.119566	0.471441	0.0168068	0.190723	4085	3690	2230	3080
CG1896	FBgn0039870	0.767412	0.912316	0.63726	0.757589	0.101404	0.748981	0.0652716	0.0904104	2877	2346	1750	1684
CG14650	FBgn0037252	0.833599	1.13182	0.586351	0.796116	0.0798112	0.421694	0.0153073	0.0576622	6895	6119	3852	4619
Cpr	FBgn0015623	0.846747	1.16206	0.576982	0.791838	0.102148	0.62078	0.0406589	0.189045	9899	8905	5443	6773
Rm62	FBgn0003261	0.730637	1.19671	0.668594	1.09509	0.0612896	0.428729	0.0290304	0.21181	58278	45319	37084	47088
Nrk	FBgn0020391	0.710954	1.02351	0.686982	0.988999	0.146781	0.898607	0.0921693	0.941109	532	405	345	376
RpIII128	FBgn0004463	0.799465	1.0654	0.610578	0.813685	0.0257439	0.7511	0.0509538	0.062279	2422	2064	1415	1592
FoxK	FBgn0036134	0.829672	1.2488	0.587681	0.884562	0.0916821	0.559445	0.0799863	0.215832	7604	6698	4291	5639
CG33506	FBgn0053506	0.751198	1.02354	0.647962	0.882873	0.102146	0.895752	0.0410792	0.143372	1661	1331	1025	1115
Taf4	FBgn0010280	0.831453	1.219	0.585077	0.857786	0.0786869	0.526848	0.0556316	0.0736905	10941	9672	6123	7879
Cpsf160	FBgn0024698	0.861065	1.12087	0.564009	0.734186	0.117688	0.534581	0.025668	0.0403775	2663	2448	1428	1702
CG7970	FBgn0035252	0.721736	1.02769	0.671383	0.955995	0.0480046	0.898094	0.0788173	0.498573	4148	3193	2656	2889
Ge-1	FBgn0283682	0.846713	1.27669	0.570219	0.859788	0.0639801	0.470631	0.0579746	0.241944	8866	8007	4846	6555
CG6791	FBgn0037918	0.692792	0.942745	0.69676	0.948144	0.129882	0.865378	0.089789	0.761174	3798	2802	2528	2533
Mfe2	FBgn0030731	0.769115	0.936309	0.626486	0.762675	0.148892	0.702018	0.0420791	0.065112	10449	8574	6228	6182
Hexim	FBgn0038251	0.805952	1.10928	0.595982	0.820286	0.103191	0.754891	0.0936475	0.085716	836	721	478	558
rump	FBgn0267790	0.899993	1.42866	0.533588	0.847024	0.127983	0.447607	0.057691	0.355135	10899	10454	5566	8507
CycD	FBgn0010315	0.767598	0.906823	0.625318	0.738736	0.12451	0.677297	0.0410284	0.0662683	2777	2268	1657	1590
Eaf	FBgn0033166	0.74572	1.02469	0.639222	0.878352	0.0792348	0.839529	0.0267151	0.19975	8935	7060	5430	5894
Nup160	FBgn0262647	0.836716	1.12561	0.566549	0.762159	0.095572	0.523868	0.0215098	0.0494596	5360	4784	2893	3456
CG16908	FBgn0037741	0.755395	0.940599	0.6264	0.779977	0.111479	0.83954	0.0784119	0.227752	1623	1306	974	973
Prp3	FBgn0036915	0.821053	1.11303	0.575496	0.780152	0.118102	0.741807	0.0678476	0.0581453	4624	4044	2551	2993
PIG-G	FBgn0033187	0.836021	1.10206	0.562574	0.741597	0.0848212	0.61253	0.0296669	0.0285245	3319	2954	1781	2077
Eip55E	FBgn0000566	0.77416	0.930687	0.606776	0.72946	0.128278	0.814193	0.105614	0.0690884	11935	9845	6963	6846
CG8319	FBgn0037722	0.761192	0.835879	0.616858	0.677383	0.0801932	0.575543	0.057503	0.0384014	1382	1122	814	717
rad50	FBgn0034728	0.740935	0.878014	0.633426	0.750615	0.0875384	0.757733	0.132207	0.0729107	4017	3179	2449	2249
CG3815	FBgn0029861	0.751259	1.0125	0.623666	0.840539	0.0291865	0.92337	0.0160706	0.117618	1361	1091	808	868
Odj	FBgn0038551	0.755962	0.991803	0.617659	0.810353	0.102606	0.978817	0.0903297	0.138919	2583	2076	1529	1592
cyc	FBgn0023094	0.689727	0.776914	0.676928	0.762497	0.0911129	0.462721	0.0525546	0.149969	1478	1092	950	786
velo	FBgn0035713	0.832399	1.2174	0.559854	0.8188	0.108718	0.460692	0.04371	0.130607	10085	8923	5379	6933
su(sable)	FBgn0003575	0.772058	1.04945	0.602946	0.819579	0.117572	0.883386	0.0987901	0.0895329	4595	3773	2677	2944
cg	FBgn0000289	0.868334	1.37421	0.533246	0.843906	0.128945	0.424275	0.0303272	0.212925	13652	12579	6948	10151
CG5645	FBgn0036254	0.774383	1.04106	0.596646	0.802116	0.127088	0.883206	0.0348827	0.24407	2978	2457	1697	1884
CG2246	FBgn0039790	0.829758	1.14474	0.556657	0.767969	0.102591	0.638659	0.0161046	0.170671	4274	3760	2263	2770
CG5808	FBgn0027617	0.749592	1.07035	0.615047	0.878236	0.0309808	0.772557	0.0484545	0.292011	1466	1172	861	979
CG31368	FBgn0051368	0.804878	0.978349	0.572224	0.695553	0.0645701	0.915708	0.0441508	0.0580333	3882	3326	2126	2204
Moca-cyp	FBgn0039581	0.835283	1.2141	0.549418	0.798589	0.0393537	0.482978	0.0282316	0.16762	8108	7220	4247	5504
Myo95E	FBgn0039157	0.743534	1.00834	0.617038	0.836791	0.0769183	0.978743	0.0881161	0.0977424	2161	1715	1282	1360
Acph-1	FBgn0000032	0.865879	0.903461	0.529765	0.552758	0.0572436	0.426041	0.0112629	0.0235122	4554	4201	2295	2206
Lhr	FBgn0034217	0.726984	0.875329	0.630571	0.759244	0.146648	0.553744	0.0515032	0.108583	398	307	238	223
DCP2	FBgn0036534	0.834173	1.21664	0.54731	0.798253	0.132142	0.728274	0.131472	0.115149	10606	9416	5674	7145
Clamp	FBgn0032979	0.870088	1.24472	0.523046	0.74825	0.07862	0.506578	0.0510137	0.0898084	4143	3840	2078	2740
Mdh2	FBgn0262559	0.821621	1.1668	0.55316	0.785553	0.0973802	0.63298	0.0658928	0.126201	16830	14682	8897	11035
Fkbp12	FBgn0013954	0.83578	1.22756	0.543438	0.798176	0.0889134	0.589444	0.0773091	0.16607	36338	32441	18950	24689
CG43736	FBgn0263993	0.773347	1.20475	0.586985	0.914427	0.145481	0.479618	0.0302838	0.425332	5697	4667	3190	4073
arm	FBgn0000117	0.791994	1.02521	0.573007	0.741736	0.113187	0.926123	0.0581035	0.0893196	29060	24505	15998	17325
wdn	FBgn0005642	0.798098	0.980112	0.566024	0.695111	0.0238279	0.924753	0.0565319	0.0500273	3009	2557	1625	1688
Mdh1	FBgn0262782	0.84853	1.04144	0.531604	0.652462	0.136	0.893969	0.0616149	0.0707813	5886	5328	2994	3314
CG7420	FBgn0031344	0.821451	1.04576	0.548647	0.698462	0.0616777	0.842365	0.049478	0.0779815	1038	909	544	602
mtSSB	FBgn0010438	0.829706	1.15751	0.54317	0.75777	0.115672	0.746041	0.0930485	0.140283	3378	2978	1767	2155
Ost48	FBgn0014868	0.834411	1.08055	0.538095	0.696828	0.0258011	0.760272	0.0578496	0.0514215	18711	16610	9620	11004
Fum1	FBgn0286222	0.726772	0.857901	0.61758	0.729009	0.0310498	0.725612	0.131818	0.0536278	11525	8932	6865	6185
ttv	FBgn0265974	0.843131	1.22939	0.531357	0.774786	0.145924	0.556813	0.060498	0.112708	3917	3530	2002	2600
α-Man-IIa	FBgn0011740	0.811132	0.959719	0.55087	0.651781	0.109721	0.772547	0.0207594	0.0266554	4860	4200	2553	2592
Mtor	FBgn0013756	0.838042	1.08006	0.533099	0.687051	0.124494	0.740484	0.0289596	0.049101	13508	12054	6889	7881
CG17233	FBgn0036958	0.844203	1.16451	0.528701	0.729299	0.0678445	0.690655	0.0796594	0.0733451	6525	5862	3325	4071
CG4278	FBgn0014092	0.696607	0.848708	0.639454	0.779075	0.147088	0.721099	0.145193	0.185938	1953	1467	1206	1076
CG9248	FBgn0032923	0.783771	0.894703	0.565866	0.645957	0.117761	0.529407	0.0233698	0.0590809	7735	6482	4170	3960
SMC5	FBgn0052438	0.783651	1.09845	0.56574	0.793	0.11934	0.611958	0.0320772	0.0944078	3853	3223	2078	2421
yps	FBgn0022959	0.778824	1.23357	0.568135	0.899864	0.0570242	0.455256	0.0151127	0.358622	37233	30779	20120	26427
CG1636	FBgn0030030	0.646859	1.06132	0.683599	1.12159	0.0447721	0.789971	0.0727619	0.239544	1603	1102	1050	1176
rin	FBgn0015778	0.786113	1.2403	0.560633	0.884548	0.0848351	0.604199	0.0835989	0.181902	44380	37154	24036	31245
Got1	FBgn0001124	0.807962	0.985138	0.545415	0.665019	0.0714399	0.962274	0.079501	0.0315193	6831	5858	3579	3706
Sap130	FBgn0262714	0.811636	1.04584	0.542071	0.69849	0.0479401	0.783689	0.0429954	0.0268754	4424	3829	2293	2534
Taf2	FBgn0011836	0.746422	0.942896	0.589034	0.744079	0.0948669	0.766043	0.0329716	0.0545781	4313	3431	2426	2416
Rpp30	FBgn0283652	0.810023	1.22206	0.542218	0.818027	0.0653142	0.66197	0.0938769	0.245109	1191	1029	623	806
CG6695	FBgn0039215	0.749956	0.95994	0.585398	0.749306	0.125893	0.814243	0.0255937	0.131457	6947	5541	3867	3939
CG12236	FBgn0029822	0.772249	1.03486	0.568348	0.761621	0.0527175	0.854485	0.0337729	0.100233	1745	1432	944	1039
Agpat3	FBgn0036623	0.798643	1.02846	0.54861	0.706475	0.100254	0.891434	0.0490805	0.0786739	6945	5912	3641	3960
Urm1	FBgn0053276	0.688469	1.01001	0.635652	0.932523	0.0755326	0.978727	0.118266	0.556698	828	611	506	536
OstDelta	FBgn0034277	0.86486	1.11123	0.504622	0.648369	0.0736608	0.676429	0.0415538	0.0491234	22896	21052	11026	13009
gcl	FBgn0005695	0.744107	0.803753	0.586208	0.633197	0.136401	0.529999	0.0579455	0.0794741	1603	1274	891	763
CG4594	FBgn0032161	0.693797	0.93026	0.627549	0.841432	0.0737371	0.817668	0.117493	0.171315	1379	1018	832	813
ida	FBgn0041147	0.688031	0.769232	0.631591	0.706131	0.0910415	0.43275	0.045497	0.0865512	923	679	556	451
CG10194	FBgn0032790	0.665689	0.905491	0.65183	0.88664	0.0571941	0.679613	0.0466804	0.289418	897	640	557	536
CG8132	FBgn0037687	0.715486	0.787488	0.606118	0.667114	0.104904	0.621522	0.121667	0.0767973	1455	1106	850	702
Bap60	FBgn0025463	0.816788	1.16066	0.53015	0.753343	0.020883	0.63397	0.0566742	0.143558	7072	6143	3585	4430
CG9205	FBgn0035181	0.816201	1.32218	0.530306	0.859052	0.0339861	0.555477	0.0921065	0.34772	3460	3001	1765	2472
CG6700	FBgn0032305	0.870612	1.23955	0.497106	0.707766	0.137499	0.672032	0.0994498	0.0907702	7586	7031	3666	4762
CG4972	FBgn0032217	0.798718	1.12313	0.53887	0.75774	0.0308982	0.621626	0.0379333	0.114053	8037	6830	4131	4948
Rca1	FBgn0017551	0.800831	0.918269	0.537301	0.616094	0.0787894	0.809267	0.0916234	0.0207998	1273	1086	660	634
Dyrk3	FBgn0027101	0.771514	1.0531	0.557657	0.761192	0.0880658	0.826984	0.0467852	0.0630564	5978	4904	3199	3556
CG32767	FBgn0052767	0.780011	1.08643	0.55088	0.767286	0.148713	0.827916	0.0916777	0.101001	3854	3191	2057	2329
dx	FBgn0000524	0.767995	1.14171	0.557043	0.828104	0.057841	0.734952	0.0865076	0.0430194	3014	2462	1621	1937
Lrpprc2	FBgn0027794	0.8039	1.13216	0.532141	0.749434	0.0685274	0.637423	0.0411226	0.0626103	2285	1956	1163	1395
nonA	FBgn0004227	0.786576	1.24268	0.542236	0.856661	0.0878738	0.464964	0.0231039	0.243565	9288	7795	4805	6367
CG7453	FBgn0030991	0.667381	0.816686	0.638357	0.781169	0.0340086	0.421428	0.0242927	0.0827312	27351	19369	16629	14379
Caper	FBgn0031883	0.859576	1.14135	0.493337	0.655056	0.0340078	0.507533	0.021252	0.0671674	8652	7926	4069	4949
pbl	FBgn0003041	0.82296	0.960077	0.51383	0.599441	0.105688	0.874017	0.0510271	0.0303549	6330	5570	3130	3166
CG2200	FBgn0030447	0.690198	0.869194	0.612084	0.770823	0.0390945	0.649289	0.0759958	0.0644117	5021	3681	2939	2699
CG3566	FBgn0029854	0.745164	0.955736	0.566902	0.7271	0.118408	0.918003	0.121659	0.0961338	3052	2421	1674	1679
CG10803	FBgn0029666	0.815437	1.1477	0.517957	0.729008	0.0465891	0.654813	0.0210464	0.171445	3401	2957	1679	2055
ras	FBgn0003204	0.818746	1.29388	0.51567	0.814926	0.10972	0.429242	0.0413547	0.10944	7302	6379	3599	4938
CG1307	FBgn0026566	0.845177	1.1352	0.499243	0.670556	0.14017	0.76936	0.0957459	0.0458207	3407	3069	1644	1948
CG30428	FBgn0050428	0.787805	1.39605	0.535098	0.948232	0.0642268	0.465489	0.0360039	0.740789	981	825	501	745
ste24a	FBgn0034176	0.824894	1.26788	0.510704	0.784964	0.133349	0.449236	0.02085	0.142352	7113	6224	3454	4668
phtf	FBgn0028579	0.778048	1.06331	0.539691	0.737562	0.0553171	0.776525	0.0259438	0.125302	4131	3420	2125	2396
PIG-S	FBgn0265190	0.771169	0.976454	0.544456	0.68939	0.0788329	0.857438	0.0212698	0.0646837	2998	2465	1554	1607
dob	FBgn0030607	0.683957	1.01272	0.61269	0.907194	0.094202	0.943406	0.0219426	0.450652	1637	1201	956	1027
CG3939	FBgn0040396	0.791901	1.2712	0.525498	0.843554	0.053844	0.604748	0.0864538	0.251286	4242	3587	2147	2884
GstE12	FBgn0027590	0.595395	0.712937	0.697762	0.835512	0.0601046	0.462756	0.128646	0.299498	6698	4248	4500	3403
CG17802	FBgn0038549	0.837171	1.0077	0.495796	0.596791	0.126434	0.978642	0.0173125	0.098168	705	629	332	357
mAcon1	FBgn0010100	0.843722	1.46325	0.490078	0.849929	0.124905	0.543103	0.0150734	0.159129	14979	13439	6994	10907
Su(var)3-7	FBgn0003598	0.843157	1.28285	0.489005	0.744016	0.146497	0.416515	0.0219958	0.0706883	3914	3517	1826	2483
O-fut2	FBgn0027791	0.747505	0.918819	0.548565	0.674286	0.0958212	0.827989	0.110916	0.096955	2186	1749	1159	1125
CG13025	FBgn0036660	0.719003	1.08519	0.567952	0.857206	0.115779	0.856098	0.10392	0.491542	706	545	385	443
GstE13	FBgn0033381	0.675692	0.844982	0.603585	0.754808	0.130632	0.709885	0.124854	0.152513	1118	809	653	578
CG4880	FBgn0030803	0.760102	0.831822	0.536193	0.586786	0.0394252	0.629419	0.0755156	0.0316046	2318	1879	1194	1044
simj	FBgn0010762	0.75617	1.30376	0.53852	0.928496	0.0736645	0.619588	0.107626	0.444146	5323	4266	2787	3784
flfl	FBgn0024555	0.803808	1.30447	0.506578	0.822109	0.0486667	0.547117	0.0751657	0.162333	9122	7821	4459	6122
RhoGAP15B	FBgn0030808	0.655811	0.88496	0.620621	0.837475	0.0879464	0.765594	0.138531	0.214083	9215	6442	5544	5126
Ppt1	FBgn0030057	0.640103	0.632855	0.633345	0.626174	0.0897311	0.479108	0.0510123	0.0688289	1852	1260	1121	749
Cyp6v1	FBgn0031126	0.688129	0.919208	0.587916	0.785342	0.120088	0.714879	0.0435052	0.0801914	4428	3236	2481	2409
Torsin	FBgn0025615	0.759336	0.964203	0.532769	0.676509	0.0222213	0.888212	0.0665788	0.0490283	7085	5721	3618	3688
CG4078	FBgn0029798	0.796184	1.00859	0.507209	0.642523	0.101406	0.958031	0.0146054	0.0499444	1632	1379	788	842
Stt3B	FBgn0011336	0.817197	1.12633	0.493995	0.680863	0.0640133	0.598125	0.0323917	0.0376054	23285	20244	10971	13122
Spn28Dc	FBgn0031973	0.73965	0.828041	0.54385	0.608842	0.143103	0.673252	0.0971399	0.0688	4586	3651	2413	2091
Tis11	FBgn0011837	0.763446	1.05659	0.526395	0.728514	0.0513696	0.824207	0.0468474	0.0827505	19522	15904	9859	11027
HPS4	FBgn0034261	0.802867	1.2477	0.499826	0.776758	0.124421	0.531242	0.0155658	0.0994458	2004	1710	953	1260
CG17189	FBgn0039485	0.745424	0.65339	0.538015	0.471588	0.141352	0.645294	0.0313477	0.212886	94	75	48	35
CG12034	FBgn0035421	0.758166	0.989885	0.528343	0.689821	0.12215	0.972938	0.0727987	0.0885422	2685	2186	1363	1419
Rim2	FBgn0031359	0.68097	0.96853	0.58805	0.836372	0.0277432	0.923076	0.0538011	0.35377	1552	1122	875	904
Catsup	FBgn0002022	0.837082	1.11907	0.476325	0.636785	0.0914218	0.730892	0.0512936	0.0304577	14478	12924	6607	7801
CG11334	FBgn0039849	0.840997	1.53146	0.474017	0.863188	0.128069	0.417205	0.0333323	0.0895471	5739	5145	2594	4205
Ugt317A1	FBgn0040091	0.811061	0.84253	0.49051	0.509541	0.130832	0.741733	0.09439	0.0195967	4806	4147	2284	2005
Saf-B	FBgn0039229	0.833583	1.23048	0.477094	0.704253	0.0676341	0.51931	0.0404418	0.098122	9927	8827	4543	5938
Flacc	FBgn0030974	0.837087	1.19928	0.472761	0.677313	0.147085	0.440903	0.0134562	0.0449282	5562	4974	2503	3197
Nipped-A	FBgn0053554	0.700495	0.989629	0.563788	0.796496	0.0503906	0.971404	0.0631515	0.0918393	8058	5989	4368	4531
Desat1	FBgn0086687	0.690079	0.823089	0.572148	0.682427	0.126455	0.507016	0.0404366	0.0770119	26367	19385	14365	12589
Strumpellin	FBgn0036571	0.764494	1.25603	0.515976	0.847726	0.106132	0.430646	0.0212014	0.206172	2835	2316	1394	1861
Nup154	FBgn0021761	0.808636	1.18353	0.485787	0.711004	0.125133	0.493042	0.0202703	0.0719469	9723	8380	4510	5661
[truncated: 15,535 more rows]
