# Supplementary material for: mTOR signaling regulates demand-adapted hematopoiesis and metabolic reprogramming required for an effective cellular immune response in Drosophila melanogaster larvae
Source: PLoS Genet. 2026 Mar 24;22(3):e1012094. doi: 10.1371/journal.pgen.1012094 (PMC13038113; doi:10.1371/journal.pgen.1012094)
Supplement: S2 Table — (XLSX) [file pgen.1012094.s002.xlsx]

## Sheet: read me
Tabs
mTorWT only, UP	upregulated genes with FDR<0.15 in HH>mTorWT uninf / HH>wGD uninf and FDR>0.5 in HH>wGD inf / HH>wGD uninf
mTorWT only, DOWN	downregulated genes with FDR<0.15 in HH>mTorWT uninf / HH>wGD uninf and FDR>0.5 in HH>wGD inf / HH>wGD uninf
Infection only, UP	upregulated genes with FDR<0.15 in HH>wGD inf / HH>wGD uninf and FDR>0.5 in HH>mTorWT uninf / HH>wGD uninf
Infection only, DOWN	downregulated genes with FDR<0.15 in HH>wGD inf / HH>wGD uninf and FDR>0.5 in HH>mTorWT uninf / HH>wGD uninf
mTorWT and Infection, UP	upregulated genes with FDR<0.15 in both, HH>mTorWT uninf / HH>wGD uninf and HH>wGD inf / HH>wGD uninf
mTorWT and Infection, DOWN	downregulated genes with FDR<0.15 in both, HH>mTorWT uninf / HH>wGD uninf and HH>wGD inf / HH>wGD uninf
columns
p	Holm-Bonferroni-corrected enrichment p-value inferred from FlyMine
n	number of genes of this RNA sequencing experiment per GO term

## Sheet: mTor only, UP
HH>mTorWT uninf/ HH>wGD uninf
GO Term Enrichment	Gene ontology term		p	n
molecular function	heat shock protein binding	GO:0031072	0.00500786	9

## Sheet: mTor only, DOWN
HH>mTorWT uninf/ HH>wGD uninf
GO Term Enrichment	Gene ontology term		p	n
biological process	cell cycle process	GO:0022402	3.21161e-26	115
	cell cycle	GO:0007049	6.22999e-26	132
	mitotic cell cycle	GO:0000278	1.23728e-21	97
	mitotic cell cycle process	GO:1903047	3.29282e-20	77
	regulation of cell cycle	GO:0051726	9.27998e-15	66
	cellular component organization or biogenesis	GO:0071840	2.39422e-14	291
	chromosome organization	GO:0051276	2.66264e-14	109
	mitotic nuclear division	GO:0140014	4.0699e-14	44
	nuclear division	GO:0000280	7.97295e-13	60
	organelle fission	GO:0048285	1.04962e-12	62
	DNA replication	GO:0006260	2.1597e-12	35
	regulation of cell cycle process	GO:0010564	4.82863e-12	45
	DNA-dependent DNA replication	GO:0006261	2.07562e-11	31
	mitotic sister chromatid segregation	GO:0000070	2.09669e-11	34
	sister chromatid segregation	GO:0000819	2.53372e-11	36
	chromosome segregation	GO:0007059	2.30427e-10	43
	nuclear chromosome segregation	GO:0098813	3.67474e-10	40
	organic cyclic compound metabolic process	GO:1901360	1.15105e-09	242
	cellular component biogenesis	GO:0044085	1.15113e-09	155
	cellular aromatic compound metabolic process	GO:0006725	1.15272e-09	238
	nucleic acid metabolic process	GO:0090304	2.40922e-09	208
	organelle organization	GO:0006996	3.61743e-09	195
	regulation of mitotic cell cycle	GO:0007346	8.4302e-09	42
	heterocycle metabolic process	GO:0046483	1.14394e-08	230
	chromosome condensation	GO:0030261	3.99034e-08	21
	nucleobase-containing compound metabolic process	GO:0006139	5.29526e-08	222
	cellular component organization	GO:0016043	7.71217e-08	258
	DNA replication initiation	GO:0006270	8.89671e-08	14
	ribosome biogenesis	GO:0042254	2.67579e-07	42
	ribonucleoprotein complex biogenesis	GO:0022613	4.01042e-07	49
	spindle organization	GO:0007051	5.496e-07	30
	establishment of organelle localization	GO:0051656	5.94077e-06	31
	nuclear DNA replication	GO:0033260	8.02518e-06	12
	cell cycle DNA replication	GO:0044786	1.08063e-05	16
	rRNA processing	GO:0006364	2.14968e-05	30
	ncRNA processing	GO:0034470	2.25031e-05	43
	meiotic cell cycle	GO:0051321	2.2557e-05	39
	DNA metabolic process	GO:0006259	2.98855e-05	48
	cellular process involved in reproduction in multicellular organism	GO:0022412	3.46401e-05	97
	RNA processing	GO:0006396	3.81906e-05	76
	regulation of organelle organization	GO:0033043	5.47147e-05	60
	rRNA metabolic process	GO:0016072	5.90552e-05	30
	cytokinesis	GO:0000910	5.98806e-05	26
	cellular process	GO:0009987	7.10269e-05	542
	ncRNA metabolic process	GO:0034660	7.63871e-05	48
	cellular metabolic process	GO:0044237	7.65606e-05	407
	meiotic cell cycle process	GO:1903046	9.57496e-05	36
	centrosome cycle	GO:0007098	0.000123057	20
	regulation of cell cycle phase transition	GO:1901987	0.000126161	24
	DNA conformation change	GO:0071103	0.000153613	34
	cellular response to DNA damage stimulus	GO:0006974	0.000166004	40
	microtubule cytoskeleton organization	GO:0000226	0.000204814	50
	regulation of mitotic cell cycle phase transition	GO:1901990	0.000221847	23
	cell division	GO:0051301	0.000269102	42
	DNA amplification	GO:0006277	0.000430103	11
	regulation of cytokinesis	GO:0032465	0.000430103	11
	mitotic spindle organization	GO:0007052	0.000441966	18
	microtubule cytoskeleton organization involved in mitosis	GO:1902850	0.000450045	21
	microtubule organizing center organization	GO:0031023	0.000505655	20
	DNA biosynthetic process	GO:0071897	0.000571328	15
	cell cycle phase transition	GO:0044770	0.000595063	26
	mitotic cell cycle phase transition	GO:0044772	0.000643384	25
	microtubule-based process	GO:0007017	0.00081136	58
	RNA metabolic process	GO:0016070	0.00150819	169
	DNA repair	GO:0006281	0.00153024	32
	mitotic DNA replication	GO:1902969	0.00155912	8
	organelle localization	GO:0051640	0.00190693	35
	mitotic chromosome condensation	GO:0007076	0.00194607	10
	cytoskeleton-dependent cytokinesis	GO:0061640	0.00215245	22
	female gamete generation	GO:0007292	0.00223428	74
	DNA packaging	GO:0006323	0.00231041	29
	pre-replicative complex assembly involved in nuclear cell cycle DNA replication	GO:0006267	0.00283662	6
	pre-replicative complex assembly	GO:0036388	0.00283662	6
	pre-replicative complex assembly involved in cell cycle DNA replication	GO:1902299	0.00283662	6
	gamete generation	GO:0007276	0.00287714	98
	cytoskeleton organization	GO:0007010	0.00291015	71
	cellular component assembly	GO:0022607	0.003104	119
	regulation of biological process	GO:0050789	0.00318942	300
	mitotic cytokinesis	GO:0000281	0.00322891	17
	eggshell chorion gene amplification	GO:0007307	0.00324868	10
	macromolecule metabolic process	GO:0043170	0.00350789	362
	regulation of chromosome organization	GO:0033044	0.00467931	31
	regulation of cellular metabolic process	GO:0031323	0.00536592	172
	macromolecule modification	GO:0043412	0.00563375	131
	mitotic cell cycle, embryonic	GO:0045448	0.00636938	13
	chromatin organization	GO:0006325	0.00644594	62
	negative regulation of cellular process	GO:0048523	0.0070492	120
	establishment of localization in cell	GO:0051649	0.00824583	22
	regulation of nuclear division	GO:0051783	0.008296	18
	meiotic nuclear division	GO:0140013	0.00875205	28
	regulation of cellular process	GO:0050794	0.0105108	277
	regulation of mitotic nuclear division	GO:0007088	0.0146098	17
	chromatin silencing	GO:0006342	0.0153113	23
	negative regulation of gene expression, epigenetic	GO:0045814	0.0153113	23
	chromatin organization involved in negative regulation of transcription	GO:0097549	0.0153113	23
	double-strand break repair via break-induced replication	GO:0000727	0.0157077	7
	regulation of metabolic process	GO:0019222	0.0170586	184
	cell cycle comprising mitosis without cytokinesis	GO:0033301	0.0190647	10
	reproductive process	GO:0022414	0.0202208	117
	spindle assembly	GO:0051225	0.0209048	16
	DNA strand elongation involved in DNA replication	GO:0006271	0.023481	8
	DNA strand elongation	GO:0022616	0.023481	8
	sexual reproduction	GO:0019953	0.0257379	104
	multi-organism reproductive process	GO:0044703	0.0257379	104
	nitrogen compound metabolic process	GO:0006807	0.0353883	380
	gene silencing	GO:0016458	0.0358861	35
	chromatin organization involved in regulation of transcription	GO:0034401	0.0419131	23
	biological regulation	GO:0065007	0.0421262	323
	cellular localization	GO:0051641	0.0438055	94
	organic substance metabolic process	GO:0071704	0.0454499	417
molecular function	binding	GO:0005488	9.71131e-08	438
	DNA replication origin binding	GO:0003688	1.43094e-06	11
	protein binding	GO:0005515	1.93948e-06	218
	purine ribonucleoside triphosphate binding	GO:0035639	7.43385e-06	92
	ATP binding	GO:0005524	1.69509e-05	78
	purine nucleotide binding	GO:0017076	2.33343e-05	93
	purine ribonucleotide binding	GO:0032555	2.6511e-05	92
	adenyl ribonucleotide binding	GO:0032559	5.1594e-05	78
	ribonucleotide binding	GO:0032553	5.18662e-05	92
	adenyl nucleotide binding	GO:0030554	6.75356e-05	78
	nucleotide binding	GO:0000166	7.68911e-05	102
	nucleoside phosphate binding	GO:1901265	7.68911e-05	102
	carbohydrate derivative binding	GO:0097367	0.00023785	105
	anion binding	GO:0043168	0.00231639	111
	small molecule binding	GO:0036094	0.00459211	106
	drug binding	GO:0008144	0.0053502	86
	histone binding	GO:0042393	0.0122972	19
	heterocyclic compound binding	GO:1901363	0.0237836	243
	organic cyclic compound binding	GO:0097159	0.0249996	244
cellular component	nucleus	GO:0005634	9.86379e-29	316
	non-membrane-bounded organelle	GO:0043228	2.04197e-21	219
	intracellular non-membrane-bounded organelle	GO:0043232	2.04197e-21	219
	chromosome	GO:0005694	9.90513e-21	117
	intracellular membrane-bounded organelle	GO:0043231	1.40198e-20	433
	membrane-bounded organelle	GO:0043227	5.56921e-19	441
	intracellular organelle	GO:0043229	3.40471e-18	476
	organelle	GO:0043226	6.0107e-18	481
	intracellular anatomical structure	GO:0005622	9.26155e-18	574
	nuclear lumen	GO:0031981	4.73699e-17	120
	intracellular organelle lumen	GO:0070013	6.35527e-13	128
	membrane-enclosed lumen	GO:0031974	6.89158e-13	128
	organelle lumen	GO:0043233	6.89158e-13	128
	nucleolus	GO:0005730	4.57535e-11	50
	chromosome, centromeric region	GO:0000775	5.83353e-11	29
	chromosomal region	GO:0098687	1.65921e-10	41
	condensed chromosome	GO:0000793	1.94563e-10	30
	condensed chromosome, centromeric region	GO:0000779	3.20273e-09	21
	protein-containing complex	GO:0032991	2.5251e-08	258
	nuclear protein-containing complex	GO:0140513	2.95822e-08	105
	kinetochore	GO:0000776	1.54405e-07	18
	preribosome	GO:0030684	2.74521e-07	22
	polytene chromosome	GO:0005700	9.61287e-07	37
	spindle	GO:0005819	2.24581e-06	28
	spindle midzone	GO:0051233	3.20534e-06	14
	small-subunit processome	GO:0032040	1.31822e-05	14
	nuclear chromosome	GO:0000228	2.12843e-05	27
	CMG complex	GO:0071162	4.61782e-05	8
	microtubule cytoskeleton	GO:0015630	6.88403e-05	52
	DNA replication preinitiation complex	GO:0031261	0.00013062	8
	replication fork	GO:0005657	0.000522807	12
	mitotic spindle midzone	GO:1990023	0.000533971	7
	condensin complex	GO:0000796	0.00055413	6
	chromatin	GO:0000785	0.00132634	51
	mitotic spindle	GO:0072686	0.0014471	13
	MCM complex	GO:0042555	0.00209221	6
	nucleoplasm	GO:0005654	0.00281317	60
	cytoskeleton	GO:0005856	0.0081911	62
	spindle microtubule	GO:0005876	0.011232	11
	DNA polymerase complex	GO:0042575	0.0214734	7
	90S preribosome	GO:0030686	0.0241628	9
	microtubule	GO:0005874	0.0283366	20
	nuclear replication fork	GO:0043596	0.0318023	8
	supramolecular complex	GO:0099080	0.0336825	43

## Sheet: Infection only, UP
HH>wGD inf/ HH>wGD uninf
GO Term Enrichment	Gene ontology term		p	n
biological process	antibacterial humoral response	GO:0019731	0.000710535	6
	protein transport	GO:0015031	0.00234746	18
	peptide transport	GO:0015833	0.00339507	18
	establishment of protein localization	GO:0045184	0.00369042	18
	amide transport	GO:0042886	0.0039	18
	response to stimulus	GO:0050896	0.00652718	47
	intracellular transport	GO:0046907	0.0239249	19
	secretion by cell	GO:0032940	0.0379998	11
	response to hyperoxia	GO:0055093	0.0386902	4
	response to oxygen levels	GO:0070482	0.0426024	7
cellular component	Golgi apparatus	GO:0005794	0.0370598	13

## Sheet: Infection only, DOWN
HH>wGD inf/ HH>wGD uninf
GO Term Enrichment	Gene ontology term		p	n
biological process	cytoplasmic translation	GO:0002181	7.96648e-19	21
	translation	GO:0006412	1.74656e-07	27
	gene expression	GO:0010467	5.96462e-07	49
	peptide biosynthetic process	GO:0043043	6.59812e-07	27
	cellular nitrogen compound biosynthetic process	GO:0044271	1.03824e-06	44
	peptide metabolic process	GO:0006518	1.21105e-06	28
	amide biosynthetic process	GO:0043604	1.48373e-06	27
	cellular biosynthetic process	GO:0044249	4.6006e-06	48
	cellular macromolecule biosynthetic process	GO:0034645	4.61306e-06	43
	macromolecule biosynthetic process	GO:0009059	6.52207e-06	43
	cellular amide metabolic process	GO:0043603	8.65849e-06	28
	biosynthetic process	GO:0009058	1.08094e-05	48
	cellular nitrogen compound metabolic process	GO:0034641	2.68117e-05	51
	organic substance biosynthetic process	GO:1901576	9.92592e-05	46
	organonitrogen compound biosynthetic process	GO:1901566	0.000126887	30
	cellular metabolic process	GO:0044237	0.0297005	62
	metabolic process	GO:0008152	0.0467219	67
molecular function	structural constituent of ribosome	GO:0003735	1.40446e-10	20
	structural molecule activity	GO:0005198	7.97475e-05	20
cellular component	ribosomal subunit	GO:0044391	9.26593e-15	20
	cytosolic ribosome	GO:0022626	1.42514e-12	19
	ribosome	GO:0005840	1.08886e-10	20
	cytosolic large ribosomal subunit	GO:0022625	9.71279e-10	11
	large ribosomal subunit	GO:0015934	1.17206e-06	11
	cytosolic small ribosomal subunit	GO:0022627	2.47075e-06	8
	ribonucleoprotein complex	GO:1990904	2.48967e-06	22
	small ribosomal subunit	GO:0015935	9.02233e-06	9
	cytosol	GO:0005829	0.0101052	26
	protein-containing complex	GO:0032991	0.0276777	42
	non-membrane-bounded organelle	GO:0043228	0.0365861	31
	intracellular non-membrane-bounded organelle	GO:0043232	0.0365861	31

## Sheet: mTor and Infection, UP
HH>mTorWT uninf/ & HH>wGD inf/ HH>wGD uninf HH>wGD uninf
GO Term Enrichment	Gene ontology term		p	n
biological process	developmental process	GO:0032502	8.48295e-18	308
	cytoskeleton organization	GO:0007010	1.43568e-17	110
	system development	GO:0048731	2.60273e-17	207
	actin filament-based process	GO:0030029	7.87605e-17	72
	anatomical structure development	GO:0048856	4.5443e-16	258
	localization	GO:0051179	1.00992e-15	263
	actin cytoskeleton organization	GO:0030036	2.16511e-15	68
	anatomical structure morphogenesis	GO:0009653	4.20635e-15	186
	cell communication	GO:0007154	4.64206e-15	213
	signaling	GO:0023052	1.26582e-14	208
	animal organ development	GO:0048513	2.83852e-14	154
	multicellular organism development	GO:0007275	3.52843e-14	251
	regulation of biological quality	GO:0065008	1.09817e-13	163
	cell differentiation	GO:0030154	7.27718e-13	192
	cellular developmental process	GO:0048869	1.37621e-12	193
	supramolecular fiber organization	GO:0097435	1.76787e-12	60
	animal organ morphogenesis	GO:0009887	2.04797e-12	108
	tissue development	GO:0009888	5.75041e-12	134
	movement of cell or subcellular component	GO:0006928	6.82699e-12	107
	epithelium development	GO:0060429	1.19108e-11	126
	multicellular organismal process	GO:0032501	1.69285e-11	338
	locomotion	GO:0040011	2.98075e-11	99
	signal transduction	GO:0007165	7.1161e-11	177
	cell migration	GO:0016477	8.301e-11	61
	tube development	GO:0035295	1.32883e-10	101
	tissue morphogenesis	GO:0048729	3.73394e-10	90
	actin filament organization	GO:0007015	5.62067e-10	42
	establishment of localization	GO:0051234	2.74655e-09	201
	morphogenesis of an epithelium	GO:0002009	3.16586e-09	86
	imaginal disc development	GO:0007444	3.98842e-09	83
	cell development	GO:0048468	5.54226e-09	157
	establishment or maintenance of cell polarity	GO:0007163	7.97522e-09	43
	cell motility	GO:0048870	1.70653e-08	63
	neurogenesis	GO:0022008	2.15108e-08	110
	nervous system development	GO:0007399	2.47175e-08	128
	growth	GO:0040007	2.52074e-08	70
	developmental growth	GO:0048589	7.52711e-08	62
	transport	GO:0006810	9.77125e-08	191
	instar larval or pupal development	GO:0002165	1.82779e-07	79
	organelle localization	GO:0051640	2.00231e-07	44
	epithelial tube morphogenesis	GO:0060562	2.07672e-07	70
	tube morphogenesis	GO:0035239	2.71837e-07	74
	biological regulation	GO:0065007	3.32497e-07	378
	cellular localization	GO:0051641	3.99085e-07	124
	establishment of localization in cell	GO:0051649	4.58151e-07	106
	response to external stimulus	GO:0009605	4.94967e-07	122
	response to stimulus	GO:0050896	5.07024e-07	272
	post-embryonic development	GO:0009791	6.17941e-07	85
	localization of cell	GO:0051674	7.85934e-07	55
	generation of neurons	GO:0048699	8.23236e-07	101
	actin polymerization or depolymerization	GO:0008154	8.8664e-07	23
	post-embryonic animal morphogenesis	GO:0009886	1.12934e-06	68
	imaginal disc morphogenesis	GO:0007560	1.46314e-06	61
	post-embryonic animal organ morphogenesis	GO:0048563	1.46314e-06	61
	cell morphogenesis	GO:0000902	1.52169e-06	75
	regulation of supramolecular fiber organization	GO:1902903	2.2377e-06	29
	post-embryonic animal organ development	GO:0048569	2.71529e-06	67
	vesicle-mediated transport	GO:0016192	3.33725e-06	75
	anatomical structure formation involved in morphogenesis	GO:0048646	3.63575e-06	75
	regulation of actin filament-based process	GO:0032970	4.58623e-06	28
	regulation of cytoskeleton organization	GO:0051493	4.70454e-06	35
	instar larval or pupal morphogenesis	GO:0048707	4.9409e-06	65
	establishment of organelle localization	GO:0051656	5.64791e-06	34
	integrin-mediated signaling pathway	GO:0007229	8.81563e-06	10
	regulation of actin filament organization	GO:0110053	8.98356e-06	23
	metamorphosis	GO:0007552	9.05799e-06	67
	regulation of developmental process	GO:0050793	1.11429e-05	87
	regulation of actin cytoskeleton organization	GO:0032956	1.4502e-05	27
	regulation of anatomical structure morphogenesis	GO:0022603	1.93982e-05	36
	muscle structure development	GO:0061061	2.00518e-05	39
	intracellular signal transduction	GO:0035556	2.3572e-05	83
	cellular process involved in reproduction in multicellular organism	GO:0022412	2.51855e-05	103
	cell junction organization	GO:0034330	2.70074e-05	57
	cell adhesion	GO:0007155	3.56536e-05	40
	regulation of synapse structure or activity	GO:0050803	5.76779e-05	37
	wing disc development	GO:0035220	5.85584e-05	57
	macromolecule localization	GO:0033036	7.95726e-05	108
	developmental process involved in reproduction	GO:0003006	8.78519e-05	106
	cell morphogenesis involved in differentiation	GO:0000904	8.92725e-05	62
	biological adhesion	GO:0022610	0.000101095	40
	regulation of cellular component organization	GO:0051128	0.000102563	84
	ameboidal-type cell migration	GO:0001667	0.000108155	35
	neuron development	GO:0048666	0.000127177	72
	actin filament polymerization	GO:0030041	0.00014941	19
	protein polymerization	GO:0051258	0.000153582	24
	border follicle cell migration	GO:0007298	0.000156541	27
	regulation of cellular component biogenesis	GO:0044087	0.000166611	48
	establishment of vesicle localization	GO:0051650	0.000168035	18
	regulation of cell communication	GO:0010646	0.000217233	105
	regulation of signaling	GO:0023051	0.000217233	105
	regulation of growth	GO:0040008	0.000278614	48
	exocytosis	GO:0006887	0.000284223	24
	regulation of actin polymerization or depolymerization	GO:0008064	0.000300402	18
	regulation of actin filament length	GO:0030832	0.000300402	18
	microtubule cytoskeleton organization	GO:0000226	0.000308072	52
	axon development	GO:0061564	0.000308095	48
	cell-cell junction organization	GO:0045216	0.000352207	21
	vesicle-mediated transport in synapse	GO:0099003	0.000368697	25
	ovarian follicle cell migration	GO:0007297	0.000374016	28
	taxis	GO:0042330	0.000378044	50
	female gamete generation	GO:0007292	0.000385915	78
	synaptic vesicle cycle	GO:0099504	0.000421892	24
	epithelial cell migration	GO:0010631	0.000455215	32
	epithelial cell development	GO:0002064	0.000459582	49
	gamete generation	GO:0007276	0.00049587	105
	vesicle localization	GO:0051648	0.000522255	18
	regulation of cell morphogenesis	GO:0022604	0.000553954	21
	microtubule-based process	GO:0007017	0.000572968	64
	oogenesis	GO:0048477	0.000581986	73
	epithelial cell differentiation	GO:0030855	0.000610922	54
	axonogenesis	GO:0007409	0.000613415	47
	neuron differentiation	GO:0030182	0.000672107	86
	export from cell	GO:0140352	0.000684301	40
	cell-substrate adhesion	GO:0031589	0.000770326	13
	regulation of localization	GO:0032879	0.000793874	68
	neuron projection development	GO:0031175	0.00100971	61
	germ cell development	GO:0007281	0.00124847	84
	actin nucleation	GO:0045010	0.00137145	11
	regulation of response to stimulus	GO:0048583	0.00161275	108
	imaginal disc-derived appendage development	GO:0048737	0.00173119	48
	regulation of multicellular organismal process	GO:0051239	0.00199813	72
	appendage development	GO:0048736	0.00227162	48
	regulation of synapse organization	GO:0050807	0.00227812	30
	secretion by cell	GO:0032940	0.00234352	38
	cellular component morphogenesis	GO:0032989	0.00257053	69
	regulation of signal transduction	GO:0009966	0.00258227	90
	MAPK cascade	GO:0000165	0.0028017	28
	regulation of cellular process	GO:0050794	0.00312169	306
	regulation of intracellular signal transduction	GO:1902531	0.00314285	49
	cytoskeleton-dependent intracellular transport	GO:0030705	0.00355357	21
	regulation of developmental growth	GO:0048638	0.00360886	38
	cell junction assembly	GO:0034329	0.00430706	37
	regulation of anatomical structure size	GO:0090066	0.00430706	37
	cell morphogenesis involved in neuron differentiation	GO:0048667	0.00458715	52
	cellular component organization	GO:0016043	0.00469525	249
	regulation of actin filament polymerization	GO:0030833	0.00475118	16
	cellular response to stimulus	GO:0051716	0.00495107	154
	multicellular organismal reproductive process	GO:0048609	0.00553561	112
	imaginal disc-derived appendage morphogenesis	GO:0035114	0.00579846	46
	post-embryonic appendage morphogenesis	GO:0035120	0.0065031	45
	cell projection organization	GO:0030030	0.00672832	80
	ovarian follicle cell development	GO:0030707	0.0067693	43
	appendage morphogenesis	GO:0035107	0.00690137	46
	protein localization	GO:0008104	0.00690619	82
	embryonic morphogenesis	GO:0048598	0.00730262	37
	reproductive process	GO:0022414	0.00731899	125
	endocytosis	GO:0006897	0.0074009	30
	intracellular transport	GO:0046907	0.00832231	79
	regulation of MAPK cascade	GO:0043408	0.00876215	25
	regulation of protein polymerization	GO:0032271	0.00973233	17
	striated muscle cell differentiation	GO:0051146	0.00999205	19
	sexual reproduction	GO:0019953	0.0106867	111
	multi-organism reproductive process	GO:0044703	0.0106867	111
	tissue migration	GO:0090130	0.0109095	27
	epithelium migration	GO:0090132	0.0122181	26
	secretion	GO:0046903	0.0122662	38
	cell surface receptor signaling pathway	GO:0007166	0.0124614	80
	sensory organ development	GO:0007423	0.012994	57
	cell adhesion mediated by integrin	GO:0033627	0.0146157	10
	small GTPase mediated signal transduction	GO:0007264	0.0158549	29
	wing disc morphogenesis	GO:0007472	0.0158696	41
	chemotaxis	GO:0006935	0.0161382	40
	regulation of GTPase activity	GO:0043087	0.0176973	21
	regulation of cellular component size	GO:0032535	0.0178985	29
	muscle attachment	GO:0016203	0.0186236	12
	skeletal muscle organ development	GO:0060538	0.0186236	12
	plasma membrane bounded cell projection organization	GO:0120036	0.0198707	77
	neuron projection morphogenesis	GO:0048812	0.0199104	54
	stress-activated MAPK cascade	GO:0051403	0.021236	19
	cell projection morphogenesis	GO:0048858	0.022943	54
	plasma membrane bounded cell projection morphogenesis	GO:0120039	0.022943	54
	Ras protein signal transduction	GO:0007265	0.0239259	26
	stress-activated protein kinase signaling cascade	GO:0031098	0.0254349	19
	syncytium formation by plasma membrane fusion	GO:0000768	0.0255776	12
	syncytium formation	GO:0006949	0.0255776	12
	myoblast fusion	GO:0007520	0.0255776	12
	cell-cell fusion	GO:0140253	0.0255776	11
	myotube differentiation	GO:0014902	0.0257394	44
	regulation of response to stress	GO:0080134	0.0262688	39
	regulation of cell projection organization	GO:0031344	0.0272308	9
	imaginal disc-derived wing morphogenesis	GO:0007476	0.0309349	54
	phospholipid transport	GO:0015914	0.0388133	38
	cell part morphogenesis	GO:0032990	0.0398944	27
	neuron projection guidance	GO:0097485	0.0413149	38
	oocyte differentiation	GO:0009994	0.0440867	27
	establishment or maintenance of microtubule cytoskeleton polarity	GO:0030951	0.0466447	12
	regulation of organelle organization	GO:0033043	0.0498761	44
molecular function	cytoskeletal protein binding	GO:0008092	1.55325e-14	68
	actin binding	GO:0003779	3.29455e-12	37
	actin filament binding	GO:0051015	5.41101e-06	22
	hydrolase activity	GO:0016787	2.67663e-05	166
	protein binding	GO:0005515	5.45202e-05	223
	molecular function regulator	GO:0098772	0.000135735	76
	lipid binding	GO:0008289	0.000243718	35
	phospholipid binding	GO:0005543	0.000279716	28
	protein-containing complex binding	GO:0044877	0.00118627	46
	pyrophosphatase activity	GO:0016462	0.00162917	49
	hydrolase activity, acting on acid anhydrides	GO:0016817	0.00172911	50
	nucleoside-triphosphatase activity	GO:0017111	0.00245205	46
	hydrolase activity, acting on acid anhydrides, in phosphorus-containing anhydrides	GO:0016818	0.00348225	49
	serine-type endopeptidase activity	GO:0004252	0.00364446	41
	integrin binding	GO:0005178	0.00379441	9
	GTPase regulator activity	GO:0030695	0.00452377	29
	nucleoside-triphosphatase regulator activity	GO:0060589	0.00452377	29
	SNAP receptor activity	GO:0005484	0.00648041	10
	microtubule binding	GO:0008017	0.00942456	23
	tubulin binding	GO:0015631	0.0140897	26
	enzyme regulator activity	GO:0030234	0.0174535	55
	serine-type peptidase activity	GO:0008236	0.0216658	41
	purine nucleotide binding	GO:0017076	0.0387421	86
	structural constituent of cytoskeleton	GO:0005200	0.0437402	10
cellular component	cell periphery	GO:0071944	2.00123e-12	203
	membrane	GO:0016020	2.38539e-11	281
	plasma membrane	GO:0005886	6.7488e-11	167
	cell junction	GO:0030054	4.21123e-10	74
	supramolecular fiber	GO:0099512	5.62321e-09	44
	supramolecular polymer	GO:0099081	9.31727e-09	44
	anchoring junction	GO:0070161	1.14423e-07	36
	cytoskeleton	GO:0005856	1.81201e-07	77
	chaperonin-containing T-complex	GO:0005832	4.50843e-07	8
	cell-substrate junction	GO:0030055	1.13985e-06	17
	vesicle	GO:0031982	3.13883e-06	69
	polymeric cytoskeletal fiber	GO:0099513	1.88116e-05	30
	actin cytoskeleton	GO:0015629	3.84251e-05	27
	cell cortex	GO:0005938	6.29981e-05	34
	perinuclear region of cytoplasm	GO:0048471	9.73698e-05	20
	chaperone complex	GO:0101031	0.000174939	8
	supramolecular complex	GO:0099080	0.000236306	50
	focal adhesion	GO:0005925	0.000350225	12
	endomembrane system	GO:0012505	0.000414562	126
	apical part of cell	GO:0045177	0.000664995	31
	cytoplasmic microtubule	GO:0005881	0.000777326	12
	microtubule	GO:0005874	0.00105238	23
	SNARE complex	GO:0031201	0.00141272	11
	myofibril	GO:0030016	0.00316965	17
	cytoplasmic vesicle	GO:0031410	0.00416266	56
	intracellular vesicle	GO:0097708	0.00416266	56
	cell-cell junction	GO:0005911	0.00760124	23
	endosome	GO:0005768	0.00772386	38
	contractile fiber	GO:0043292	0.00854339	17
	septate junction	GO:0005918	0.00857542	11
	synapse	GO:0045202	0.00866072	42
	apical junction complex	GO:0043296	0.00902402	14
	muscle tendon junction	GO:0005927	0.0154642	7
	tight junction	GO:0070160	0.0282129	11
	sarcomere	GO:0030017	0.0292354	15
	integrin complex	GO:0008305	0.0297916	5
	protein complex involved in cell adhesion	GO:0098636	0.0297916	5
	cytoplasm	GO:0005737	0.0481373	368

## Sheet: mTor and Infection, DOWN
HH>mTorWT uninf/ & HH>wGD inf/ HH>wGD uninf HH>wGD uninf
GO Term Enrichment	Gene ontology term		p	n
biological process	metabolic process	GO:0008152	1.36236e-11	443
	organic substance metabolic process	GO:0071704	1.65756e-11	428
	cellular metabolic process	GO:0044237	2.08469e-11	402
	organic cyclic compound metabolic process	GO:1901360	2.20347e-11	235
	cellular aromatic compound metabolic process	GO:0006725	3.25627e-10	227
	primary metabolic process	GO:0044238	2.64449e-09	400
	nucleobase-containing compound metabolic process	GO:0006139	2.84523e-09	215
	heterocycle metabolic process	GO:0046483	3.42888e-09	220
	regulation of metabolic process	GO:0019222	3.58241e-08	195
	regulation of gene expression	GO:0010468	5.52478e-08	158
	nucleic acid metabolic process	GO:0090304	1.08114e-07	192
	regulation of macromolecule metabolic process	GO:0060255	3.17502e-07	181
	RNA metabolic process	GO:0016070	3.25437e-07	74
	small molecule metabolic process	GO:0044281	1.13374e-06	89
	regulation of RNA metabolic process	GO:0051252	3.26306e-06	174
	regulation of nucleobase-containing compound metabolic process	GO:0019219	3.56524e-06	125
	regulation of cellular metabolic process	GO:0031323	3.81938e-05	165
	regulation of primary metabolic process	GO:0080090	3.88065e-05	156
	biological regulation	GO:0065007	4.01532e-05	320
	regulation of nitrogen compound metabolic process	GO:0051171	8.29223e-05	153
	regulation of macromolecule biosynthetic process	GO:0010556	0.000143776	120
	mRNA metabolic process	GO:0016071	0.000165598	54
	regulation of biological process	GO:0050789	0.000224942	291
	carboxylic acid metabolic process	GO:0019752	0.000267909	49
	oxoacid metabolic process	GO:0043436	0.000291527	49
	organic acid metabolic process	GO:0006082	0.000442429	49
	regulation of cellular biosynthetic process	GO:0031326	0.00048112	122
	nucleobase-containing compound biosynthetic process	GO:0034654	0.000568221	125
	regulation of biosynthetic process	GO:0009889	0.000699211	122
	regulation of transcription, DNA-templated	GO:0006355	0.000703061	103
	regulation of nucleic acid-templated transcription	GO:1903506	0.000703061	103
	regulation of RNA biosynthetic process	GO:2001141	0.000703061	103
	organic cyclic compound biosynthetic process	GO:1901362	0.00146812	131
	cellular nitrogen compound metabolic process	GO:0034641	0.00223835	248
	heterocycle biosynthetic process	GO:0018130	0.00299412	127
	nitrogen compound metabolic process	GO:0006807	0.00326322	355
	transcription, DNA-templated	GO:0006351	0.00332932	109
	nucleic acid-templated transcription	GO:0097659	0.00332932	109
	aromatic compound biosynthetic process	GO:0019438	0.00374215	126
	RNA biosynthetic process	GO:0032774	0.00376387	109
	cellular nitrogen compound catabolic process	GO:0044270	0.00671343	29
	carbohydrate derivative metabolic process	GO:1901135	0.00717613	55
	fatty acid metabolic process	GO:0006631	0.00743365	24
	cellular lipid metabolic process	GO:0044255	0.0144528	47
	cellular lipid catabolic process	GO:0044242	0.0159604	18
	heterocycle catabolic process	GO:0046700	0.0190045	28
	regulation of cellular process	GO:0050794	0.0257627	261
	biosynthetic process	GO:0009058	0.0275857	215
	monocarboxylic acid metabolic process	GO:0032787	0.0288039	28
	carbohydrate metabolic process	GO:0005975	0.0320787	35
	organic substance biosynthetic process	GO:1901576	0.0330784	213
	aromatic compound catabolic process	GO:0019439	0.0389858	28
	cellular catabolic process	GO:0044248	0.0397607	87
	monocarboxylic acid catabolic process	GO:0072329	0.0400522	13
	negative regulation of macromolecule metabolic process	GO:0010605	0.0477019	77
molecular function	catalytic activity	GO:0003824	0.00034461843000719986	284
cellular component	nucleus	GO:0005634	6.184553856556287e-7	232
	intracellular membrane-bounded organelle	GO:0043231	0.000002907303108216995	354
	membrane-bounded organelle	GO:0043227	0.0000067653448666113945	364
	intracellular organelle	GO:0043229	0.00017383927835767153	393
	precatalytic spliceosome	GO:0071011	0.00020791696844075578	26
	organelle	GO:0043226	0.0002203548878489627	398
	intracellular anatomical structure	GO:0005622	0.0002930074024233946	464
	nuclear protein-containing complex	GO:0140513	0.00038232239665643203	86
	collagen-containing extracellular matrix	GO:0062023	0.003766573273716851	12
	catalytic step 2 spliceosome	GO:0071013	0.003778496243893157	22
	nucleoplasm	GO:0005654	0.014260390730372193	54
	spliceosomal complex	GO:0005681	0.01867684495707904	27
