# Supplementary material for: mTOR signaling regulates demand-adapted hematopoiesis and metabolic reprogramming required for an effective cellular immune response in Drosophila melanogaster larvae
Source: PLoS Genet. 2026 Mar 24;22(3):e1012094. doi: 10.1371/journal.pgen.1012094 (PMC13038113; doi:10.1371/journal.pgen.1012094)
Supplement: S3 Table — (XLSX) [file pgen.1012094.s003.xlsx]

## Sheet: read me
Tabs
Category	protein synthesis
	nucleotide synthesis
	lipid synthesis
	glucose metabolism
	energy metabolism
	unfolded protein response
	apoptosis
	autophagy
	lysosome biogenesis
Biological process	genes in the gene list are retrieved from Flybase either as GO-terms, gene groups or genes; "oxidative phosphorylation" is a curated list only containing genes that function as part of the OXPHOS	n	n after curating (very low CPMs in all treatments)
	cytoplasmatic translation initiation factors_gene group	41	32
	translational elongation_GO-0006414	26	26
	ribosomal large subunit biogenesis_GO-0042273	60	59
	ribosomal small subunit biogenesis_GO-0042274	72	67
	ribosomal subunit export from nucleus_GO-0000054	13	12
	ribosome assembly_GO-0042255	44	38
	pyrimidine biosythesis_genes	11	8
	purine biosynthesis_genes	8	8
	lipogenesis_genes	22	11
	fatty acid synthesis_genes	79	66
	fatty acid biosynthetic process_GO_0006633	58	33
	fatty acid derivative biosynthetic process_GO_1901570	14	9
	glycolytic enzymes_genes	37	28
	oxidative phosphorylation_GO-0006119 (the OxPhos-like genes were deleted)	95	78
	unfolded protein response_genes	112	99
	apoptosis	27	21
	autophagy	26	24
	lysosome biogenesis_genes	40	39
	lysosome organization_GO-0007040	16	15
	vATPase genes_genes	11	9
Symbol	black - used in Fig. 5, grey - omitted from gene list for Fig. 5 due to very low CPMs in all treatmentments
Fbgn	black - used in Fig. 5, grey - omitted from gene list for Fig. 5 due to very low CPMs in all treatmentments
colours and style applied to FC	blue bold -FC<1.0 and FDR<0.15; blue FC<1.0 and FDR>0.15; black - FC=1.0-1.09, FDR>0.15; red - FC>1.09 and FDR>0.15; red bold - FC>1.09 and FDR<0.15
inf FC	Fold Change of HH>wGD inf / HH>wGD uninf
mTor FC	Fold Change of HH>mTorWT uninf / HH>wGD uninf
inf FDR	False Discovery Rate of HH>wGD inf / HH>wGD uninf
mTor FDR	False Discovery Rate of HH>mTorWT uninf / HH>wGD uninf
con CPMs	sum of normalized reads of 3 replicates of HH>wGD uninf
inf CPMs	sum of normalized reads of 3 replicates of HH>wGD inf
mTor CPMs	sum of normalized reads of 3 replicates of HH>mTorWT uninf
apoptosis citation	Denton et al. 2013, http://dx.doi.org/10.1016/j.bbamcr.2013.06.014
autophagy citation	Maruzs et al. 2019, https://doi.org/10.3389/fcell.2019.00140

## Sheet: gene list
Category	Biological process
protein synthesis	cytoplasmic translation initiation factors_gene group	Gene Symbol	Fbgn	inf FC	mTor FC	inf FDR	mTor FDR	con CPMs	inf CPMs	mTor CPMs
		eIF4EHP	FBgn0053100	1.349	1.766	0.0914	0.0515	4844	6918	8188
		eIF3a	FBgn0037249	0.858	0.883	0.1131	0.0758	36036	33029	30228
		eIF4E1	FBgn0015218	0.888	0.845	0.0974	0.0383	40933	38684	32909
		eIF4H1	FBgn0262734	0.887	0.616	0.0525	0.0679	31457	29707	18556
		eIF3m	FBgn0033902	0.877	1.03	0.1187	0.857	14507	13542	14323
		eIF3f1	FBgn0037270	0.872	0.953	0.0572	0.6847	21378	19821	19457
		eIF2Bepsilon	FBgn0023512	0.829	1.046	0.127	0.7559	2699	2375	2701
		eIF3d1	FBgn0040227	1.286	1.148	0.0254	0.228	23762	32516	25954
		eIF3h	FBgn0022023	0.885	0.943	0.1232	0.4965	20994	19826	18863
		eIF4A	FBgn0001942	0.982	1.552	0.7594	0.017	133580	139516	197156
		eIF2beta	FBgn0004926	1.007	1.519	0.9397	0.1206	15578	16768	22673
		eIF3l	FBgn0036258	1.01	1.369	0.8239	0.05	25475	27385	33176
		eIF2Bdelta	FBgn0034858	0.994	1.202	0.945	0.0434	4235	4469	4838
		eIF2gamma	FBgn0263740	1.035	0.835	0.7656	0.1224	13783	15254	10925
		eIF5B	FBgn0026259	1.033	0.787	0.5695	0.0344	14269	15740	10677
		eIF5	FBgn0030719	1.174	1.255	0.2404	0.1078	19081	23793	22725
		eIF3b	FBgn0034237	0.928	0.895	0.2499	0.0602	52144	51540	44359
		eIF4G1	FBgn0023213	1.044	0.72	0.5889	0.1638	66809	74195	46306
		eIF4B	FBgn0020660	0.948	0.809	0.762	0.182	1870	1907	1443
		eIF2Bbeta	FBgn0024996	1.058	0.82	0.5279	0.2763	2800	3148	2194
		eIF3g1	FBgn0029629	0.935	1.141	0.181	0.2877	15710	15657	17103
		eIF3i	FBgn0015834	0.897	0.869	0.2187	0.3394	13860	13258	11497
		eIF4G2	FBgn0260634	1.156	1.183	0.5019	0.372	5413	6621	6071
		eIF2Bgamma	FBgn0034029	1.034	1.074	0.714	0.4186	2017	2227	2061
		eIF1	FBgn0035423	0.903	1.149	0.3029	0.4405	19355	18591	21321
		eIF3e	FBgn0025582	0.957	1.059	0.3751	0.5655	20111	20452	20289
		eIF2Balpha	FBgn0039726	0.969	1.146	0.8159	0.5673	1675	1734	1862
		eIF1A	FBgn0026250	1.038	1.033	0.6584	0.5872	34844	38753	34255
		eIF3c	FBgn0034258	0.97	0.974	0.4529	0.6109	46222	47804	42835
		eIF4E6	FBgn0039622	0.794	0.713	0.6755	0.7072	22	19	20
		eIF2alpha	FBgn0261609	0.978	1.044	0.7465	0.7642	11481	11971	11477
		eIF3j	FBgn0027619	1.049	0.965	0.554	0.7818	12585	14124	11598
		eIF3k	FBgn0034654	0.957	1.009	0.4999	0.9512	9382	9534	9044
		eIF4E3	FBgn0265089	0.339	1.1	0.6434	0.967	37	36	144
		eIF3f2	FBgn0033069	1.299	1.686	0.7422	0.66	5	21	33
		eIF4E5	FBgn0035823	0.822	1.196	0.7871	0.8005	37	48	106
		eIF3g2	FBgn0038796	1.965	1.871	0.8039	0.5772	11	27	62
		eIF4E7	FBgn0040368	1.026	1.636	0.6929	0.6137	17	22	64
		eIF3d2	FBgn0037994	0.822	1.376	0.667	0.6503	33	22	74
		eIF4H2	FBgn0039797	0.941	1.345	0.6901	0.6601	64	64	134
		eIF4E4	FBgn0035709	0.82	1.279	0.6693	0.665	50	33	90
protein synthesis	translational elongation_GO-0006414	Symbol	Fbgn	inf FC	mTor FC	inf FDR	mTor FDR	con CPMs	inf CPMs	mTor CPMs
		eEF2	FBgn0000559	0.769	0.863	0.0348	0.1016	314998	257447	258642
		eEF1gamma	FBgn0029176	0.733	0.708	0.0283	0.0823	170522	133334	115271
		CG4849	FBgn0039566	0.764	0.471	0.0348	0.0743	3532	2873	1607
		mEFTu2	FBgn0033184	0.869	1.031	0.1334	0.803	1701	1579	1676
		RpLP2	FBgn0003274	0.764	0.862	0.1093	0.576	172930	141679	145434
		eEF1alpha1	FBgn0284245	0.842	0.903	0.0788	0.1598	965387	862536	829397
		eEF5	FBgn0285952	0.828	0.886	0.0723	0.4829	76824	67509	65213
		mEFTu1	FBgn0024556	0.798	0.687	0.1148	0.1791	9201	7859	6098
		Rack1	FBgn0020618	0.766	0.902	0.0458	0.29	221344	180045	190152
		RpLP1	FBgn0002593	0.751	0.748	0.0251	0.2288	182202	145295	131166
		Dgp-1	FBgn0027836	1.07	4.865	0.8153	0.0526	2380	2770	11354
		CG11414	FBgn0035024	1.001	1.937	0.9927	0.0772	6447	6916	12021
		mEFG1	FBgn0263133	0.955	0.74	0.7668	0.1425	2121	2161	1499
		eEF1alpha2	FBgn0000557	0.606	12.313	0.4948	0.0398	141	87	1557
		CG2017	FBgn0037391	1.239	3.101	0.3463	0.0223	2826	3724	8275
		GAPsec	FBgn0035916	0.939	0.771	0.2923	0.0274	2689	2687	1970
		mEFTs	FBgn0032646	0.84	0.657	0.1552	0.1179	4452	4009	2807
		CG1427	FBgn0037347	0.85	0.619	0.3486	0.06	1586	1448	937
		eEF1delta	FBgn0032198	0.869	0.54	0.38	0.1175	23973	22364	12566
		Srp9	FBgn0035827	1.202	1.311	0.2671	0.1781	2743	3543	3441
		eEF1beta	FBgn0028737	0.835	0.842	0.1764	0.3752	41999	37584	34014
		Clbn	FBgn0259152	1.034	0.969	0.6105	0.5122	2847	3138	2625
		Ltn1	FBgn0262517	1.003	1.137	0.9766	0.5883	8650	9242	9572
		eEFSec	FBgn0034627	0.901	0.935	0.6225	0.6885	372	359	332
		mRpL44	FBgn0037330	1.033	0.938	0.8572	0.7595	1448	1597	1302
		Sbp2	FBgn0087039	0.958	1.032	0.6862	0.8148	1351	1375	1332
protein synthesis	regulation of ribosome biogenesis_GO-0090069	Symbol	Fbgn	inf FC	mTor FC	inf FDR	mTor FDR	con CPMs	inf CPMs	mTor CPMs
		Mybbp1A	FBgn0001341	0.848	0.454	0.3591	0.035	3206	2886	1391
		nclb	FBgn0263510	0.945	0.744	0.6916	0.2178	4856	4897	3473
		CG9253	FBgn0032919	0.953	0.853	0.8287	0.3269	9349	9605	7602
		Rheb	FBgn0041191	1.051	0.987	0.5211	0.8881	6117	6841	5745
		CG9166	FBgn0029514	0.974	1.593	0.4693	0.2415	426	442	666
protein synthesis	ribosomal large subunit biogenesis_GO-0042273	Symbol	Fbgn	inf FC	mTor FC	inf FDR	mTor FDR	con CPMs	inf CPMs	mTor CPMs
		Dbp21E2	FBgn0086130	0.84	0.786	0.0754	0.1392	1518	1362	1140
		RpLP0	FBgn0000100	0.78	0.785	0.0603	0.1318	140385	116394	105144
		RpL35A	FBgn0037328	0.8	0.748	0.0696	0.1385	30240	25745	21631
		RpL23A	FBgn0026372	0.775	0.723	0.0665	0.0901	141555	116427	97577
		RpL7	FBgn0005593	0.742	0.754	0.0336	0.1418	117421	92690	84555
		CG4364	FBgn0032138	0.81	1.157	0.0966	0.1178	27460	23685	30131
		Non1	FBgn0028473	0.725	1.125	0.0484	0.0547	52483	40483	56186
		RpL10	FBgn0024733	0.79	0.944	0.0435	0.742	71891	60270	65212
		RpL14	FBgn0017579	0.78	0.908	0.0767	0.6165	77166	63788	67348
		RpL5	FBgn0064225	0.745	0.949	0.0402	0.7389	123789	98300	112691
		RpL24-like	FBgn0037899	0.731	0.997	0.1399	0.9856	7619	5997	7298
		Ip259	FBgn0025366	0.725	1.06	0.0526	0.5546	18158	14010	18358
		RpL6	FBgn0039857	0.769	0.766	0.062	0.1743	175283	143121	128493
		RpL35	FBgn0029785	0.768	0.872	0.0314	0.4163	80885	65961	67672
		RpL7A	FBgn0014026	0.757	0.897	0.0602	0.4361	180672	144981	154870
		RpL10Ab	FBgn0036213	0.741	0.777	0.0403	0.224	49456	38905	36846
		RpL26	FBgn0036825	0.741	0.747	0.0448	0.2735	108690	85958	78574
		CG11583	FBgn0035524	0.978	0.799	0.8928	0.1157	4429	4634	3364
		CG6712	FBgn0032408	0.984	0.74	0.9265	0.0385	2814	2979	1981
		CG1542	FBgn0039828	1.023	0.724	0.8766	0.0835	3890	4247	2683
		CG1785	FBgn0030061	0.969	0.715	0.8212	0.0903	3887	4031	2655
		Ns1	FBgn0038473	0.936	0.706	0.5615	0.0868	5941	5938	4005
		l(2)k09848	FBgn0284246	0.959	0.689	0.7674	0.1081	2037	2089	1341
		CG8545	FBgn0033741	0.919	0.634	0.6053	0.0602	8431	8310	5108
		Nle	FBgn0021874	0.976	0.616	0.8767	0.1404	1385	1426	822
		CG12608	FBgn0030630	0.929	0.606	0.6399	0.071	5402	5327	3122
		CG6724	FBgn0032298	0.976	0.603	0.8971	0.0979	3491	3646	2023
		pit	FBgn0266581	0.933	0.59	0.6195	0.0273	5466	5461	3068
		CG5033	FBgn0028744	0.945	0.577	0.6653	0.031	6717	6760	3679
		CG13096	FBgn0032050	0.956	0.569	0.731	0.0861	10257	10455	5614
		NHP2	FBgn0029148	0.94	0.532	0.7873	0.0669	3679	3674	1861
		CG12288	FBgn0032620	0.973	0.5	0.9459	0.0945	2272	2310	1062
		CG11447	FBgn0038737	1.285	1.449	0.1616	0.0613	418	577	577
		mTerf3	FBgn0037008	0.904	0.841	0.3933	0.1442	692	663	552
		Rbm13	FBgn0030067	0.856	0.607	0.309	0.0921	5678	5218	3310
		CG18178	FBgn0036035	0.871	0.577	0.1948	0.0652	4905	4550	2710
		CG9246	FBgn0032925	0.885	0.562	0.3893	0.0586	5449	5186	2939
		CG8939	FBgn0030720	0.887	0.557	0.4467	0.0634	5949	5618	3180
		CG12499	FBgn0038968	0.89	0.51	0.3024	0.0261	3613	3426	1759
		CG13185	FBgn0033661	0.837	0.391	0.3468	0.0561	5585	4938	2123
		CG32409	FBgn0052409	1.009	0.793	0.9511	0.1605	3424	3669	2582
		hoip	FBgn0286786	0.916	0.644	0.759	0.1696	3541	3381	2151
		CG11563	FBgn0039868	0.996	0.707	0.9819	0.1818	1674	1793	1140
		CG32075	FBgn0052075	0.873	0.753	0.3524	0.1878	1858	1718	1336
		Mys45A	FBgn0033379	1.054	0.847	0.6932	0.1899	4082	4585	3280
		RpLP0-like	FBgn0033485	0.961	0.715	0.7696	0.2023	6908	7082	4754
		CG7006	FBgn0039233	0.915	0.71	0.5884	0.2107	1442	1393	983
		CG6937	FBgn0038989	0.992	0.766	0.9663	0.2199	2947	3106	2155
		CG3817	FBgn0038275	0.931	0.793	0.6383	0.22	2224	2230	1689
		CG8414	FBgn0034073	0.965	0.827	0.7463	0.2369	3169	3256	2508
		mRpL20	FBgn0036335	1.002	0.708	0.9943	0.259	1011	1055	681
		Non3	FBgn0038585	0.855	0.789	0.3027	0.2972	2967	2724	2256
		CG10286	FBgn0037439	0.958	0.878	0.7453	0.3378	4771	4867	3983
		CG1463	FBgn0030406	0.978	0.895	0.8967	0.4051	1121	1171	955
		CG8204	FBgn0034033	1.083	1.255	0.4002	0.4233	718	825	879
		CG6769	FBgn0030878	0.919	0.949	0.3479	0.5944	3328	3262	3005
		ppan	FBgn0010770	0.952	0.923	0.6641	0.6251	2780	2830	2465
		Surf6	FBgn0038746	0.986	0.934	0.9659	0.7492	4221	4419	3718
		eIF6	FBgn0034915	0.928	1.063	0.7792	0.7605	6010	5835	5950
		RpL10Aa	FBgn0038281	1.036	1.3	0.6903	0.6447	9	12	17
protein synthesis	ribosomal small subunit biogenesis_GO-0042274	Symbol	Fbgn	inf FC	mTor FC	inf FDR	mTor FDR	con CPMs	inf CPMs	mTor CPMs
		Tsr1	FBgn0037073	0.874	0.593	0.178	0.0213	7025	6519	3955
		CG1671	FBgn0033454	0.84	0.49	0.3296	0.0257	2727	2446	1270
		l(3)07882	FBgn0010926	0.927	0.733	0.4262	0.032	2695	2668	1879
		CG5645	FBgn0036254	0.774	0.597	0.1271	0.0349	2978	2457	1697
		kz	FBgn0001330	0.94	0.635	0.6759	0.0356	2118	2130	1278
		CG7728	FBgn0036686	0.923	0.598	0.5541	0.0384	5099	5002	2900
		Mat89Ba	FBgn0261286	0.889	0.642	0.3029	0.0435	3518	3336	2158
		l(2)k09022	FBgn0086451	0.929	0.47	0.6697	0.0465	4467	4396	2013
		CG9004	FBgn0035336	0.934	0.608	0.6701	0.0494	2376	2361	1369
		CG30349	FBgn0050349	0.921	0.686	0.4707	0.0555	5755	5641	3757
		CG12325	FBgn0033557	0.929	0.622	0.7238	0.0575	3386	3378	2003
		CG11837	FBgn0039627	0.885	0.624	0.2456	0.058	1168	1102	694
		l(1)G0020	FBgn0027330	0.916	0.584	0.5396	0.0596	4364	4256	2435
		CG11030	FBgn0031736	0.939	0.632	0.6794	0.0609	4081	4049	2448
		RIOK2	FBgn0039306	0.895	0.745	0.4015	0.0668	2419	2325	1718
		CG11123	FBgn0033169	0.879	0.547	0.4295	0.0739	2490	2344	1305
		mbm	FBgn0086912	0.912	0.736	0.5236	0.0752	2867	2799	2013
		CG3071	FBgn0023527	0.883	0.767	0.3196	0.1029	2984	2818	2183
		RIOK1	FBgn0036187	0.955	0.818	0.8053	0.1042	2273	2333	1767
		snoRNA:Or-CD1	FBgn0086027	0.747	3.033	0.3618	0.1093	2	1	8
		CG3008	FBgn0031643	0.809	1.334	0.1741	0.1104	5494	4726	6958
		l(3)72Dn	FBgn0263605	0.918	0.745	0.543	0.1157	1151	1132	820
		l(2)34Fd	FBgn0261535	0.915	0.768	0.6448	0.1249	1702	1682	1248
		CG2260	FBgn0030000	1.055	0.704	0.7045	0.1382	1398	1557	944
		CG9300	FBgn0036886	0.936	0.703	0.3412	0.1386	2609	2605	1760
		Sas10	FBgn0029755	1.006	0.663	0.9827	0.158	2530	2715	1607
		CG32409	FBgn0052409	1.009	0.793	0.9511	0.1605	3424	3669	2582
		CG3735	FBgn0034933	0.925	0.773	0.6169	0.1607	1578	1544	1151
		CG6999	FBgn0030085	1.193	1.886	0.7453	0.1666	43	56	74
		hoip	FBgn0286786	0.916	0.644	0.759	0.1696	3541	3381	2151
		RpS13	FBgn0010265	0.76	0.7	0.0701	0.1733	106058	85960	71346
		CG9344	FBgn0034564	0.866	0.747	0.3767	0.1745	1132	1046	807
		Rtc1	FBgn0020909	0.894	0.789	0.3942	0.2072	1037	983	780
		RpS19b	FBgn0039129	0.919	1.677	0.8369	0.2105	220	224	363
		Rlb1	FBgn0014022	0.925	0.794	0.5525	0.2228	1891	1872	1437
		mRpS7	FBgn0032236	0.843	0.759	0.1677	0.2235	2814	2529	2055
		RpS5a	FBgn0002590	0.815	0.792	0.3067	0.2405	111210	97958	84584
		RpS9	FBgn0010408	0.739	0.732	0.0464	0.2466	43332	34092	30678
		CG7275	FBgn0036500	0.892	0.763	0.1953	0.2566	2583	2460	1899
		CG9107	FBgn0031764	0.937	0.853	0.7198	0.2596	1901	1905	1534
		RpS6	FBgn0261592	0.737	0.825	0.0489	0.2612	171836	134378	135573
		CG4866	FBgn0034232	0.782	0.711	0.2536	0.2748	1665	1407	1155
		RpS15	FBgn0034138	0.764	0.752	0.0312	0.2824	143814	117041	104679
		CG7246	FBgn0030081	1.058	1.245	0.815	0.2967	1121	1251	1319
		RpS7	FBgn0039757	0.778	0.844	0.0657	0.3039	180372	148878	145594
		CG3527	FBgn0029714	0.975	0.883	0.8444	0.3167	1455	1526	1227
		RpS27A	FBgn0003942	0.769	0.793	0.0222	0.3298	145246	119005	111292
		RpS19a	FBgn0010412	0.722	0.831	0.0503	0.3301	89303	68400	71148
		RpS8	FBgn0039713	0.794	0.84	0.0883	0.3362	104214	88322	83968
		CG8461	FBgn0038235	0.878	0.927	0.3257	0.3426	1082	1021	955
		CG4338	FBgn0038313	1.108	0.845	0.4262	0.3702	968	1140	781
		CG5589	FBgn0036754	0.971	0.811	0.9237	0.3765	1665	1706	1266
		RpS27	FBgn0039300	0.736	0.87	0.0848	0.4017	42906	33467	35751
		RpS14a	FBgn0004403	0.816	0.783	0.2595	0.4081	18949	16651	14530
		CG2972	FBgn0030177	1.005	0.874	0.9828	0.4267	3136	3367	2612
		CG32708	FBgn0052708	0.827	0.774	0.3692	0.4312	926	819	700
		RpS16	FBgn0034743	0.773	0.851	0.0976	0.4744	36514	30222	30069
		CG10993	FBgn0030524	0.747	1.911	0.5718	0.5194	3	2	13
		CG14543	FBgn0039404	0.993	0.849	0.9701	0.5865	1724	1808	1427
		RpS21	FBgn0015521	0.828	0.895	0.056	0.6339	36874	32534	32033
		CG7488	FBgn0038106	0.938	0.957	0.4782	0.6361	1142	1143	1041
		CG8064	FBgn0038597	0.908	0.912	0.5469	0.6485	2630	2528	2298
		sta	FBgn0003517	0.85	1.058	0.1674	0.6617	321107	290780	324075
		RpS5b	FBgn0038277	1.278	2.012	0.8637	0.6627	14	31	70
		CG16753	FBgn0035393	0.944	0.933	0.7104	0.6667	1514	1517	1343
		Surf6	FBgn0038746	0.986	0.934	0.9659	0.7492	4221	4419	3718
		Zfrp8	FBgn0021875	0.905	0.957	0.4737	0.7759	1415	1369	1292
		LTV1	FBgn0027525	0.759	1.03	0.0737	0.8164	7220	5838	7094
		CG32706	FBgn0052706	0.804	0.932	0.5563	0.8188	51	42	44
		RpS14b	FBgn0004404	0.771	0.961	0.1632	0.835	9254	7656	8574
		RpS12	FBgn0286213	0.76	0.958	0.0706	0.8627	58326	47061	54278
		RpS28b	FBgn0030136	0.752	0.97	0.059	0.8838	102166	81580	95468
protein synthesis	ribosomal subunit export from nucleus_GO-0000054	Symbol	Fbgn	inf FC	mTor FC	inf FDR	mTor FDR	con CPMs	inf CPMs	mTor CPMs
		Ns2	FBgn0034243	0.847	0.738	0.127	0.0313	5120	4627	3586
		emb	FBgn0020497	0.978	0.646	0.8421	0.0436	12789	13281	7843
		Ns3	FBgn0266284	0.941	0.722	0.5902	0.0552	3006	3035	2073
		CG13185	FBgn0033661	0.837	0.391	0.3468	0.0561	5585	4938	2123
		CG11123	FBgn0033169	0.879	0.547	0.4295	0.0739	2490	2344	1305
		Nmd3	FBgn0023542	1.046	0.735	0.7793	0.0983	4194	4669	2924
		mbo	FBgn0026207	0.842	0.679	0.2012	0.1538	1912	1718	1248
		Mys45A	FBgn0033379	1.054	0.847	0.6932	0.1899	4082	4585	3280
		pix	FBgn0086706	0.824	1.054	0.0393	0.2021	18849	16528	18878
		Ran-like	FBgn0036497	0.956	1.179	0.6903	0.6737	22	23	31
		Ran	FBgn0020255	1.044	1.041	0.7187	0.7425	47981	53065	47460
		eIF6	FBgn0034915	0.928	1.063	0.7792	0.7605	6010	5835	5950
		LTV1	FBgn0027525	0.759	1.03	0.0737	0.8164	7220	5838	7094
protein synthesis	ribosome assembly_GO-0042255	Symbol	Fbgn	inf FC	mTor FC	inf FDR	mTor FDR	con CPMs	inf CPMs	mTor CPMs
		CG33158	FBgn0053158	0.885	0.597	0.4648	0.0516	3064	2882	1738
		CG13185	FBgn0033661	0.837	0.391	0.3468	0.0561	5585	4938	2123
		CG12325	FBgn0033557	0.929	0.622	0.7238	0.0575	3386	3378	2003
		CG11447	FBgn0038737	1.285	1.449	0.1616	0.0613	418	577	577
		CG18178	FBgn0036035	0.871	0.577	0.1948	0.0652	4905	4550	2710
		RpL23A	FBgn0026372	0.775	0.723	0.0665	0.0901	141555	116427	97577
		CG1785	FBgn0030061	0.969	0.715	0.8212	0.0903	3887	4031	2655
		CG11583	FBgn0035524	0.978	0.799	0.8928	0.1157	4429	4634	3364
		RpLP0	FBgn0000100	0.78	0.785	0.0603	0.1318	140385	116394	105144
		Dbp21E2	FBgn0086130	0.84	0.786	0.0754	0.1392	1518	1362	1140
		Nle	FBgn0021874	0.976	0.616	0.8767	0.1404	1385	1426	822
		mTerf3	FBgn0037008	0.904	0.841	0.3933	0.1442	692	663	552
		CG6999	FBgn0030085	1.193	1.886	0.7453	0.1666	43	56	74
		RpL6	FBgn0039857	0.769	0.766	0.062	0.1743	175283	143121	128493
		RpLP0-like	FBgn0033485	0.961	0.715	0.7696	0.2023	6908	7082	4754
		RpS19b	FBgn0039129	0.919	1.677	0.8369	0.2105	220	224	363
		CG7006	FBgn0039233	0.915	0.71	0.5884	0.2107	1442	1393	983
		mRpS7	FBgn0032236	0.843	0.759	0.1677	0.2235	2814	2529	2055
		RpS5a	FBgn0002590	0.815	0.792	0.3067	0.2405	111210	97958	84584
		P32	FBgn0034259	0.851	0.798	0.198	0.2495	6010	5476	4608
		mRpL20	FBgn0036335	1.002	0.708	0.9943	0.259	1011	1055	681
		CG9107	FBgn0031764	0.937	0.853	0.7198	0.2596	1901	1905	1534
		RpS15	FBgn0034138	0.764	0.752	0.0312	0.2824	143814	117041	104679
		Non3	FBgn0038585	0.855	0.789	0.3027	0.2972	2967	2724	2256
		RpS19a	FBgn0010412	0.722	0.831	0.0503	0.3301	89303	68400	71148
		CG1662	FBgn0030481	1.02	1.194	0.8805	0.3709	2397	2608	2746
		RpS27	FBgn0039300	0.736	0.87	0.0848	0.4017	42906	33467	35751
		RpS14a	FBgn0004403	0.816	0.783	0.2595	0.4081	18949	16651	14530
		CG32708	FBgn0052708	0.827	0.774	0.3692	0.4312	926	819	700
		CG10993	FBgn0030524	0.747	1.911	0.5718	0.5194	3	2	13
		ppan	FBgn0010770	0.952	0.923	0.6641	0.6251	2780	2830	2465
		CG7488	FBgn0038106	0.938	0.957	0.4782	0.6361	1142	1143	1041
		CG5906	FBgn0036217	0.7	1.298	0.6117	0.6506	17	7	32
		sta	FBgn0003517	0.85	1.058	0.1674	0.6617	321107	290780	324075
		RpS5b	FBgn0038277	1.278	2.012	0.8637	0.6627	14	31	70
		CG32263	FBgn0052263	1.358	1.052	0.574	0.6784	2	6	2
		CG32262	FBgn0052262	1.026	1.155	0.9124	0.7048	173	187	198
		RpL5	FBgn0064225	0.745	0.949	0.0402	0.7389	123789	98300	112691
		RpL10	FBgn0024733	0.79	0.944	0.0435	0.742	71891	60270	65212
		eIF6	FBgn0034915	0.928	1.063	0.7792	0.7605	6010	5835	5950
		CG32706	FBgn0052706	0.804	0.932	0.5563	0.8188	51	42	44
		RpS14b	FBgn0004404	0.771	0.961	0.1632	0.835	9254	7656	8574
		RpS28b	FBgn0030136	0.752	0.97	0.059	0.8838	102166	81580	95468
		CG8549	FBgn0035714	0.916	0.982	0.4139	0.9382	1578	1547	1499
nucleotide synthesis	pyrimidine biosythesis_genes	Symbol	Fbgn	inf FC	mTor FC	inf FDR	mTor FDR	con CPMs	inf CPMs	mTor CPMs
		r	FBgn0003189	0.885	0.475	0.3786	0.0272	4426	4167	2002
		pyd3	FBgn0037513	0.775	0.254	0.4933	0.0435	364	292	88
		r-l	FBgn0003257	0.742	0.449	0.1992	0.0442	3066	2397	1315
		CRMP	FBgn0023023	0.817	0.288	0.5373	0.0491	322	276	86
		su(r)	FBgn0086450	1.568	0.243	0.4679	0.0784	3914	5977	853
		Dhod	FBgn0000447	0.855	0.829	0.0816	0.3178	3536	3220	2811
		Acyp2	FBgn0038363	0.778	0.727	0.3408	0.4068	977	809	701
		CG11052	FBgn0040524	0.781	1.97	0.626	0.5931	7	4	24
		CG34161	FBgn0085190	1.036	1.488	0.6894	0.6007	6	8	17
		CG18371	FBgn0033893	0.57	0.594	0.7366	0.8051	13	10	26
		Prat	FBgn0004901	0.944	0.98	0.8111	0.9007	2264	2270	2085
nucleotide synthesis	purine biosynthesis_genes	Symbol	Fbgn	inf FC	mTor FC	inf FDR	mTor FDR	con CPMs	inf CPMs	mTor CPMs
		Pfas	FBgn0000052	0.788	0.41	0.1653	0.0211	5533	4636	2162
		Sting	FBgn0033453	0.806	0.521	0.1941	0.0226	3727	3221	1847
		CG11089	FBgn0039241	0.88	0.605	0.1527	0.092	4882	4569	2828
		Dhfr	FBgn0004087	0.801	0.626	0.3496	0.1392	2623	2205	1566
		Uro	FBgn0003961	1.057	0.63	0.9833	0.7668	127	109	34
		Prat	FBgn0004901	0.944	0.98	0.8111	0.9007	2264	2270	2085
		Sps2	FBgn0032224	0.986	1.467	0.9662	0.1934	706	726	964
		AdSS	FBgn0027493	1.723	3.917	0.1318	0.0442	5828	10621	21330
lipid synthesis	lipogenesis_genes	Symbol	Fbgn	inf FC	mTor FC	inf FDR	mTor FDR	con CPMs	inf CPMs	mTor CPMs
		CG31523	FBgn0051523	2	3.103	0.0374	0.0321	7956	16906	23731
		CG9458	FBgn0037765	0.196	0.105	0.4348	0.1212	51	18	6
		CG8534	FBgn0037761	0.164	0.042	0.4121	0.1747	128	42	0
		Mondo	FBgn0032940	0.893	0.707	0.2513	0.1938	5967	5660	4080
		CG2781	FBgn0037534	0.155	0.068	0.3157	0.1953	291	74	37
		eloF	FBgn0037762	0.316	0.207	0.3668	0.2121	17	5	1
		CG31522	FBgn0051522	1.28	1.574	0.4343	0.2256	2286	3032	3450
		CG30008	FBgn0050008	0.12	0.151	0.4066	0.2313	112	33	24
		CG6660	FBgn0039030	0.076	0.054	0.3703	0.2349	251	47	43
		SREBP	FBgn0261283	1.462	1.247	0.1771	0.236	11858	18235	14007
		CG9459	FBgn0037764	0.342	0.224	0.3959	0.2488	21	6	2
		FASN2	FBgn0042627	0.257	0.166	0.5466	0.259	706	257	70
		CG5326	FBgn0038983	0.411	2.854	0.218	0.2877	5	1	13
		CG18609	FBgn0034382	3.573	0.396	0.4795	0.4395	15	36	6
		CG17821	FBgn0034383	1.186	1.736	0.6284	0.4968	2	4	9
		CG31141	FBgn0051141	0.941	1.408	0.682	0.6074	5	5	12
		Baldspot	FBgn0260960	1.673	1.094	0.1642	0.633	11729	20497	12021
		CG16904	FBgn0037763	0.256	0.48	0.3549	0.6951	12	4	19
		bigmax	FBgn0039509	1.129	0.957	0.3094	0.7916	1188	1438	1092
		bond	FBgn0260942	0.616	0.539	0.8489	0.7979	31	32	55
		FASN1	FBgn0283427	1.837	1.024	0.2808	0.9557	8273	15410	7869
		CG33110	FBgn0053110	0.539	0.955	0.4053	0.958	9	5	11
lipid synthesis	fatty acid synthesis_genes	Symbol	Fbgn	inf FC	mTor FC	inf FDR	mTor FDR	con CPMs	inf CPMs	mTor CPMs
		Ubc6	FBgn0004436	1.226	1.791	0.0843	0.0112	8458	11090	14410
		sra	FBgn0086370	3.642	6.869	0.0193	0.0125	2517	9748	16335
		Hsp68	FBgn0001230	0.864	72.659	0.5109	0.013	3270	2987	226960
		mino	FBgn0027579	0.663	0.547	0.0354	0.016	2329	1640	1211
		CG3902	FBgn0036824	0.511	0.135	0.0886	0.02	13835	7416	1790
		Aasdh	FBgn0027780	0.811	0.492	0.1963	0.0216	2068	1793	971
		Pmp70	FBgn0031069	3.684	6.547	0.0878	0.024	3976	15061	24319
		frj	FBgn0031815	0.834	0.588	0.1583	0.0272	3354	2977	1877
		CG9547	FBgn0031824	0.496	0.274	0.0752	0.0275	4442	2335	1153
		Hsp70Bc	FBgn0013279	0.281	31.617	0.3626	0.0275	37	13	1058
		CG9527	FBgn0031813	0.747	0.475	0.2164	0.035	1938	1526	871
		Desat1	FBgn0086687	0.69	0.572	0.1265	0.0404	26367	19385	14365
		ninaD	FBgn0002939	0.748	0.002	0.7657	0.0405	781	546	0
		CG12262	FBgn0035811	0.842	0.223	0.6222	0.0425	7064	6317	1463
		CG6638	FBgn0035911	0.585	0.439	0.0603	0.0428	2719	1690	1144
		Hsp60A	FBgn0015245	0.752	1.753	0.1533	0.0432	31111	24860	52031
		ACC	FBgn0033246	1.637	4.093	0.1956	0.0436	4047	6985	16040
		fabp	FBgn0037913	0.366	0.156	0.117	0.0438	50486	19249	7296
		CG3209	FBgn0034971	0.822	0.623	0.269	0.0449	4846	4285	2879
		Agpat3	FBgn0036623	0.799	0.549	0.1003	0.0491	6945	5912	3641
		Lpin	FBgn0263593	0.562	0.468	0.13	0.0499	4373	2574	1926
		CG8306	FBgn0034142	0.557	0.143	0.0307	0.0508	4169	2477	598
		CG17544	FBgn0032775	1.726	1.44	0.0503	0.0565	9928	18112	13554
		Arc42	FBgn0038742	0.916	0.602	0.5679	0.0613	3911	3816	2247
		CG2316	FBgn0039890	0.987	0.608	0.9394	0.0641	7209	7568	4150
		Had2	FBgn0033949	0.478	0.086	0.108	0.065	28610	14448	2636
		crc	FBgn0000370	0.872	1.132	0.0974	0.0676	44118	40982	47521
		CG14893	FBgn0038451	0.095	0.054	0.4794	0.0815	99	60	5
		Hsp70Bb	FBgn0013278	0.866	2.315	0.7222	0.0824	26247	23702	56326
		wat	FBgn0039620	2.486	3.1	0.1617	0.0873	35	93	99
		ND-75	FBgn0017566	0.92	0.796	0.2035	0.094	7784	7634	5899
		FarO	FBgn0023550	0.117	0.184	0.3399	0.0971	326	72	65
		CG30427	FBgn0043792	0.593	9.211	0.3081	0.0985	2	0	21
		Hsp70Ba	FBgn0013277	1.113	23.373	0.9623	0.1029	17	22	270
		mEFTs	FBgn0032646	0.84	0.657	0.1552	0.1179	4452	4009	2807
		Hsp83	FBgn0001233	0.542	2.519	0.2862	0.1185	95722	52340	218862
		CG5009	FBgn0027572	0.968	0.709	0.8869	0.1421	2674	2721	1782
		CG17562	FBgn0038449	0.194	0.07	0.5421	0.1432	104	53	10
		CG4586	FBgn0029924	0.126	0.091	0.2299	0.1449	2239	212	132
		Acox57D-p	FBgn0034628	1.073	1.334	0.7425	0.1574	1624	1861	2053
		LPCAT	FBgn0052699	1.153	0.84	0.2267	0.1614	7605	9329	6108
		Lon	FBgn0036892	0.979	1.199	0.5571	0.1642	5564	5802	6348
		AMPKalpha	FBgn0023169	1.122	1.412	0.089	0.166	7736	9264	10501
		CG17560	FBgn0038450	0.19	0.031	0.6574	0.1884	282	25	1
		Hnf4	FBgn0004914	0.638	0.732	0.0439	0.2075	3514	2402	2490
		Itp-r83A	FBgn0010051	2.076	1.751	0.0253	0.2078	5908	13005	10273
		CG12268	FBgn0039131	2.989	4.375	0.024	0.2091	0	5	11
		Hcs	FBgn0037332	0.971	0.866	0.8363	0.2097	1718	1783	1420
		eloF	FBgn0037762	0.316	0.207	0.3668	0.2121	17	5	1
		CG4860	FBgn0037999	0.464	0.729	0.1176	0.2123	1646	805	1128
		SREBP	FBgn0261283	1.462	1.247	0.1771	0.236	11858	18235	14007
		ND-B14.5A	FBgn0025839	0.982	0.64	0.8339	0.241	2670	2801	1679
		P32	FBgn0034259	0.851	0.798	0.198	0.2495	6010	5476	4608
		CG7461	FBgn0034432	1.085	0.871	0.3236	0.2529	7477	8635	6196
		FASN2	FBgn0042627	0.257	0.166	0.5466	0.259	706	257	70
		CG4020	FBgn0029821	0.418	0.625	0.3794	0.2714	216	112	135
		CG9319	FBgn0032881	0.75	0.737	0.4101	0.2763	1199	964	825
		Agpat1	FBgn0030421	1.047	0.565	0.9389	0.2973	75	81	41
		TrpRS-m	FBgn0036763	0.923	0.789	0.5383	0.3018	2015	1997	1533
		CG4753	FBgn0036622	0.813	0.526	0.5405	0.3973	74	65	45
		MetRS-m	FBgn0027083	0.828	1.066	0.2572	0.4137	794	708	807
		CG30108	FBgn0050108	0.833	1.162	0.4292	0.4306	263	235	291
		ND-B14.5AL	FBgn0037172	1.078	1.911	0.6686	0.4793	2	3	12
		pn	FBgn0003116	0.886	0.909	0.1335	0.4913	558	525	487
		Acox57D-d	FBgn0034629	1.106	1.641	0.895	0.5256	47	49	75
		CG30109	FBgn0050109	0.933	1.171	0.5725	0.5332	770	771	877
		CG13091	FBgn0032055	0.374	0.662	0.228	0.5402	6	1	3
		mtTFB2	FBgn0037778	1.022	1.092	0.9156	0.5582	1287	1390	1323
		Egm	FBgn0086712	1.016	1.053	0.8179	0.5619	2354	2552	2364
		CG5065	FBgn0034145	8.648	2.458	0.258	0.6052	53	401	177
		CG15450	FBgn0031132	0.653	1.218	0.552	0.6545	9	3	14
		ND-23	FBgn0017567	0.954	0.924	0.4998	0.6839	2625	2666	2340
		Trap1	FBgn0026761	0.92	0.962	0.3247	0.7041	6862	6702	6297
		mTerf5	FBgn0038584	0.825	0.947	0.172	0.7611	1149	1005	1042
		Alas	FBgn0020764	0.889	1.049	0.5019	0.7822	4688	4409	4667
		SNF4Agamma	FBgn0264357	1.012	0.957	0.853	0.7901	7091	7635	6539
		fu12	FBgn0026718	0.929	0.732	0.9701	0.8555	34	37	42
		ND-B17.2	FBgn0031436	0.98	0.975	0.8039	0.8984	3503	3648	3282
		schlank	FBgn0040918	1.089	1.019	0.8001	0.9477	35875	40611	34209
lipid synthesis	fatty acid biosynthetic process_GO_0006633	Symbol	Fbgn	inf FC	mTor FC	inf FDR	mTor FDR	con CPMs	inf CPMs	mTor CPMs
		ACC	FBgn0033246	1.637	4.093	0.1956	0.0436	4047	6985	16040
		AcCoAS	FBgn0012034	1.112	1.761	0.6391	0.0963	2892	3456	4915
		Acsl	FBgn0263120	0.96	0.697	0.1258	0.0696	6422	6561	4273
		adp	FBgn0000057	0.952	0.786	0.8131	0.1167	3739	3844	2795
		ATPCL	FBgn0020236	1.427	1.148	0.1761	0.551	13450	20261	14820
		Baldspot	FBgn0260960	1.673	1.094	0.1642	0.633	11729	20497	12021
		beg	FBgn0036691	1.058	1.292	0.7788	0.1992	993	1136	1233
		bgm	FBgn0027348	0.719	0.212	0.7379	0.1499	315	191	52
		bond	FBgn0260942	0.616	0.539	0.8489	0.7979	31	32	55
		CDase	FBgn0039774	0.477	0.124	0.1342	0.0211	10826	5434	1270
		CG11407	FBgn0038733	0.886	0.729	0.7668	0.5833	5	6	3
		CG11453	FBgn0038734	1.495	1.117	0.8033	0.9377	23	27	19
		CG12170	FBgn0037356	0.935	1.217	0.7098	0.1688	849	855	981
		CG12512	FBgn0031703	0.592	0.147	0.3191	0.0328	4615	2757	638
		CG14881	FBgn0038425	0.906	0.931	0.3887	0.6277	476	460	423
		CG15531	FBgn0039755	0.216	1.313	0.2791	0.5787	384	110	500
		CG16904	FBgn0037763	0.256	0.48	0.3549	0.6951	12	4	19
		CG17821	FBgn0034383	1.186	1.736	0.6284	0.4968	2	4	9
		CG17999	FBgn0034552	6.698	37.469	0.0583	0.0363	1	14	78
		CG18155	FBgn0029945	2.475	6.215	0.1034	0.0284	101	266	600
		CG18609	FBgn0034382	3.573	0.396	0.4795	0.4395	15	36	6
		CG2781	FBgn0037534	0.155	0.068	0.3157	0.1953	291	74	37
		CG30008	FBgn0050008	0.12	0.151	0.4066	0.2313	112	33	24
		CG31141	FBgn0051141	0.941	1.408	0.682	0.6074	5	5	12
		CG31522	FBgn0051522	1.28	1.574	0.4343	0.2256	2286	3032	3450
		CG31523	FBgn0051523	2	3.103	0.0374	0.0321	7956	16906	23731
		CG33110	FBgn0053110	0.539	0.955	0.4053	0.958	9	5	11
		CG3961	FBgn0036821	0.23	0.061	0.0505	0.02	18203	4398	1087
		CG42233	FBgn0250755	0.706	0.43	0.1069	0.0629	951	710	397
		CG44252	FBgn0265187	0.752	1.248	0.911	0.8908	17	30	27
		CG4563	FBgn0035006	0.357	0.063	0.4745	0.0786	64	38	4
		CG4830	FBgn0037996	1.136	0.805	0.9156	0.771	30	35	19
		CG5326	FBgn0038983	0.411	2.854	0.218	0.2877	5	1	13
		CG6178	FBgn0039156	1.153	0.84	0.1032	0.0717	3261	3996	2602
		CG6432	FBgn0039184	0.128	0.3	0.3665	0.3365	44	14	18
		CG6660	FBgn0039030	0.076	0.054	0.3703	0.2349	251	47	43
		CG8534	FBgn0037761	0.164	0.042	0.4121	0.1747	128	42	0
		CG8630	FBgn0038130	0.329	0.031	0.8001	0.2105	479	107	3
		CG9458	FBgn0037765	0.196	0.105	0.4348	0.1212	51	18	6
		CG9459	FBgn0037764	0.342	0.224	0.3959	0.2488	21	6	2
		CG9743	FBgn0039756	2.453	2.138	0.1597	0.1251	10079	25103	19702
		CG9747	FBgn0039754	2.497	6.474	0.2343	0.083	11	27	61
		CG9993	FBgn0034553	1.234	0.526	0.7098	0.4476	9	11	5
		Desat1	FBgn0086687	0.69	0.572	0.1265	0.0404	26367	19385	14365
		Desat2	FBgn0043043	1.358	2.103	0.634	0.2362	3	7	7
		eloF	FBgn0037762	0.316	0.207	0.3668	0.2121	17	5	1
		FASN1	FBgn0283427	1.837	1.024	0.2808	0.9557	8273	15410	7869
		FASN2	FBgn0042627	0.257	0.166	0.5466	0.259	706	257	70
		Fatp3	FBgn0034999	0.328	0.105	0.0449	0.0332	1406	486	146
		Hacd1	FBgn0032394	0.736	0.496	0.0864	0.0218	1538	1207	725
		Hacd2	FBgn0032524	0.634	0.295	0.1071	0.017	3833	2582	1072
		hll	FBgn0286723	0.145	0.099	0.1021	0.0629	363	52	31
		Hydr1	FBgn0033382	0.953	0.62	0.864	0.1426	1554	1549	910
		Hydr2	FBgn0014906	1.508	1.34	0.0485	0.076	4124	6593	5251
		Las	FBgn0029158	1.026	1.338	0.7806	0.1812	1284	1408	1648
		ND-ACP	FBgn0011361	1.143	0.996	0.4581	0.9869	10959	13224	10478
		Pex3	FBgn0036484	1.058	1.004	0.4135	0.8949	3689	4153	3524
		Sc2	FBgn0035471	0.754	0.655	0.0602	0.0876	7161	5746	4485
lipid synthesis	fatty acid derivative biosynthetic process_GO_1901570	Symbol	Fbgn	inf FC	mTor FC	inf FDR	mTor FDR	con CPMs	inf CPMs	mTor CPMs
		CG8306	FBgn0034142	0.557	0.143	0.0307	0.0508	4169	2477	598
		CG9547	FBgn0031824	0.496	0.274	0.0752	0.0275	4442	2335	1153
		Acsl	FBgn0263120	0.96	0.697	0.1258	0.0696	6422	6561	4273
		Hmgcl	FBgn0031877	0.668	0.55	0.3223	0.1234	664	481	354
		CG4563	FBgn0035006	0.357	0.063	0.4745	0.0786	64	38	4
		CG11407	FBgn0038733	0.886	0.729	0.7668	0.5833	5	6	3
		pdgy	FBgn0027601	0.889	0.478	0.8053	0.1574	11477	10396	5012
		CPT2	FBgn0035383	0.96	0.88	0.8181	0.2942	3257	3353	2716
		CG4830	FBgn0037996	1.136	0.805	0.9156	0.771	30	35	19
		CG6178	FBgn0039156	1.153	0.84	0.1032	0.0717	3261	3996	2602
		CG9993	FBgn0034553	1.234	0.526	0.7098	0.4476	9	11	5
		CG11453	FBgn0038734	1.495	1.117	0.8033	0.9377	23	27	19
		CG17999	FBgn0034552	6.698	37.469	0.0583	0.0363	1	14	78
		CG5065	FBgn0034145	8.648	2.458	0.258	0.6052	53	401	177
glucose metabolism	glycolytic enzymes_genes	Symbol	Fbgn	inf FC	mTor FC	inf FDR	mTor FDR	con CPMs	inf CPMs	mTor CPMs
		Zw	FBgn0004057	2.382	6.618	0.0787	0.0145	599	1548	3751
		Gpdh1	FBgn0001128	0.786	0.374	0.1393	0.0203	7741	6457	2747
		Gapdh2	FBgn0001092	4.317	2.404	0.0255	0.0256	12510	57506	28597
		N	FBgn0004647	0.592	0.328	0.136	0.0337	10673	6630	3354
		Eno	FBgn0000579	1.567	1.388	0.0301	0.0355	25565	42701	33748
		Pfrx	FBgn0027621	0.824	2.742	0.1265	0.0384	3786	3321	9951
		Ald1	FBgn0000064	0.424	0.408	0.0846	0.0473	46174	20508	17631
		CG31357	FBgn0051357	0.922	0.627	0.6479	0.0617	2323	2269	1376
		Pgd	FBgn0004654	0.666	0.421	0.2715	0.0686	12985	9018	5085
		PyK	FBgn0267385	1.429	1.385	0.1616	0.1081	17933	27008	23439
		Hex-t1	FBgn0042711	10.397	41.945	0.2985	0.1216	15	98	360
		Pgk	FBgn0250906	0.815	0.646	0.1635	0.1258	6379	5568	3960
		Rpe	FBgn0050499	0.869	0.619	0.2305	0.1614	2757	2566	1654
		CG3295	FBgn0034573	0.906	0.845	0.3974	0.1617	2523	2435	2026
		Hex-t2	FBgn0042710	12.226	30.285	0.3604	0.1894	30	123	262
		UbcE2H	FBgn0029996	0.954	0.762	0.8246	0.203	9842	9941	7082
		CG7069	FBgn0038952	1.643	7.907	0.7789	0.2095	45	58	214
		CG9961	FBgn0031451	0.394	0.208	0.1722	0.2342	91	39	28
		Gapdh1	FBgn0001091	1.404	0.805	0.1418	0.2399	11733	17728	9028
		tn	FBgn0265356	1.188	3.77	0.9135	0.2754	66	73	182
		CG17333	FBgn0030239	0.955	0.789	0.6667	0.2974	1933	1980	1469
		Pgi	FBgn0003074	1.508	1.132	0.0997	0.5241	3908	6252	4210
		CG2964	FBgn0031462	1.041	4.196	0.8276	0.5244	35	25	63
		Tpi	FBgn0086355	1.432	1.229	0.4437	0.5651	3834	5601	4293
		CG7362	FBgn0038258	0.718	0.579	0.6735	0.5662	10	5	3
		CG9010	FBgn0034173	1.095	1.763	0.6823	0.5954	14	22	66
		Pglym87	FBgn0011270	0.864	1.401	0.6727	0.6459	22	17	52
		CG5432	FBgn0039425	1.174	1.403	0.7938	0.6485	32	32	76
		Hex-C	FBgn0001187	0.382	0.677	0.3937	0.6648	18	4	8
		Pglym78	FBgn0014869	2.478	1.119	0.0324	0.6985	2381	6263	2595
		CG11249	FBgn0037115	0.785	1.096	0.7642	0.8177	20	22	43
		Taldo	FBgn0023477	1.051	1.047	0.7368	0.8266	6450	7172	6460
		CG12229	FBgn0036723	1.114	1.052	0.8083	0.8326	42	36	82
		Pgm	FBgn0003076	1.235	0.961	0.2454	0.8493	2434	3209	2240
		Pfk	FBgn0003071	1.378	1.015	0.122	0.9442	1369	2012	1327
		Hex-A	FBgn0001186	0.852	0.992	0.3055	0.9673	5166	4667	4911
		CG7059	FBgn0038957	0.787	1.04	0.9058	0.9857	17	17	34
energy metabolism	oxidative phosphorylation_GO-0006119	Symbol	Fbgn	inf FC	mTor FC	inf FDR	mTor FDR	con CPMs	inf CPMs	mTor CPMs
		CG11752	FBgn0030292	0.934	0.848	0.6497	0.6346	1479	1464	1242
		CG40472	FBgn0085736	0.639	0.182	0.6156	0.1763	14	8	0
		ND-13A	FBgn0031684	1.078	0.97	0.5701	0.8824	2044	2368	1911
		ND-13B	FBgn0047038	0.949	0.89	0.7109	0.5935	5046	5087	4318
		ND-15	FBgn0031228	0.946	0.916	0.5285	0.7695	4405	4430	3967
		ND-18	FBgn0031021	0.975	0.931	0.5555	0.7261	2598	2692	2337
		ND-19	FBgn0035046	0.974	0.897	0.7218	0.6416	2848	2966	2479
		ND-20	FBgn0030718	0.844	0.879	0.1179	0.5707	4083	3654	3472
		ND-23	FBgn0017567	0.954	0.924	0.4998	0.6839	2625	2666	2340
		ND-24	FBgn0030853	0.966	0.834	0.7591	0.5338	4236	4392	3470
		ND-30	FBgn0266582	0.95	1.365	0.7859	0.1599	3474	3542	4537
		ND-39	FBgn0037001	0.911	0.778	0.3798	0.3085	6757	6525	5064
		ND-42	FBgn0019957	0.954	0.828	0.3593	0.4039	4843	4918	3874
		ND-49	FBgn0039909	0.919	1.025	0.3749	0.852	6405	6254	6264
		ND-49L	FBgn0039331	2.742	1.685	0.7191	0.6794	17	39	36
		ND-51	FBgn0031771	0.943	0.854	0.414	0.2291	5959	6006	4858
		ND-75	FBgn0017566	0.92	0.796	0.2035	0.094	7784	7634	5899
		ND-ACP	FBgn0011361	1.143	0.996	0.4581	0.9869	10959	13224	10478
		ND-AGGG	FBgn0058002	0.983	1.084	0.9609	0.87	208	221	234
		ND-ASHI	FBgn0029888	0.951	0.845	0.6425	0.4352	2226	2273	1817
		ND-B12	FBgn0034645	1.003	0.813	0.9736	0.5216	3288	3530	2641
		ND-B14	FBgn0033570	0.97	0.877	0.7764	0.5522	2279	2371	1935
		ND-B14.5A	FBgn0025839	0.982	0.64	0.8339	0.241	2670	2801	1679
		ND-B14.5B	FBgn0031505	0.915	0.916	0.585	0.7441	2598	2532	2305
		ND-B14.7	FBgn0034576	0.93	0.89	0.4558	0.4378	3209	3171	2728
		ND-B15	FBgn0033961	1.057	0.917	0.537	0.7549	1844	2067	1650
		ND-B16.6	FBgn0029868	0.916	0.86	0.5255	0.5972	4964	4827	4162
		ND-B17	FBgn0001989	0.939	0.673	0.5778	0.1904	2618	2633	1703
		ND-B17.2	FBgn0031436	0.98	0.975	0.8039	0.8984	3503	3648	3282
		ND-B18	FBgn0030605	0.929	0.804	0.527	0.3493	3035	2993	2354
		ND-B22	FBgn0032511	0.973	0.783	0.777	0.2836	3168	3270	2382
		ND-B8	FBgn0040705	0.593	1.325	0.4192	0.6149	4	1	8
		ND-MLRQ	FBgn0052230	0.944	0.941	0.5322	0.7659	7925	7939	7188
		ND-MWFE	FBgn0085468	0.991	0.811	0.9614	0.3847	2302	2453	1805
		ND-PDSW	FBgn0021967	0.884	0.687	0.1786	0.2639	4476	4227	3010
		ND-SGDH	FBgn0011455	1.063	1.139	0.3904	0.5757	5436	6145	5987
		NP15.6	FBgn0027785	0.932	0.874	0.3183	0.5704	6174	6118	5233
		ND-20L	FBgn0039669	1.801	2.473	0.44	0.395	1	7	13
		ND-24L	FBgn0036706	0.822	1.517	0.6046	0.5619	3	2	9
		ND-51L1	FBgn0034251	0.234	0.365	0.5514	0.6792	27	20	54
		ND-51L2	FBgn0034007	0.492	2.052	0.406	0.5404	7	1	15
		ND-B14.5AL	FBgn0037172	1.078	1.911	0.6686	0.4793	2	3	12
		SdhA	FBgn0261439	0.988	0.856	0.9087	0.163	8816	9246	7165
		SdhB	FBgn0014028	1.141	1.239	0.1652	0.0944	7171	8686	8445
		SdhC	FBgn0037873	1.059	0.95	0.6282	0.7602	4030	4526	3669
		SdhD	FBgn0039112	0.962	0.996	0.7901	0.9867	3153	3222	3041
		SdhAL	FBgn0036222	0.822	1.138	0.6566	0.6781	15	10	19
		SdhBL	FBgn0030975	1.024	5.964	0.6941	0.5565	66	85	224
		Cyt-c1	FBgn0035600	1.028	0.966	0.7189	0.8199	9333	10214	8625
		ox	FBgn0011227	0.896	0.608	0.1894	0.1571	3787	3603	2230
		RFeSP	FBgn0021906	1.06	0.848	0.5106	0.462	6791	7660	5549
		UQCR-11	FBgn0260008
		UQCR-6.4	FBgn0034245	0.908	0.857	0.4526	0.6337	1751	1693	1486
		UQCR-C1	FBgn0038271	0.934	1.089	0.2843	0.5968	16367	16242	17067
		UQCR-C2	FBgn0250814	0.953	0.87	0.3714	0.3104	8325	8451	6917
		UQCR-Q	FBgn0036728	1	0.888	0.9996	0.6507	8345	8797	7148
		Cyt-c1L	FBgn0039651	1.274	3.082	0.9044	0.4823	26	23	61
		UQCR-11L	FBgn0050354	1.883	1.157	0.4258	0.7704	4	9	8
		UQCR-14L	FBgn0039576	1.249	2.789	0.7464	0.4642	4	14	17
		Cyt-c-d	FBgn0086907	0.502	0.718	0.8393	0.9148	61	84	174
		Cyt-c-p	FBgn0284248	2.35	2.347	0.174	0.1244	7290	17527	15497
		COX4	FBgn0032833	0.957	0.728	0.3962	0.2099	8403	8574	5891
		COX5A	FBgn0019624	0.922	0.801	0.4249	0.2958	16676	16296	12816
		COX5B	FBgn0031830	1.146	0.874	0.3909	0.455	3695	4465	3072
		COX6B	FBgn0031066	0.911	0.784	0.3767	0.2669	22483	21714	16907
		COX7A	FBgn0040529	1.121	1.111	0.4167	0.5947	20939	25007	22344
		COX7C	FBgn0040773	0.956	0.694	0.4001	0.3246	3660	3720	2512
		COX8	FBgn0263911	0.998	0.863	0.9935	0.54	5788	6121	4825
		cype	FBgn0015031	0.985	0.785	0.8991	0.3313	4009	4206	3034
		levy	FBgn0034877	0.909	0.713	0.2454	0.2538	10285	9997	7119
		COX4L	FBgn0033020	1.229	2.365	0.9339	0.6306	45	44	79
		COX6AL	FBgn0050093	0.855	1.798	0.6391	0.5179	4	3	7
		COX7AL	FBgn0037579	0.901	3.075	0.6738	0.5566	8	7	28
		ATPsynB	FBgn0019644	0.859	0.664	0.1599	0.2188	9758	8910	6305
		ATPsynbeta	FBgn0010217	0.815	0.803	0.0985	0.2081	50941	44062	39112
		ATPsynC	FBgn0039830	0.879	0.594	0.4053	0.0722	69290	64275	39260
		ATPsynCF6	FBgn0016119	0.924	0.817	0.1558	0.3984	10333	10167	8168
		ATPsynD	FBgn0016120	0.891	0.723	0.2197	0.2355	15670	14837	10937
		ATPsyndelta	FBgn0028342	0.916	0.798	0.3957	0.3324	11447	11151	8799
		ATPsynE	FBgn0038224	0.825	0.702	0.163	0.198	8671	7583	5863
		ATPsynF	FBgn0035032	0.887	0.725	0.2349	0.22	13181	12383	9210
		ATPsynG	FBgn0010612	0.906	0.727	0.3921	0.2583	8759	8412	6156
		ATPsyngamma	FBgn0020235	0.911	0.715	0.2027	0.2198	11604	11278	8003
		ATPsynO	FBgn0016691	0.914	0.672	0.477	0.1999	9300	8985	6035
		blw	FBgn0011211	0.857	0.581	0.159	0.0376	40127	36442	22206
		CG15458	FBgn0040651	0.822	1.535	0.6455	0.675	9	6	15
		CG15459	FBgn0031108	1.883	3.393	0.6022	0.4888	10	22	86
		CG17300	FBgn0036345	0.941	1.279	0.6854	0.6488	10	10	18
		knon	FBgn0285943	1.197	1.241	0.7976	0.6741	76	79	125
		Neb-cGP	FBgn0083167	0.865	0.704	0.2322	0.319	3683	3413	2556
		sun	FBgn0014391	0.904	0.921	0.5119	0.7819	5711	5486	5142
		ATPsynbetaL	FBgn0036568	3.119	7.124	0.475	0.3849	11	54	101
		ATPsynCF6L	FBgn0035585	1.306	1.622	0.7458	0.6057	12	17	44
		ATPsynepsilonL	FBgn0051477	1.141	2.148	0.9081	0.4125	12	18	32
		ATPsynGL	FBgn0031941	0.941	1.368	0.6819	0.6152	5	5	11
unfolded protein response	unfolded protein response_genes	Symbol	Fbgn	inf FC	mTor FC	inf FDR	mTor FDR	con CPMs	inf CPMs	mTor CPMs
		CG4461	FBgn0035982	1.883	2492.65	0.3584	0.0153	1	5	4508
		Hsp68	FBgn0001230	0.864	72.659	0.5109	0.013	3270	2987	226960
		Hsp26	FBgn0001225	0.249	42.334	0.2038	0.0394	7993	1855	276732
		Hsp70Bc	FBgn0013279	0.281	31.617	0.3626	0.0275	37	13	1058
		stv	FBgn0086708	12.723	29.199	0.0301	0.0228	169	2236	4842
		Hsp70Ba	FBgn0013277	1.113	23.373	0.9623	0.1029	17	22	270
		Hsp67Bc	FBgn0001229	0.539	18.148	0.7876	0.2097	57	15	399
		Hsp70Bbb	FBgn0051354	0.593	15.703	0.4454	0.0613	6	3	75
		Hsp23	FBgn0001224	0.128	11.189	0.208	0.1163	85591	8510	665572
		ninaA	FBgn0002936	2.028	5.394	0.3969	0.1817	5	10	20
		Hsc70-1	FBgn0001216	6.83	4.476	0.3621	0.3723	16	58	40
		DnaJ-1	FBgn0263106	0.738	3.105	0.455	0.0404	7457	5866	21781
		CG7409	FBgn0035817	0.941	3.033	0.6362	0.2395	1	1	8
		Hsp67Ba	FBgn0001227	0.193	2.869	0.4322	0.4629	129	24	184
		CG14207	FBgn0031037	1.859	2.723	0.0192	0.0481	1964	3893	5127
		CG7387	FBgn0035852	0.611	2.713	0.8616	0.6218	37	29	91
		Hsp83	FBgn0001233	0.542	2.519	0.2862	0.1185	95722	52340	218862
		DnaJ-H	FBgn0032474	1.387	2.447	0.2174	0.046	1362	2038	3196
		Droj2	FBgn0038145	1.003	2.322	0.9943	0.0633	28375	29659	61513
		Hsp70Bb	FBgn0013278	0.866	2.315	0.7222	0.0824	26247	23702	56326
		ReepA	FBgn0261564	1.294	2.296	0.3216	0.0574	3855	5390	8509
		Hsc70-4	FBgn0266599	0.847	2.127	0.5017	0.0732	244408	217184	488221
		CG15611	FBgn0034194	1.289	2.112	0.4881	0.0888	3206	4337	6279
		BI-1	FBgn0035871	1.101	2.094	0.4873	0.0576	4557	5301	9132
		Spp	FBgn0031260	1.522	1.966	0.1517	0.0414	8447	13790	15687
		Cdc37	FBgn0011573	1.099	1.934	0.6154	0.0317	9692	11400	17784
		mrj	FBgn0034091	1.633	1.874	0.0334	0.0231	6041	10494	10790
		Parp16	FBgn0034129	1.078	1.798	0.6686	0.4895	2	3	10
		Mekk1	FBgn0024329	0.996	1.775	0.9588	0.1058	7062	7503	12115
		Hsp60D	FBgn0032525	0.958	1.766	0.6902	0.674	19	20	46
		Hsp60A	FBgn0015245	0.752	1.753	0.1533	0.0432	31111	24860	52031
		PPP1R15	FBgn0034948	1.27	1.73	0.1361	0.0293	3376	4574	5550
		CG11842	FBgn0039629	3.686	1.669	0.0929	0.3126	1	9	3
		Hsc70-5	FBgn0001220	0.935	1.663	0.6018	0.0413	15285	15191	24154
		Hsc70-2	FBgn0001217	1.032	1.584	0.693	0.6406	57	75	195
		eIF2beta	FBgn0004926	1.007	1.519	0.9397	0.1206	15578	16768	22673
		Hsp60B	FBgn0011244	0.87	1.46	0.68	0.6497	62	49	166
		l(2)efl	FBgn0011296	0.36	1.459	0.1246	0.4625	295	113	427
		Fic	FBgn0263278	1.204	1.45	0.2687	0.06	775	1003	1069
		CG11779	FBgn0038683	2.307	1.419	0.0151	0.0419	3243	7964	4367
		Nmnat	FBgn0039254	1.003	1.407	0.9756	0.0877	1259	1344	1689
		Gp93	FBgn0039562	1.575	1.398	0.1013	0.107	38133	63596	50616
		Hsc70-3	FBgn0001218	0.96	1.396	0.8797	0.2106	120768	121833	158374
		Hsp60C	FBgn0031728	0.92	1.382	0.689	0.6638	178	166	404
		PEK	FBgn0037327	0.887	1.366	0.4326	0.0993	5318	5001	6897
		Hsp27	FBgn0001226	0.189	1.359	0.2103	0.6777	41462	6713	43423
		Xbp1	FBgn0021872	1.194	1.341	0.2244	0.0652	39358	49966	50149
		Manf	FBgn0027095	1.355	1.309	0.1151	0.2048	8602	12373	10778
		TER94	FBgn0286784	1.088	1.272	0.3176	0.059	32233	37444	39001
		cnc	FBgn0262975	0.954	1.251	0.8124	0.2431	11200	11302	13304
		CG2918	FBgn0023529	1.228	1.239	0.3168	0.2203	27956	36244	32718
		CIA30	FBgn0039689	1.112	1.235	0.2661	0.2982	1369	1621	1623
		Ufm1	FBgn0085220	1.227	1.231	0.2022	0.2122	3346	4365	3921
		Der-1	FBgn0267972	1.358	1.141	0.1287	0.3169	2700	3879	2925
		crc	FBgn0000370	0.872	1.132	0.0974	0.0676	44118	40982	47521
		Ire1	FBgn0261984	0.921	1.11	0.2586	0.2679	4214	4144	4455
		CG2126	FBgn0039876	0.993	1.097	0.9451	0.2643	467	492	486
		PHGPx	FBgn0035438	1	1.092	0.9998	0.6244	7604	8147	7933
		Calr	FBgn0005585	1.033	1.059	0.831	0.6319	148854	163589	149557
		Egm	FBgn0086712	1.016	1.053	0.8179	0.5619	2354	2552	2364
		wfs1	FBgn0039003	1.004	1.03	0.9817	0.7026	1332	1432	1300
		meigo	FBgn0250820	1.238	1.014	0.2144	0.9054	2165	2844	2080
		CG33298	FBgn0032120	0.907	1.014	0.5582	0.9719	6492	6265	6612
		CG7182	FBgn0035878	1.163	1.012	0.3962	0.9314	4233	5258	4062
		CNPYb	FBgn0036847	1.018	1.008	0.9477	0.9667	2688	2919	2569
		CG5038	FBgn0038324	0.984	0.999	0.889	0.9958	774	812	741
		CG4603	FBgn0035593	1.163	0.986	0.1391	0.8422	1517	1879	1422
		Cdk5	FBgn0013762	1.066	0.977	0.7327	0.914	1783	2016	1659
		CaBP1	FBgn0025678	1.158	0.963	0.2843	0.7757	23483	28893	21527
		Trap1	FBgn0026761	0.92	0.962	0.3247	0.7041	6862	6702	6297
		shv	FBgn0031256	1.249	0.93	0.2577	0.5355	2841	3775	2509
		Edem1	FBgn0023511	0.974	0.921	0.6619	0.1497	3807	3955	3333
		CG32276	FBgn0047135	1.077	0.906	0.5635	0.5543	12376	14292	10758
		HIP-R	FBgn0029676	0.896	0.904	0.4074	0.3298	3346	3206	2881
		Gba1a	FBgn0051148	0.315	0.887	0.1278	0.745	11	4	9
		Edem2	FBgn0032480	1.119	0.862	0.1199	0.186	5371	6406	4425
		Tom40	FBgn0016041	1.053	0.859	0.8112	0.3373	8811	9805	7128
		Ufl1	FBgn0037467	1.043	0.854	0.6252	0.0966	3691	4114	3000
		ttm50	FBgn0250874	0.908	0.848	0.3487	0.1622	5910	5716	4765
		Marf	FBgn0029870	0.999	0.846	0.9927	0.088	8150	8668	6555
		STUB1	FBgn0027052	1.096	0.831	0.2265	0.229	2992	3505	2375
		Atf6	FBgn0033010	0.975	0.816	0.8049	0.1589	3555	3691	2773
		Herp	FBgn0031950	0.95	0.809	0.7347	0.1729	4088	4116	3141
		CG8405	FBgn0034071	0.867	0.797	0.1916	0.1087	8793	8119	6695
		l(2)tid	FBgn0002174	0.968	0.792	0.7874	0.158	3992	4135	3018
		HIP	FBgn0260484	0.909	0.791	0.6316	0.2488	1302	1249	978
		Der-2	FBgn0038438	1.119	0.763	0.1268	0.108	2699	3209	1963
		tst	FBgn0039117	0.906	0.76	0.224	0.0943	3458	3348	2514
		Sos	FBgn0001965	0.974	0.747	0.5142	0.0321	5999	6222	4269
		CG6766	FBgn0032398	0.965	0.74	0.5998	0.1022	5789	5941	4082
		CG1847	FBgn0030345	0.906	0.74	0.6947	0.2147	1022	973	707
		shep	FBgn0052423	0.941	0.639	0.3793	0.1286	57482	57453	35545
		sip3	FBgn0039875	0.932	0.637	0.4819	0.0594	6971	6907	4236
		sud1	FBgn0265189	0.93	0.611	0.1588	0.0852	1350	1340	791
		Cbs	FBgn0031148	1.089	0.608	0.8058	0.1877	1260	1417	706
		ERp60	FBgn0033663	0.876	0.607	0.2694	0.0293	123271	114284	70896
		pcm	FBgn0020261	0.926	0.605	0.2454	0.088	5770	5705	3357
		Cdk5alpha	FBgn0027491	0.164	0.598	0.1194	0.3753	35	6	18
		CG11873	FBgn0039633	0.829	0.593	0.3927	0.2022	4194	3712	2455
		Calx	FBgn0013995	1.426	0.563	0.5749	0.3373	225	310	115
		REPTOR	FBgn0039209	0.83	0.558	0.3058	0.0443	3983	3495	2116
		CG9003	FBgn0033639	0.557	0.557	0.2074	0.1317	4171	2414	2163
		bark	FBgn0031571	0.669	0.541	0.8059	0.7541	102	39	59
		Cat	FBgn0000261	0.419	0.538	0.0708	0.064	24452	10829	12525
		Mtor	FBgn0013756	0.838	0.533	0.1245	0.029	13508	12054	6889
		CG9005	FBgn0033638	0.506	0.486	0.1055	0.1302	8052	4344	3851
		CG11594	FBgn0035484	0.489	0.468	0.4438	0.3905	146	62	59
		ph-d	FBgn0004860	0.753	0.436	0.1164	0.0594	2645	2111	1116
		Gba1b	FBgn0051414	0.19	0.33	0.1789	0.5058	39	8	21
		CG9518	FBgn0030590	0.291	0.269	0.3754	0.2416	22	8	6
		ph-p	FBgn0004861	0.64	0.263	0.0878	0.0414	2644	1798	672
		bgm	FBgn0027348	0.719	0.212	0.7379	0.1499	315	191	52
apoptosis	apoptosis	Symbol	Fbgn	inf FC	mTor FC	inf FDR	mTor FDR	con CPMs	inf CPMs	mTor CPMs
		rpr	FBgn0011706	5.034	85.96	0.0881	0.018	77	435	6074
		egr	FBgn0033483	6.237	11.922	0.1012	0.0146	1045	7528	11925
		Debcl	FBgn0029131	3.071	5.754	0.0208	0.0153	3300	10717	18054
		Tak1	FBgn0026323	1.595	3.407	0.0845	0.0221	4523	7730	14695
		Strica	FBgn0033051	1.601	1.874	0.0589	0.0511	5951	10119	10691
		Diap1	FBgn0260635	1.596	1.843	0.1081	0.0464	7883	13321	13751
		Dcp-1	FBgn0010501	0.588	0.477	0.0941	0.046	1133	713	512
		Corp	FBgn0030028	1.718	0.429	0.0955	0.1224	47	86	20
		Buffy	FBgn0040491	0.138	0.662	0.1375	0.5535	25	3	13
		Dronc	FBgn0026404	1.435	1.214	0.1494	0.2514	4811	7390	5513
		hid	FBgn0003997	0.232	1.516	0.1418	0.3806	1387	318	1878
		wgn	FBgn0030941	1.476	4.277	0.5036	0.0765	71	105	271
		p53	FBgn0039044	1.141	3.155	0.5142	0.0284	788	972	2373
		Bruce	FBgn0266717	0.987	0.576	0.9263	0.1012	8888	9350	4947
		Drice	FBgn0019972	0.985	0.509	0.8979	0.0155	3723	3914	1807
		bsk	FBgn0000229	1.127	0.809	0.3156	0.1426	4600	5504	3546
		Dredd	FBgn0020381	0.925	0.701	0.3029	0.0526	2043	2017	1362
		Decay	FBgn0028381	0.501	0.357	0.4159	0.0704	36	21	12
		Damm	FBgn0033659	0.633	0.505	0.1704	0.1509	68	46	34
		Jafrac2	FBgn0040308	0.929	0.525	0.7651	0.1691	6713	6661	3473
		hep	FBgn0010303	0.958	1.141	0.3429	0.2425	11861	12112	12940
		Det	FBgn0264291	0.865	0.584	0.4045	0.2454	960	883	559
		HtrA2	FBgn0038233	0.978	0.92	0.849	0.5881	922	965	811
		Dark	FBgn0263864	0.632	0.949	0.3499	0.8786	3746	2410	3251
		Diap2	FBgn0015247	0.993	1.005	0.977	0.9769	3018	3194	2879
		grim	FBgn0015946	0.295	0.287	0.3302	0.3157	21	4	3
		skl	FBgn0036786	0.518	1.052	0.4302	0.8182	7	2	7
lysosome	autophagy	Symbol	Fbgn	inf FC	mTor FC	inf FDR	mTor FDR	con CPMs	inf CPMs	mTor CPMs
		Atg18b	FBgn0032935	2.724	3.797	0.0484	0.0217	870	2500	3143
		Uvrag	FBgn0032499	2.605	1.474	0.0094	0.0705	2019	5605	2840
		Rab7	FBgn0015795	1.544	1.984	0.1322	0.0352	14812	24252	27854
		Atg1	FBgn0260945	1.465	1.484	0.0727	0.0985	3327	5205	4726
		Atg8a	FBgn0052672	1.286	1.66	0.0422	0.0159	18644	25517	29412
		Atg18a	FBgn0035850	0.891	0.773	0.0447	0.0179	5763	5466	4236
		Rab2	FBgn0014009	1.296	0.825	0.0723	0.0705	11751	16231	9215
		Atg13	FBgn0261108	1.624	1.263	0.0793	0.3406	2257	3921	2760
		Vps15 (ird1)	FBgn0260935	1.425	1.113	0.0354	0.2776	1707	2597	1812
		ref(2)P	FBgn0003231	1.048	2.234	0.6922	0.0213	9012	10016	19062
		Atg14	FBgn0039636	1.082	1.667	0.5677	0.0628	2203	2555	3507
		Atg4a	FBgn0031298	0.996	0.844	0.965	0.0799	3361	3570	2693
		Atg2	FBgn0044452	0.968	0.639	0.7534	0.0559	4334	4479	2648
		Atg9	FBgn0034110	0.87	0.634	0.5137	0.0924	1860	1708	1115
		Atg17	FBgn0037363	0.892	0.676	0.1924	0.1087	5311	5034	3449
		Atg7	FBgn0034366	0.753	0.554	0.3515	0.1022	2059	1630	1071
		Atg10	FBgn0040780	1.003	0.548	0.9951	0.2117	89	89	44
		Atg3	FBgn0036813	1.003	0.855	0.9887	0.243	3168	3412	2573
		Pi3K59F	FBgn0015277	1.073	0.914	0.4028	0.2674	1827	2093	1592
		Atg16	FBgn0039705	1.079	0.881	0.355	0.278	1961	2256	1648
		Atg5	FBgn0029943	1.051	0.928	0.5707	0.287	1495	1667	1318
		Atg6	FBgn0264325	0.991	1.071	0.933	0.3056	1605	1693	1633
		Atg12	FBgn0036255	1.005	1.224	0.966	0.3164	457	488	536
		Atg101	FBgn0030960	1.241	1.046	0.1594	0.5999	855	1127	849
		Atg4b	FBgn0038325	0.981	1	0.8816	0.9983	1480	1543	1415
		Atg8b	FBgn0038539	1.152	1.395	0.6722	0.635	12	22	28
lysosome	lysosome biogenesis_genes	Symbol	Fbgn	inf FC	mTor FC	inf FDR	mTor FDR	con CPMs	inf CPMs	mTor CPMs
		Atg1	FBgn0260945	1.465	1.484	0.0727	0.0985	3327	5205	4726
		HPS4	FBgn0034261	0.803	0.5	0.1244	0.0156	2004	1710	953
		Atg13	FBgn0261108	1.624	1.263	0.0793	0.3406	2257	3921	2760
		bor	FBgn0287225	1.056	1.863	0.7253	0.0307	5164	5789	9105
		Blos1	FBgn0050077	1.017	1.443	0.8788	0.0293	945	1022	1297
		Vps16B	FBgn0039702	0.913	0.691	0.5783	0.0831	673	651	440
		rb	FBgn0003210	1.027	0.677	0.7832	0.0321	4711	5156	3039
		dor	FBgn0000482	0.956	0.676	0.7661	0.0845	4151	4211	2662
		g	FBgn0001087	1.018	0.612	0.7676	0.0251	7000	7615	4082
		HPS1	FBgn0033973	0.896	0.562	0.5525	0.0455	969	927	517
		lt	FBgn0002566	1.125	1.939	0.2001	0.0147	4533	5455	8359
		TER94	FBgn0286784	1.088	1.272	0.3176	0.059	32233	37444	39001
		Blos2	FBgn0036118	1.236	1.215	0.1595	0.1344	524	690	604
		Vps52	FBgn0031710	1.1	0.831	0.3547	0.1064	2035	2384	1607
		nmd	FBgn0005322	0.918	0.716	0.2411	0.1203	3224	3154	2205
		car	FBgn0000257	0.821	0.707	0.2718	0.1046	3036	2652	2033
		Atg17	FBgn0037363	0.892	0.676	0.1924	0.1087	5311	5034	3449
		Atg10	FBgn0040780	1.003	0.548	0.9951	0.2117	89	89	44
		Vps24	FBgn0037231	1.246	1.29	0.2606	0.2373	2769	3639	3394
		Dysb	FBgn0036819	1.344	1.15	0.2323	0.2402	678	983	742
		Atg3	FBgn0036813	1.003	0.855	0.9887	0.243	3168	3412	2573
		Blos4	FBgn0036105	1.128	1.449	0.6904	0.259	282	337	390
		p	FBgn0086679	1.29	1.154	0.183	0.2686	2356	3209	2569
		CG14562	FBgn0037142	0.999	0.824	0.9893	0.2729	2504	2659	1979
		Atg16	FBgn0039705	1.079	0.881	0.355	0.278	1961	2256	1648
		Atg5	FBgn0029943	1.051	0.928	0.5707	0.287	1495	1667	1318
		Pldn	FBgn0036192	1.051	1.093	0.7141	0.3028	466	520	484
		Atg12	FBgn0036255	1.005	1.224	0.966	0.3164	457	488	536
		Vps51	FBgn0034380	1.033	0.897	0.8233	0.3696	1166	1294	995
		Blos3	FBgn0085284	0.897	0.829	0.646	0.384	807	765	634
		nopo	FBgn0034314	0.798	0.581	0.5455	0.4373	387	345	251
		zda	FBgn0034368	1.099	0.938	0.396	0.4825	12111	14171	10798
		shrb	FBgn0086656	1.089	1.075	0.3176	0.5014	10161	11758	10393
		Vps16A	FBgn0285911	1.044	0.922	0.8032	0.5484	4945	5490	4318
		Atg101	FBgn0030960	1.241	1.046	0.1594	0.5999	855	1127	849
		Vps8	FBgn0035704	1.046	1.124	0.849	0.6196	1516	1673	1622
		Vps33B	FBgn0039335	0.914	1.051	0.3632	0.6753	1408	1375	1411
		or	FBgn0003008	0.885	0.97	0.2123	0.8882	1957	1852	1837
		comt	FBgn0000346	0.835	0.986	0.3065	0.91	431	384	403
		Vps11	FBgn0052350	1.027	0.989	0.8815	0.9391	1957	2135	1832
lysosome	lysosome organization_GO-0007040	Symbol	Fbgn	inf FC	mTor FC	inf FDR	mTor FDR	con CPMs	inf CPMs	mTor CPMs
		Wdr24	FBgn0027518	0.826	0.624	0.0574	0.0154	2176	1910	1290
		Mitf	FBgn0263112	0.736	0.514	0.0809	0.0263	6004	4702	2952
		rb	FBgn0003210	1.027	0.677	0.7832	0.0321	4711	5156	3039
		Rab7	FBgn0015795	1.544	1.984	0.1322	0.0352	14812	24252	27854
		spin	FBgn0086676	2.075	2.345	0.0121	0.0411	9441	20861	21261
		TER94	FBgn0286784	1.088	1.272	0.3176	0.059	32233	37444	39001
		CG32039	FBgn0052039	0.899	0.712	0.4152	0.0701	3468	3342	2354
		Snx6	FBgn0032005	1.804	1.338	0.025	0.0724	16075	31026	20476
		Vps16B	FBgn0039702	0.913	0.691	0.5783	0.0831	673	651	440
		dor	FBgn0000482	0.956	0.676	0.7661	0.0845	4151	4211	2662
		CG14184	FBgn0036932	0.882	0.6	0.583	0.0856	3091	2882	1753
		FIG4	FBgn0031611	0.942	0.587	0.8397	0.1101	1752	1730	970
		wash	FBgn0033692	1.106	0.914	0.3995	0.2886	1420	1680	1232
		Cln3	FBgn0036756	0.866	0.401	0.6643	0.3576	9	7	0
		Rab14	FBgn0015791	1.147	1.044	0.361	0.7438	5027	6102	4994
		or	FBgn0003008	0.885	0.97	0.2123	0.8882	1957	1852	1837
lysosome	vATPase genes_genes	Symbol	Fbgn	inf FC	mTor FC	inf FDR	mTor FDR	con CPMs	inf CPMs	mTor CPMs
		VhaSFD	FBgn0027779	0.904	0.594	0.3054	0.0182	11040	10617	6236
		Vha55	FBgn0005671	1.028	0.656	0.8802	0.0956	30954	33747	19211
		Vha14-1	FBgn0262512	0.997	0.546	0.9765	0.1026	5563	5940	2932
		Vha68-3	FBgn0032464	2.115	3.134	0.6851	0.4812	43	81	128
		Vha26	FBgn0283535	0.935	0.657	0.5293	0.0339	29560	29357	18491
		VhaPPA1-1	FBgn0028662	0.96	0.541	0.6932	0.0267	17258	17659	8871
		Vha68-2	FBgn0263598	1.069	0.583	0.6029	0.0574	35099	39816	19416
		Vha16-1	FBgn0262736	0.976	0.869	0.8969	0.4211	178262	183861	147608
		VhaAC39-1	FBgn0285910	1.097	0.628	0.4684	0.0629	12595	14679	7505
		Vha68-1	FBgn0265262	0.945	0.883	0.9558	0.8611	95	119	96
		Vha44	FBgn0287825	1.11	0.688	0.3179	0.0274	16079	18971	10522
