# Supplementary material for: mTOR signaling regulates demand-adapted hematopoiesis and metabolic reprogramming required for an effective cellular immune response in Drosophila melanogaster larvae
Source: PLoS Genet. 2026 Mar 24;22(3):e1012094. doi: 10.1371/journal.pgen.1012094 (PMC13038113; doi:10.1371/journal.pgen.1012094)
Supplement: S4 Table — (XLSX) [file pgen.1012094.s004.xlsx]

## Sheet: read me
Tabs
Metabolic process
	sugar import	SLC2	SLC2 FAMILY OF HEXOSE SUGAR TRANSPORTERS
	glycolysis
	pentose phosphate pathway
	NADPH producing enzymes (regeneration of cytosolic NADPH from NADP)
	citrate cycle
	putative glutamine transporters	SLC1	SLC1 FAMILY OF GLUTAMATE AND NEUTRAL AMINO ACID TRANSPORTERS
		SLC6	SLC6 FAMILY OF SODIUM/CHLORIDE-DEPENDENT NEUROTRANSMITTER TRANSPORTERS
		SLC7	SLC7 FAMILY OF AMINO ACID TRANSPORTERS
		SLC38	SLC38 FAMILY OF SODIUM-COUPLED NEUTRAL AMINO ACID TRANSPORTERS
		SLC5	SLC5 FAMILY OF SODIUM-DEPENDENT SOLUTE TRANSPORTERS
	Gln-Glu metabolism
	γ-glutamyl cycle
	ROS generation
	ROS scavenging
	Thioredoxins
	Peroxiredoxins
	Glutathione transferases
	Glutathione transferases and peroxidases
Transporter Group
Enzyme name
Symbol	black - used in Fig. 5, grey - omitted from gene list for Fig. 5 due to very low CPMs in all treatmentments
Fbgn	black - used in Fig. 5, grey - omitted from gene list for Fig. 5 due to very low CPMs in all treatmentments
colours and style applied to FC	blue bold -FC<1.0 and FDR<0.15; blue FC<1.0 and FDR>0.15; black - FC=1.0-1.09, FDR>0.15; red - FC>1.09 and FDR>0.15; red bold - FC>1.09 and FDR<0.15
inf FC	Fold Change of HH>wGD inf / HH>wGD uninf
mTor FC	Fold Change of HH>mTorWT uninf / HH>wGD uninf
inf FDR	False Discovery Rate of HH>wGD inf / HH>wGD uninf
mTor FDR	False Discovery Rate of HH>mTorWT uninf / HH>wGD uninf
con CPMs	sum of normalized reads of 3 replicates of HH>wGD uninf
inf CPMs	sum of normalized reads of 3 replicates of HH>wGD inf
mTor CPMs	sum of normalized reads of 3 replicates of HH>mTorWT uninf

## Sheet: gene list
metabolic process	Transporter group	Enzyme Name	Gene Symbol	Fbgn	inf FC	mTor FC	inf FDR	mTor FDR	con CPMs	inf CPMs	mTor CPMs
sugar import	SLC2		CG10960	FBgn0036316	1.314	0.845	0.4299	0.5253	3359	4552	2623
	SLC2		CG1208	FBgn0037386	298.786	188.135	0.0874	0.0588	753	158221	89198
	SLC2		CG1213	FBgn0037387	218.868	42.141	0.0571	0.0473	27	5262	902
	SLC2		CG14605	FBgn0037486	1.554	8.704	0.862	0.3009	16	12	57
	SLC2		CG14606	FBgn0037485	1.495	0.693	0.8769	0.6622	9	30	4
	SLC2		CG15406	FBgn0031517	0.191	0.169	0.2778	0.2572	32	1	0
	SLC2		CG31100	FBgn0051100	0.839	0.255	0.6388	0.0368	855	763	206
	SLC2		CG3285	FBgn0031522	0.901	0.417	0.7838	0.1944	4	7	0
	SLC2		CG33281	FBgn0053281	1.106	1.817	0.9699	0.714	23	22	23
	SLC2		CG33282	FBgn0053282	0.668	0.346	0.5845	0.3553	14	5	0
	SLC2		CG42825	FBgn0262007	2.716	0.579	0.4153	0.5588	8	17	4
	SLC2		CG4607	FBgn0029932	470.621	43.336	0.0589	0.0413	40	15869	1378
	SLC2		CG4797	FBgn0034909	0.294	0.206	0.1926	0.0152	1522	523	297
	SLC2		CG6484	FBgn0034247	0.653	1.736	0.3595	0.6797	5	3	12
	SLC2		CG6901	FBgn0038414	2.716	3.033	0.2055	0.2544	0	5	7
	SLC2		CG7882	FBgn0033047	1.711	1.052	0.5043	0.6776	2	7	2
	SLC2		CG8249	FBgn0034045	0.781	0.436	0.804	0.3519	9	9	2
	SLC2		CG8837	FBgn0031520	0.336	0.404	0.4659	0.5442	14	3	5
	SLC2		Glut1	FBgn0264574	0.054	0.139	0.1962	0.2199	840	29	65
	SLC2		sut1	FBgn0028563	1.699	1.33	0.0849	0.138	2519	4537	3155
	SLC2		sut2	FBgn0028562	3.658	17.323	0.445	0.1344	12	29	130
	SLC2		sut3	FBgn0028561	0.313	2.021	0.4794	0.5284	23	7	36
	SLC2		sut4	FBgn0028560	0.822	1.257	0.6637	0.6613	24	16	41
	SLC2		Tret1-1	FBgn0050035	47.347	41.361	0.0139	0.0238	479	23510	18282
	SLC2		Tret1-2	FBgn0033644	5.851	13.889	0.0235	0.0614	0	10	22
Glycolysis		alpha, alpha-Trehalase	Treh	FBgn0003748	12.116	11.27	0.0239	0.0167	4727	59491	49977
		Hexokinase	Hex-A	FBgn0001186	0.852	0.992	0.3055	0.9673	5166	4667	4911
		Hexokinase	Hex-C	FBgn0001187	0.382	0.677	0.3937	0.6648	18	4	8
		Hexokinase	Hex-t1	FBgn0042711	10.397	41.945	0.2985	0.1216	15	98	360
		Hexokinase	Hex-t2	FBgn0042710	12.226	30.285	0.3604	0.1894	30	123	262
		Phosopho-glucose isomerase	Pgi	FBgn0003074	1.508	1.132	0.0997	0.5241	3908	6252	4210
		6-phosphofructokinase	Pfk	FBgn0003071	1.378	1.015	0.122	0.9442	1369	2012	1327
		6-phosphofructo-2-kinase	Pfrx	FBgn0027621	0.824	2.742	0.1265	0.0384	3786	3321	9951
		Fructose-bisphosphate aldolase	Ald1	FBgn0000064	0.424	0.408	0.0846	0.0473	46174	20508	17631
		Fructose-bisphosphate aldolase	Ald2	FBgn0039425	1.174	1.403	0.7938	0.6485	32	32	76
		Triose-phosphate isomerase	Tpi	FBgn0086355	1.432	1.229	0.4437	0.5651	3834	5601	4293
		Glyceraldehyde-3-phosphate dehydrogenase	Gapdh1	FBgn0001091	1.404	0.805	0.1418	0.2399	11733	17728	9028
		Glyceraldehyde-3-phosphate dehydrogenase	Gapdh2	FBgn0001092	4.317	2.404	0.0255	0.0256	12510	57506	28597
		Glyceraldehyde-3-phosphate dehydrogenase	CG9010	FBgn0034173	1.095	1.763	0.6823	0.5954	14	22	66
		Phosphoglycerate kinase	Pgk	FBgn0250906	0.815	0.646	0.1635	0.1258	6379	5568	3960
		Phosphoglycerate kinase	CG9961	FBgn0031451	0.394	0.208	0.1722	0.2342	91	39	28
		Phosphoglyceromutase	Pglym78	FBgn0014869	2.478	1.119	0.0324	0.6985	2381	6263	2595
		Phosphoglyceromutase	Pglym87	FBgn0011270	0.864	1.401	0.6727	0.6459	22	17	52
		Phosphoglyceromutase	CG7059	FBgn0038957	0.787	1.04	0.9058	0.9857	17	17	34
		Phosphopyruvate hydratase	Eno	FBgn0000579	1.567	1.388	0.0301	0.0355	25565	42701	33748
		Pyruvate kinase	PyK	FBgn0267385	1.429	1.385	0.1616	0.1081	17933	27008	23439
		Pyruvate kinase	CG11249	FBgn0037115	0.785	1.096	0.7642	0.8177	20	22	43
		Pyruvate kinase	CG12229	FBgn0036723	1.114	1.052	0.8083	0.8326	42	36	82
		Pyruvate kinase	CG2964	FBgn0031462	1.041	4.196	0.8276	0.5244	35	25	63
		Pyruvate kinase	CG7069	FBgn0038952	1.643	7.907	0.7789	0.2095	45	58	214
		Pyruvate kinase	CG7362	FBgn0038258	0.718	0.579	0.6735	0.5662	10	5	3
		Lactate dehydrogenase	Ldh	FBgn0001258	33.106	20.076	0.019	0.0154	188	6531	3517
		Pyruvate dehyrogenase kinase	Pdk	FBgn0017558	0.502	0.417	0.136	0.0629	8205	4316	3204
Pentose Phosphate Pathway		Glucose-6-phosphate dehydrogenase	Zw	FBgn0004057	2.382	6.618	0.0787	0.0145	599	1548	3751
		6-phosphogluconolactonase	Pgls	FBgn0030239	0.955	0.789	0.6667	0.2974	1933	1980	1469
		Glucose-6-phosphate dehydrogenase	Pgd	FBgn0004654	0.666	0.421	0.2715	0.0686	12985	9018	5085
		Ribose-5-phosphate isomerase	Rpi	FBgn0050410	0.797	0.479	0.1646	0.1125	4121	3522	1924
		Ribose-5-phosphate-3-epimerase	Rpe	FBgn0050499	0.869	0.619	0.2305	0.1614	2757	2566	1654
		Transketolase	CG8036	FBgn0037607	0.886	0.641	0.2869	0.0437	21888	20688	13404
		Transaldolase	Taldo	FBgn0023477	1.051	1.047	0.7368	0.8266	6450	7172	6460
NADPH-producing enzymes		malate dehydrogenase (oxaloacetate-decarboxylating) (NADP(+))	CG7848	FBgn0034127	1.412	1.495	0.7309	0.6276	16	28	46
		malate dehydrogenase (oxaloacetate-decarboxylating) (NADP(+))	Men	FBgn0002719	0.504	0.239	0.2143	0.0596	89686	47246	19641
		malate dehydrogenase (oxaloacetate-decarboxylating) (NADP(+))	Men-b	FBgn0029155	2.97	4.398	0.0989	0.0304	3740	11463	15526
		malate dehydrogenase (oxaloacetate-decarboxylating) (NADP(+))	Menl-1	FBgn0029154
		malate dehydrogenase (oxaloacetate-decarboxylating) (NADP(+))	Menl-2	FBgn0029153
		isocitrate dehydrogenase (NAD(+))	CG3483	FBgn0035005	0.984	1.385	0.6941	0.6399	14	16	32
		isocitrate dehydrogenase (NAD(+))	CG32026	FBgn0052026	0.557	2.487	0.6988	0.7362	69	82	138
		isocitrate dehydrogenase (NAD(+))	Idh	FBgn0001248	0.532	0.599	0.0474	0.0393	24659	13940	14077
		isocitrate dehydrogenase (NAD(+))	Idh3a	FBgn0027291	0.907	0.771	0.2167	0.0368	17793	17175	13053
		phosphogluconate dehydrogenase (NADP(+)-dependent, decarboxylating)	Pgd	FBgn0004654	0.666	0.421	0.2715	0.0686	12985	9018	5085
		glucose-6-phosphate dehydrogenase (NADP(+)	Zw	FBgn0004057	2.382	6.618	0.0787	0.0145	599	1548	3751
Citrate cycle		Pyruvate carboxylase	PCB	FBgn0027580	1.134	0.118	0.6777	0.0212	2646	3141	290
		Citrate (Si)-synthase	kdn	FBgn0261955	1.315	1.35	0.3002	0.1869	19883	27425	25332
		Aconitate hydratase	mAcon1	FBgn0010100	0.844	0.49	0.1249	0.0151	14979	13439	6994
		Aconitate hydratase	mAcon2	FBgn0037862	0.882	1.492	0.6781	0.7274	28	23	41
		Aconitate hydratase	Irp-1A	FBgn0024958	0.688	0.51	0.2844	0.1064	6751	4877	3221
		Aconitate hydratase	Irp-1B	FBgn0024957	0.665	0.644	0.1565	0.0902	6226	4391	3796
		Isocitrate dehydrogenase	Idh3a	FBgn0027291	0.907	0.771	0.2167	0.0368	17793	17175	13053
		Isocitrate dehydrogenase	Idh3b	FBgn0038922	1.053	0.891	0.6399	0.276	4583	5147	3882
		Isocitrate dehydrogenase	Idh3g	FBgn0039358	0.842	0.784	0.1703	0.0696	9605	8571	7177
		Isocitrate dehydrogenase	CG32026	FBgn0052026	0.557	2.487	0.6988	0.7362	69	82	138
		Isocitrate dehydrogenase	CG3483	FBgn0035005	0.984	1.385	0.6941	0.6399	14	16	32
		Isocitrate metabolic process	CG7755	FBgn0034105	0.76	0.993	0.6372	0.7118	19	10	16
		Oxoglutarate dehydrogenase	Ogdh	FBgn0010352	1.388	2.49	0.0443	0.0413	7275	10733	17399
		Oxoglutarate dehydrogenase	CG1544	FBgn0039827	0.411	0.038	0.1168	0.017	7157	3085	251
		Dihydrolipoyllysine-residue succinyltransferase	CG5214	FBgn0037891	1.025	0.792	0.6472	0.2148	11463	12478	8677
		Succinate-CoA ligase	Scsalpha1	FBgn0004888	0.983	0.683	0.8151	0.0666	13694	14378	8913
		Succinate-CoA ligase	Scsalpha2	FBgn0038708	1.51	1.625	0.7142	0.6135	16	34	59
		Succinate-CoA ligase	ScsbetaA	FBgn0037643	1.314	1.24	0.0702	0.0993	11695	16327	13765
		Succinate-CoA ligase	ScsbetaG	FBgn0029118	0.785	0.374	0.0893	0.064	5367	4492	1941
		Succinate dehydrogenase	SdhA	FBgn0261439	0.988	0.856	0.9087	0.163	8816	9246	7165
		Succinate dehydrogenase	SdhAL	FBgn0036222	0.822	1.138	0.6566	0.6781	15	10	19
		Succinate dehydrogenase	SdhB	FBgn0014028	1.141	1.239	0.1652	0.0944	7171	8686	8445
		Succinate dehydrogenase	SdhBL	FBgn0030975	1.024	5.964	0.6941	0.5565	66	85	224
		Succinate dehydrogenase	SdhC	FBgn0037873	1.059	0.95	0.6282	0.7602	4030	4526	3669
		Succinate dehydrogenase	SdhCL	FBgn0037860	1.127	1.259	0.6719	0.6465	7	12	12
		Succinate dehydrogenase	SdhD	FBgn0039112	0.962	0.996	0.7901	0.9867	3153	3222	3041
		Assembly of succinate dehydrogenase complex	CG12895	FBgn0033523	0.968	0.798	0.9051	0.2596	1541	1633	1180
		Assembly of succinate dehydrogenase complex	CG14757	FBgn0033274	1.076	1.898	0.9106	0.4643	45	58	109
		Fumarate hydratase	Fum1	FBgn0286222	0.727	0.618	0.031	0.1318	11525	8932	6865
		Fumarate hydratase	Fum2	FBgn0029890	0.476	1.765	0.4513	0.4636	62	34	107
		Fumarate hydratase	Fum3	FBgn0036162	0.941	1.062	0.689	0.6987	33	33	34
		Fumarate hydratase	Fum4	FBgn0051874	0.816	4.275	0.7641	0.3558	11	13	24
		Malate dehydrogenase	Mdh1	FBgn0262782	0.849	0.532	0.136	0.0616	5886	5328	2994
		Malate dehydrogenase	Mdh2	FBgn0262559	0.822	0.553	0.0974	0.0659	16830	14682	8897
		Malate dehydrogenase	CG10748	FBgn0036327	2.556	3.407	0.4039	0.3823	1	20	34
		Malate dehydrogenase	CG10749	FBgn0036328	0.995	0.984	0.6963	0.7081	11	13	9
							0	0
							0	0
putative Gln transporters	SLC1		Eaat1	FBgn0026439	0.374	0.618	0.3142	0.6225	37	15	25
	SLC1		Eaat2	FBgn0026438	not in our data
	SLC6		SerT	FBgn0010414	1.711	3.033	0.358	0.2034	1	4	7
	SLC6		ine	FBgn0011603	0.256	0.142	0.0598	0.0222	349	97	48
	SLC6		blot	FBgn0027660	0.115	0.739	0.1236	0.6347	1940	206	1198
	SLC6		CG15279	FBgn0028886	1.525	0.182	0.8753	0.2445	15	54	0
	SLC6		CG10804	FBgn0029663	not in our data
	SLC6		NAAT1	FBgn0029762	1.186	1.325	0.7923	0.5728	5	7	6
	SLC6		CG13793	FBgn0031935	1.61	1.517	0.5291	0.5104	3	7	5
	SLC6		CG13794	FBgn0031936	35.379	2.407	0.025	0.5196	7	277	27
	SLC6		CG13795	FBgn0031937	2.724	0.301	0.2518	0.1072	173	518	47
	SLC6		CG13796	FBgn0031939	1.482	14.137	0.7486	0.0575	46	85	553
	SLC6		CG1698	FBgn0033443	1.278	0.365	0.6953	0.0754	6	9	1
	SLC6		CG8850	FBgn0033708	not in our data
	SLC6		bdg	FBgn0034049	1.234	1.662	0.1131	0.1141	2062	2717	3298
	SLC6		DAT	FBgn0034136	4.37	37.048	0.2985	0.0674	5	18	139
	SLC6		List	FBgn0034381	not in our data
	SLC6		GlyT	FBgn0034911	not in our data
	SLC6		CG4476	FBgn0035969	not in our data
	SLC6		Gat	FBgn0039915	0.898	0.835	0.9003	0.8119	48	41	37
	SLC6		CG33296	FBgn0053296	0.653	1.107	0.5973	0.9027	8	5	9
	SLC6		CG31904	FBgn0260479	not in our data
	SLC6		CG43066	FBgn0262476	0.24	1.325	0.5028	0.8532	29	5	18
	SLC6		Ntl	FBgn0267326	0.894	1.171	0.6793	0.6746	21	18	29
	SLC7		mnd	FBgn0002778	0.794	0.965	0.3063	0.2162	5792	4946	5317
	SLC7		JhI-21	FBgn0028425	1.519	3.639	0.1694	0.0272	2740	4367	9353
	SLC7		sbm	FBgn0030574	3.306	1.5	0.0662	0.4661	35	124	54
	SLC7		CG12531	FBgn0031064	0.518	0.647	0.5231	0.5843	17	10	11
	SLC7		tadr	FBgn0032911	3.324	160.443	0.4557	0.0152	1	13	294
	SLC7		CG7255	FBgn0036493	0.326	0.172	0.0632	0.0567	312	110	55
	SLC7		CG5535	FBgn0036764	1.837	3.067	0.1565	0.055	693	1327	1973
	SLC7		CG13248	FBgn0036984	1.016	0.599	0.988	0.5122	21	19	11
	SLC7		slif	FBgn0037203	0.673	0.504	0.47	0.0765	103	80	50
	SLC7		gb	FBgn0039487	0.405	0.196	0.1333	0.0272	12929	5451	2408
	SLC7		CG1607	FBgn0039844	43.824	129.054	0.0086	0.0125	130	6047	16149
	SLC38		CG13743	FBgn0033368	0.224	0.477	0.0808	0.1251	1517	345	667
	SLC38		CG30394	FBgn0050394	1.114	0.901	0.3424	0.1008	2974	3545	2545
	SLC5		CG2187	FBgn0017448	1.458	0.436	0.7022	0.4201	14	15	1
	SLC5		rumpel	FBgn0029950	not in our data
	SLC5		SLC5A11	FBgn0031998	0.463	0.134	0.0565	0.1392	259	128	41
	SLC5		CG10444	FBgn0034494	3.011	2.254	0.0566	0.0355	1042	3309	2211
	SLC5		CG5687	FBgn0035293	2.556	0.955	0.3858	0.81	3	14	3
	SLC5		bumpel	FBgn0037895	not in our data
	SLC5		ChT	FBgn0038641	not in our data
	SLC5		CG7720	FBgn0038652	2.881	3.373	0.0846	0.0644	551	1660	1717
	SLC5		salt	FBgn0039872	1.628	0.365	0.6613	0.2776	7	32	0
	SLC5		Smvt	FBgn0039873	0.702	0.17	0.7524	0.3226	60	49	0
	SLC5		CG31262	FBgn0051262	not in our data
	SLC5		CG31668	FBgn0051668	4.695	127.3	0.3116	0.0297	0	32	193
	SLC5		CG32669	FBgn0052669	0.518	1.015	0.5009	0.9637	22	15	21
	SLC5		CG33124	FBgn0053124	4.669	174.803	0.3501	0.0304	0	61	268
	SLC5		CG42235	FBgn0250757	0.394	0.218	0.5805	0.2548	38	15	5
			mnd	FBgn0002778	0.794	0.965	0.3063	0.2162	5792	4946	5317
			path	FBgn0036007	1.068	1.938	0.7863	0.0549	7628	8584	13930
Glutaminolysis		glutaminase	GLS	FBgn0261625	6.512	24.175	0.0463	0.0314	902	6309	19923
			Gdh	FBgn0001098	1.003	0.477	0.9933	0.0802	52306	55373	23452
		aspartate transaminase	Got1	FBgn0001124	0.808	0.545	0.0714	0.0795	6831	5858	3579
		glutamate synthase	CG9674	FBgn0036663	4.393	3.035	0.0578	0.0414	1452	6635	4184
		carbamoyl-phosphatase synthase	r	FBgn0003189	0.885	0.475	0.3786	0.0272	4426	4167	2002
		glutamine synthetase (mitochondrial)	Gs1	FBgn0001142	0.126	0.019	0.1565	0.0547	27523	3036	412
		glutamine synthetase	Gs2	FBgn0001145	0.166	0.436	0.3596	0.5552	922	87	189
γ-glutamyl cycle		glutamate-cysteine ligase	Gclc	FBgn0040319	2.346	6.086	0.0668	0.0221	1535	3778	8794
			Gclm	FBgn0046114	0.717	1.531	0.0984	0.1009	2445	1875	3581
		glutathione synthase	Gss1	FBgn0030882	not in our data
		glutathione synthase	Gss2	FBgn0052495	not in our data
		Cystathionine gamma-lyase	Cth	FBgn0000566	0.774	0.607	0.1283	0.1056	11935	9845	6963
		glutathione-specific gamma-glutamylcyclotransferase	CG10365	FBgn0039109	0.494	0.405	0.0207	0.0498	2983	1571	1162
		glutathione gamma-glutamate hydrolase	CG4829	FBgn0030796	1.417	0.386	0.327	0.0634	38197	56229	13696
		glutathione gamma-glutamate hydrolase	Ggt-1	FBgn0030932	0.252	0.31	0.4325	0.0831	25	11	7
		glutathione-specific gamma-glutamylcyclotransferase	CG2540	FBgn0030411	1.08	1.412	0.4136	0.1744	399	457	540
		glutathione gamma-glutamate hydrolase	CG17636	FBgn0025837	1.432	1.21	0.7534	0.8332	38	43	33
		glutathione gamma-glutamate hydrolase	CG1492	FBgn0030361	1.066	1.013	0.7873	0.9654	291	325	282
		glutathione-specific gamma-glutamylcyclotransferase	CG10365	FBgn0039109	0.494	0.405	0.0207	0.0498	2983	1571	1162
		glutathione gamma-glutamate hydrolase	CG1492	FBgn0030361	1.066	1.013	0.7873	0.9654	291	325	282
		glutathione gamma-glutamate hydrolase	CG17636	FBgn0025837	1.432	1.21	0.7534	0.8332	38	43	33
		glutathione-specific gamma-glutamylcyclotransferase	CG2540	FBgn0030411	1.08	1.412	0.4136	0.1744	399	457	540
		persulfide dioxygenase	CG30022	FBgn0050022	0.978	1.062	0.9155	0.6992	1447	1503	1453
		glutaminyl-peptide cyclotransferase	QC	FBgn0052412	47.909	64.188	0.0233	0.0149	58	2859	3448
		5-oxoprolinase (ATP-hydrolyzing)	CG4752	FBgn0034733	1.788	8.985	0.5296	0.0484	140	289	1096
ROS generation			mol	FBgn0086711	6.16	13.414	0.1177	0.0525	50	297	569
		NAD(P)H oxidase (H2O2-forming)	Duox	FBgn0283531	3.422	11.628	0.3963	0.1214	15	37	131
		NADPH oxidase	Nox	FBgn0085428	1.078	3.822	0.8619	0.1557	4	5	16
			Drip	FBgn0015872	224.527	254.908	0.0787	0.048	281	49859	50737
			Prip	FBgn0033635	1.108	0.616	0.4172	0.0456	41430	48867	24327
ROS scavening		superoxide dismutase	Sod1	FBgn0003462	0.758	0.718	0.0232	0.2208	14058	11359	9752
		superoxide dismutase	Sod2	FBgn0010213	0.925	0.783	0.4272	0.2485	7554	7397	5664
		superoxide dismutase	Sod3	FBgn0033631	0.453	0.405	0.0854	0.1622	121	59	50
		catalase	Cat	FBgn0000261	0.419	0.538	0.0708	0.064	24452	10829	12525
		catalase	Irc	FBgn0038465	2.047	2.617	0.0314	0.0132	5945	13066	14802
Thioredoxins		thioredoxin	dhd	FBgn0011761	1.186	2.756	0.407	0.3297	0	1	9
		thioredoxin	Trx2	FBgn0040070	1.896	2.656	0.2231	0.0822	12329	24074	30049
		thioredoxin	TrxT	FBgn0029752	1.679	8.17	0.8872	0.4112	59	123	326
		thioredoxin	Txl	FBgn0035631	0.989	1.098	0.9155	0.5411	5650	5942	5931
			Tmx3	FBgn0036579	1.041	0.812	0.6211	0.071	1922	2126	1483
		thioredoxin-disulfide reductase	Trxr1	FBgn0020653	1.534	4.083	0.0259	0.022	8820	14394	34346
		thioredoxin-disulfide reductase	Trxr2	FBgn0037170	0.855	0.955	0.6579	0.8214	8	6	4
		thioredoxin-disulfide reductase	SelT	FBgn0031670	0.988	0.798	0.877	0.2658	5799	6133	4444
		predicted to enable protein-disulfide reductase activity	CG5554	FBgn0034914	1.073	0.906	0.6614	0.479	24446	27824	20995
		predicted to enable protein-disulfide reductase activity	CG8517	FBgn0034472	0.886	1.458	0.6813	0.6488	48	40	128
		predicted to enable protein-disulfide reductase activity	CG8993	FBgn0035334	0.917	0.98	0.2837	0.9335	2711	2641	2575
		predicted to enable protein-disulfide reductase activity	CG13473	FBgn0036442	1.078	1.133	0.7932	0.6602	4	4	5
Peroxiredoxins			CG12896	FBgn0033521	6.266	0.95	0.0787	0.9261	38	247	33
			CG6888	FBgn0036490	0.492	1.356	0.4046	0.6277	7	1	15
			DJ-1alpha	FBgn0033885	2.269	3.054	0.6153	0.4058	10	17	18
			dj-1beta	FBgn0039802	0.737	0.711	0.0761	0.2148	1860	1457	1276
			Jafrac1	FBgn0040309	0.75	1.645	0.5116	0.2368	25373	19251	38408
			Jafrac2	FBgn0040308	0.929	0.525	0.7651	0.1691	6713	6661	3473
			PHGPx	FBgn0035438	1	1.092	0.9998	0.6244	7604	8147	7933
			Prx2540-1	FBgn0033520	2.239	0.243	0.0487	0.022	610	1460	142
			Prx2540-2	FBgn0033518	2.577	0.224	0.0456	0.0168	1333	3653	286
			Prx3	FBgn0038519	0.829	0.585	0.1937	0.1279	3810	3352	2155
			Prx6005	FBgn0031479	0.949	0.831	0.6501	0.2973	2060	2085	1635
Glutathione S-Transferases			CG33177	FBgn0053177	0.617	0.746	0.5276	0.6548	26	16	18
			CG33178	FBgn0053178	1.116	0.919	0.8242	0.8544	6	8	6
			gfzf	FBgn0250732	0.866	0.598	0.6191	0.1278	3892	3543	2176
			Ggt-1	FBgn0030932	0.252	0.31	0.4325	0.0831	25	11	7
			GstD1	FBgn0001149	1.171	1.611	0.5362	0.1022	80064	98939	121736
			GstD10	FBgn0042206	0.333	1.978	0.1285	0.18	116	39	211
			GstD2	FBgn0010038	7.576	119.822	0.2743	0.0752	9	47	660
			GstD4	FBgn0010040	2.207	6.191	0.4647	0.0958	33	82	172
			GstD5	FBgn0010041	1.179	76.663	0.8735	0.0113	97	152	7036
			GstD6	FBgn0010042	0.487	13.661	0.3665	0.0155	27	16	348
			GstD7	FBgn0010043	1.317	1.06	0.8155	0.952	215	227	169
			GstD9	FBgn0038020	1.219	3.039	0.195	0.0571	1189	1548	3488
			GstE1	FBgn0034335	0.635	10.256	0.0974	0.0346	3781	2534	38201
			GstE10	FBgn0063499	0.874	7.683	0.864	0.0216	23	24	169
			GstE11	FBgn0034354	0.636	0.324	0.1384	0.046	1531	1041	480
			GstE12	FBgn0027590	0.595	0.698	0.0601	0.1286	6698	4248	4500
			GstE13	FBgn0033381	0.676	0.604	0.1306	0.1249	1118	809	653
			GstE2	FBgn0063498	1.483	3.434	0.4404	0.0742	483	720	1508
			GstE3	FBgn0063497	0.99	10.646	0.9896	0.0437	255	250	2396
			GstE5	FBgn0063495	2.925	6.221	0.4038	0.1672	11	24	47
			GstE6	FBgn0063494	1.744	8.435	0.3145	0.0319	2214	3892	17114
			GstE7	FBgn0063493	1.467	19.028	0.5176	0.041	128	183	2139
			GstE8	FBgn0063492	3.544	17.311	0.1864	0.048	108	368	1588
			GstE9	FBgn0063491	2.83	15.356	0.1762	0.0431	68	190	916
			GstO1	FBgn0035907	1.01	2.223	0.9925	0.3933	53	63	147
			GstO2	FBgn0035906	0.961	0.939	0.6918	0.7566	4134	4231	3745
			GstO3	FBgn0035904	0.739	1.583	0.5079	0.2961	12645	9572	18694
			GstS1	FBgn0010226	0.959	4.054	0.9706	0.0376	864	1137	3268
			GstT1	FBgn0050000	0.706	0.886	0.1146	0.5591	3441	2605	2942
			GstT2	FBgn0050005	0.987	0.938	0.9388	0.6507	1258	1323	1120
			GstT3	FBgn0031117	1.012	0.88	0.982	0.6959	1106	1199	912
			GstZ1	FBgn0037696	1.105	1.102	0.2586	0.5667	706	834	747
			GstZ2	FBgn0037697	0.108	0.499	0.2643	0.7693	114	4	14
			Mgstl	FBgn0025814	0.484	0.171	0.0622	0.0317	1150	599	191
			se	FBgn0086348	0.411	9.079	0.3728	0.1945	11	3	64
