# Supplementary material for: mTOR signaling regulates demand-adapted hematopoiesis and metabolic reprogramming required for an effective cellular immune response in Drosophila melanogaster larvae
Source: PLoS Genet. 2026 Mar 24;22(3):e1012094. doi: 10.1371/journal.pgen.1012094 (PMC13038113; doi:10.1371/journal.pgen.1012094)
Supplement: S5 Table — (XLSX) [file pgen.1012094.s005.xlsx]

## Sheet: read me
Signaling pathway components (naming in column C taken from Flybase)	JAKSTATcore	JAK-STAT Signaling Pathway Core Components
	posJAKSTAT	Positive Regulators of JAK-STAT Signaling Pathway
	negJAKSTAT	Negative Regulators of JAK-STAT Signaling Pathway
	EGRcore	TNFα-Eiger Signaling Pathway Core Components
	posEGR	Positive Regulators of TNFα-Eiger Signaling Pathway
	negEgr	Negative Regulators of TNFα-Eiger Signaling Pathway
	PVRcore	Pvr Signaling Pathway Core Components
	posPVR	Positive Regulators of Pvr Signaling Pathway
	negPvr	Negative Regulators of Pvr Signaling Pathway
	EGFRcore	EGFR Signaling Pathway Core Components
	EGFRlig	EGFR Ligand Production
	posEGFR	Positive Regulators of EGFR Signaling Pathway
	FGFRcore	FGFR Signaling Pathway Core Components
	posFGFR	Positive Regulators of FGFR Signaling Pathway
	negFGFR	Negative Regulators of FGFR Signaling Pathway
	ILPcore	Insulin-like Receptor Signaling Pathway Core Components
	posILP	Positive Regulators of Insulin-like Receptor Signaling Pathway
	negILP	Negative Regulators of Insulin-like Receptor Signaling Pathway
	MAPKKKs	STE11 MAP kinase kinase kinases (MAPKKKs)
	MAPKKs	STE7 MAP kinase kinases (MAPKKs)
	CMAPK	CONVENTIONAL MITOGEN ACTIVATED PROTEIN KINASES
	Tlcore	Toll-NF-κB Signaling Pathway Core Components
	Tlr	Toll Receptors
	posTl	Positive Regulators of Toll-NF-κB Signaling Pathway
	negTl	Negative Regulators of Toll-NF-κB Signaling Pathway
	Spz	Extracellular Spatzle Activating Pathway Core Components
	negSpz	Negative Regulators of Spatzle Activating Pathway
	Imdcore	Imd Signaling Pathway Core Components
	PGRPs	PGRPs
	posImd	Positive Regulators of Imd Signaling Pathway
	negImd	Negative Regulators of Imd Signaling Pathway
	AMPs	FlyBase_AMPs
	Ncore	Notch Signaling Pathway Core Components
	posN	Positive Regulators of Notch Signaling Pathway
	negN	Negative Regulators of Notch Signaling Pathway
	Wntcore	Wnt-TCF Signaling Pathway Core Components
	Wnt	Wnt Production
	posWnt	Positive Regulators of Wnt-TCF Signaling Pathway
	negWnt	Negative Regulators of Wnt-TCF Signaling Pathway
	Hippo	Hippo Signaling Pathway Core Components
	posHippo	Positive Regulators of Hippo Signaling Pathway
	negHippo	Negative Regulators of Hippo Signaling Pathway
	Hhcore	Hedgehog Signaling Pathway Core Components
	Hh	Hedgehog Production
	posHh	Positive Regulators of Hedgehog Signaling Pathway
	negHh	Negative Regulators of Hedgehog Signaling Pathway
	BMP	BMP Signaling Pathway Core Components
	posBMP	Positive Regulators of BMP Signaling Pathway
	negBMP	Negative Regulators of BMP Signaling Pathway
	p21	P21-ACTIVATED KINASES
	GCKs	Germinal center kinases (GCKs)
Symbol	black - used in Fig. 5, grey - omitted from gene list for Fig. 5 due to very low CPMs in all treatmentments
Fbgn	black - used in Fig. 5, grey - omitted from gene list for Fig. 5 due to very low CPMs in all treatmentments
colours and style applied to FC	blue bold -FC<1.0 and FDR<0.15; blue FC<1.0 and FDR>0.15; black - FC=1.0-1.09, FDR>0.15; red - FC>1.09 and FDR>0.15; red bold - FC>1.09 and FDR<0.15
inf FC	Fold Change of HH>wGD inf / HH>wGD uninf
mTor FC	Fold Change of HH>mTorWT uninf / HH>wGD uninf
inf FDR	False Discovery Rate of HH>wGD inf / HH>wGD uninf
mTor FDR	False Discovery Rate of HH>mTorWT uninf / HH>wGD uninf
con CPMs	sum of normalized reads of 3 replicates of HH>wGD uninf
inf CPMs	sum of normalized reads of 3 replicates of HH>wGD inf
mTor CPMs	sum of normalized reads of 3 replicates of HH>mTorWT uninf

## Sheet: gene list
pathway	Gene Symbol	Fbgn	inf FC	mTor FC	inf FDR	mTor FDR	con CPMs	inf CPMs	mTor CPMs
JAKSTATcore	Stat92E	FBgn0016917	0.802	0.699	0.1896	0.0883	23055	19524	15403
JAKSTATcore	Ect4	FBgn0262579	0.705	0.806	0.2389	0.5485	15246	11321	12108
JAKSTATcore	hop	FBgn0004864	1	0.859	0.9997	0.4913	7549	8019	6294
JAKSTATcore	dome	FBgn0043903	0.925	0.939	0.4615	0.7689	1471	1445	1336
JAKSTATcore	upd3	FBgn0053542	20.838	86.04	0.0922	0.0312	124	2307	8761
JAKSTATcore	upd1	FBgn0004956	3.306	249.566	0.3513	0.0109	38	190	9117
JAKSTATcore	upd2	FBgn0030904	20.834	642.391	0.0449	0.0157	18	410	10224
posJAKSTAT	lin-28	FBgn0035626	0.941	0.365	0.7983	0.1883	5	5	0
posJAKSTAT	Cdk2	FBgn0004107	0.987	0.456	0.9697	0.0734	1779	1837	776
posJAKSTAT	Jafrac2	FBgn0040308	0.929	0.525	0.7651	0.1691	6713	6661	3473
posJAKSTAT	CycE	FBgn0010382	1.199	0.549	0.4275	0.0791	2689	3443	1419
posJAKSTAT	CycD	FBgn0010315	0.768	0.625	0.1245	0.041	2777	2268	1657
posJAKSTAT	mask	FBgn0043884	1.021	0.63	0.748	0.2515	21205	23028	13254
posJAKSTAT	jumu	FBgn0015396	1.036	0.675	0.914	0.2003	4854	5265	3050
posJAKSTAT	Stat92E	FBgn0016917	0.802	0.699	0.1896	0.0883	23055	19524	15403
posJAKSTAT	BRWD3	FBgn0011785	0.914	0.773	0.2592	0.2175	8656	8424	6445
posJAKSTAT	p115	FBgn0040087	1.121	0.813	0.3512	0.1179	2769	3308	2141
posJAKSTAT	Cnot4	FBgn0051716	0.981	0.824	0.8535	0.139	9620	10050	7565
posJAKSTAT	shg	FBgn0003391	1.215	0.908	0.5748	0.5828	250	332	216
posJAKSTAT	Cdk4	FBgn0016131	1.144	0.982	0.3108	0.8552	4656	5710	4364
posJAKSTAT	CG45050	FBgn0266410	1.084	1.211	0.5318	0.2937	16660	19211	19377
posJAKSTAT	Imp	FBgn0285926	1.424	1.347	0.1289	0.3328	10866	16398	14335
posJAKSTAT	asrij	FBgn0034793	0.793	1.404	0.1173	0.2537	1976	1666	2687
negJAKSTAT	E(bx)	FBgn0000541	0.864	0.398	0.2073	0.0437	15541	14255	5947
negJAKSTAT	Uba2	FBgn0029113	0.837	0.547	0.1501	0.0567	10162	9080	5322
negJAKSTAT	pzg	FBgn0259785	0.897	0.547	0.406	0.0282	15308	14541	7957
negJAKSTAT	Su(var)2-10	FBgn0003612	0.928	0.617	0.453	0.0329	7183	7081	4226
negJAKSTAT	et	FBgn0031055	0.824	0.682	0.1396	0.0303	12322	10792	7989
negJAKSTAT	ken	FBgn0011236	0.934	0.801	0.7758	0.3274	2161	2118	1634
negJAKSTAT	lig	FBgn0020279	1.136	1.002	0.1175	0.9944	43385	52397	42466
negJAKSTAT	EloB	FBgn0023212	1.033	1.007	0.5599	0.9055	9561	10531	9166
negJAKSTAT	EloC	FBgn0266711	1.032	1.03	0.8043	0.8183	2741	3036	2696
negJAKSTAT	apt	FBgn0015903	2.624	1.085	0.105	0.807	1432	3935	1459
negJAKSTAT	Rel	FBgn0014018	1.939	1.404	0.1955	0.3395	11897	23670	15385
negJAKSTAT	Cul2	FBgn0032956	1.177	1.555	0.1943	0.0561	5604	7040	8347
negJAKSTAT	Socs44A	FBgn0033266	1.133	1.886	0.3346	0.1202	974	1185	1789
negJAKSTAT	Ptp61F	FBgn0267487	2.757	3.166	0.0346	0.0511	4414	12929	13606
negJAKSTAT	Socs36E	FBgn0041184	2.432	3.456	0.0583	0.1125	963	2507	3420
EGRcore	Tace	FBgn0039734	0.382	0.538	0.2769	0.3829	48	18	23
EGRcore	bsk	FBgn0000229	1.127	0.809	0.3156	0.1426	4600	5504	3546
EGRcore	Traf6	FBgn0265464	1.06	0.877	0.6936	0.2692	938	1056	782
EGRcore	lic	FBgn0261524	1.087	0.931	0.3731	0.2657	4185	4830	3705
EGRcore	Mkk4	FBgn0024326	1.152	0.953	0.0728	0.5573	6819	8359	6201
EGRcore	hep	FBgn0010303	0.958	1.141	0.3429	0.2425	11861	12112	12940
EGRcore	msn	FBgn0010909	1.456	1.323	0.3222	0.4208	25522	38585	32398
EGRcore	grnd	FBgn0032682	1.186	2.103	0.5703	0.3968	1	2	8
EGRcore	Tab2	FBgn0086358	1.057	2.622	0.7474	0.051	3346	3769	8481
EGRcore	Tak1	FBgn0026323	1.595	3.407	0.0845	0.0221	4523	7730	14695
EGRcore	wgn	FBgn0030941	1.476	4.277	0.5036	0.0765	71	105	271
EGRcore	egr	FBgn0033483	6.237	11.922	0.1012	0.0146	1045	7528	11925
posEGR	spoon	FBgn0263987	0.891	0.562	0.3378	0.0437	14674	13866	7883
posEGR	nopo	FBgn0034314	0.798	0.581	0.5455	0.4373	387	345	251
posEGR	POSH	FBgn0040294	0.848	0.663	0.3064	0.0635	2246	2011	1409
posEGR	ben	FBgn0000173	0.975	0.745	0.8727	0.1344	11419	11802	8055
posEGR	Traf6	FBgn0265464	1.06	0.877	0.6936	0.2692	938	1056	782
posEGR	Uev1A	FBgn0035601	0.972	0.905	0.7792	0.3627	16436	17056	14177
posEGR	CYLD	FBgn0032210	1.167	1.154	0.4598	0.4013	2240	2775	2440
negEgr	Alg3	FBgn0011297	0.685	0.426	0.1022	0.0499	2860	2084	1168
negEgr	pont	FBgn0040078	0.878	0.538	0.3236	0.1011	6865	6407	3571
negEgr	CG8184	FBgn0030674	1.076	0.641	0.5614	0.1588	10116	11598	6295
negEgr	Strip	FBgn0035437	1.039	0.914	0.5767	0.0448	3801	4221	3306
negEgr	puc	FBgn0243512	1.429	3.258	0.0787	0.0674	4425	6694	14154
PVRcore	Pvr	FBgn0032006	0.719	0.231	0.0192	0.0376	42670	32709	9522
PVRcore	Lnk	FBgn0028717	0.947	0.562	0.5481	0.0154	3969	4011	2120
PVRcore	mask	FBgn0043884	1.021	0.63	0.748	0.2515	21205	23028	13254
PVRcore	ksr	FBgn0015402	0.837	0.653	0.3566	0.0748	2476	2190	1531
PVRcore	slpr	FBgn0030018	0.87	0.676	0.2724	0.0969	4807	4455	3116
PVRcore	Crk	FBgn0024811	0.808	0.696	0.2411	0.1196	6930	5969	4616
PVRcore	Dsor1	FBgn0010269	0.976	0.732	0.8494	0.078	2848	2966	1983
PVRcore	Sos	FBgn0001965	0.974	0.747	0.5142	0.0321	5999	6222	4269
PVRcore	Raf	FBgn0003079	0.935	0.794	0.4702	0.0683	2017	2011	1525
PVRcore	Pvf1	FBgn0030964	2.43	0.797	0.1744	0.6395	45	112	34
PVRcore	bsk	FBgn0000229	1.127	0.809	0.3156	0.1426	4600	5504	3546
PVRcore	Socs16D	FBgn0030869	0.848	0.822	0.165	0.099	4248	3828	3327
PVRcore	Pvf3	FBgn0085407	0.988	0.858	0.9769	0.7057	63	65	52
PVRcore	Rac1	FBgn0010333	1.022	0.897	0.78	0.1248	17897	19499	15283
PVRcore	lic	FBgn0261524	1.087	0.931	0.3731	0.2657	4185	4830	3705
PVRcore	Vav	FBgn0040068	0.648	0.965	0.0648	0.8463	3662	2520	3383
PVRcore	Rheb	FBgn0041191	1.051	0.987	0.5211	0.8881	6117	6841	5745
PVRcore	Ras85D	FBgn0003205	1.463	1.126	0.034	0.1056	9941	15460	10626
PVRcore	Cdc42	FBgn0010341	1.102	1.127	0.3503	0.2202	56508	66499	60699
PVRcore	hep	FBgn0010303	0.958	1.141	0.3429	0.2425	11861	12112	12940
PVRcore	drk	FBgn0004638	1.166	1.173	0.4684	0.3628	11467	14127	12722
PVRcore	rl	FBgn0003256	1.084	1.242	0.5918	0.1233	3294	3815	3885
PVRcore	Ced-12	FBgn0032409	1.397	1.244	0.1812	0.259	8405	12402	9963
PVRcore	Akt1	FBgn0010379	1.464	1.365	0.0473	0.1992	8617	13462	11344
PVRcore	Shc	FBgn0015296	1.443	1.503	0.3198	0.1974	6309	9472	8863
PVRcore	aop	FBgn0000097	1.139	1.903	0.3554	0.1533	7034	8540	13179
PVRcore	Pi3K92E	FBgn0015279	1.582	2.031	0.0348	0.1034	7919	13292	15673
PVRcore	mbc	FBgn0015513	2.256	2.627	0.0788	0.087	12510	29560	32241
PVRcore	S6k	FBgn0283472	1.671	2.825	0.0235	0.048	8648	15341	23560
PVRcore	Thor	FBgn0261560	0.876	3.015	0.5788	0.0888	1713	1581	5087
PVRcore	Pvf2	FBgn0031888	5.487	18.169	0.0558	0.0328	536	3061	8850
PVRcore	mTor	FBgn0021796	1.016	176.861	0.9133	0.0148	6140	6621	1055466
posPVR	CkIalpha	FBgn0015024	1.06	1.061	0.3733	0.4085	18432	20812	18648
negPvr	PRAS40	FBgn0267824	1.556	0.276	0.0895	0.016	2304	3827	606
negPvr	Tsc1	FBgn0026317	0.918	0.718	0.3308	0.0295	5450	5346	3726
negPvr	RasGAP1	FBgn0004390	1.237	0.743	0.2535	0.2231	3641	4789	2605
negPvr	gig	FBgn0005198	1.033	1.322	0.4794	0.2805	4260	4677	5464
negPvr	Ptp4E	FBgn0004368	1.142	1.428	0.4699	0.1868	2417	2952	3330
negPvr	Ptp10D	FBgn0004370	1.431	1.831	0.3507	0.1333	1446	2141	2443
negPvr	Ptp61F	FBgn0267487	2.757	3.166	0.0346	0.0511	4414	12929	13606
EGFRcore	phyl	FBgn0013725	0.347	0.244	0.3268	0.2286	12	2	0
EGFRcore	csw	FBgn0000382	0.81	0.431	0.1155	0.0212	3500	3010	1438
EGFRcore	cnk	FBgn0286070	0.858	0.596	0.3422	0.0468	6355	5808	3617
EGFRcore	ksr	FBgn0015402	0.837	0.653	0.3566	0.0748	2476	2190	1531
EGFRcore	gro	FBgn0001139	0.969	0.654	0.621	0.0676	8230	8487	5151
EGFRcore	spi	FBgn0005672	1.22	0.691	0.1761	0.0354	5694	7435	3740
EGFRcore	Egfr	FBgn0003731	0.716	0.725	0.504	0.4631	168	121	113
EGFRcore	ebi	FBgn0263933	0.959	0.727	0.6396	0.0521	4583	4692	3170
EGFRcore	Dsor1	FBgn0010269	0.976	0.732	0.8494	0.078	2848	2966	1983
EGFRcore	Sos	FBgn0001965	0.974	0.747	0.5142	0.0321	5999	6222	4269
EGFRcore	Raf	FBgn0003079	0.935	0.794	0.4702	0.0683	2017	2011	1525
EGFRcore	pnt	FBgn0003118	1.19	0.827	0.3547	0.3753	25450	31861	20186
EGFRcore	cic	FBgn0262582	1.359	0.842	0.1466	0.6668	10903	15737	9284
EGFRcore	Vav	FBgn0040068	0.648	0.965	0.0648	0.8463	3662	2520	3383
EGFRcore	ttk	FBgn0003870	0.796	0.985	0.1243	0.9468	7243	6132	6920
EGFRcore	Zpr1	FBgn0030096	0.952	1.023	0.7189	0.852	2523	2557	2451
EGFRcore	Krn	FBgn0052179	1.058	1.1	0.8332	0.7971	136	154	149
EGFRcore	Ras85D	FBgn0003205	1.463	1.126	0.034	0.1056	9941	15460	10626
EGFRcore	ave	FBgn0050476	1.068	1.171	0.7793	0.5978	336	385	384
EGFRcore	drk	FBgn0004638	1.166	1.173	0.4684	0.3628	11467	14127	12722
EGFRcore	rl	FBgn0003256	1.084	1.242	0.5918	0.1233	3294	3815	3885
EGFRcore	Shc	FBgn0015296	1.443	1.503	0.3198	0.1974	6309	9472	8863
EGFRcore	vn	FBgn0003984	1.093	1.634	0.8767	0.328	60	65	86
EGFRcore	aop	FBgn0000097	1.139	1.903	0.3554	0.1533	7034	8540	13179
EGFRcore	grk	FBgn0001137	5.596	25.596	0.1261	0.0358	14	77	307
EGFRlig	rasp	FBgn0024194	0.769	0.886	0.1205	0.5552	893	736	765
EGFRlig	rho-4	FBgn0030318	1.294	2.039	0.045	0.0151	2604	3598	5060
EGFRlig	rho	FBgn0004635	0.779	3.256	0.6922	0.0439	102	91	310
EGFRlig	stet	FBgn0020248	1.145	3.257	0.8234	0.228	10	11	26
EGFRlig	S	FBgn0003310	1.673	4.787	0.1032	0.0525	1748	3095	8279
FGFRcore	bnl	FBgn0014135	0.348	0.266	0.1861	0.0689	298	109	72
FGFRcore	stumps	FBgn0020299	1.765	0.333	0.5554	0.2365	214	326	57
FGFRcore	csw	FBgn0000382	0.81	0.431	0.1155	0.0212	3500	3010	1438
FGFRcore	pbl	FBgn0003041	0.823	0.514	0.1057	0.051	6330	5570	3130
FGFRcore	cnk	FBgn0286070	0.858	0.596	0.3422	0.0468	6355	5808	3617
FGFRcore	ksr	FBgn0015402	0.837	0.653	0.3566	0.0748	2476	2190	1531
FGFRcore	gro	FBgn0001139	0.969	0.654	0.621	0.0676	8230	8487	5151
FGFRcore	htl	FBgn0010389	1.014	0.729	0.9546	0.4725	6	8	4
FGFRcore	Dsor1	FBgn0010269	0.976	0.732	0.8494	0.078	2848	2966	1983
FGFRcore	Sos	FBgn0001965	0.974	0.747	0.5142	0.0321	5999	6222	4269
FGFRcore	Raf	FBgn0003079	0.935	0.794	0.4702	0.0683	2017	2011	1525
FGFRcore	pnt	FBgn0003118	1.19	0.827	0.3547	0.3753	25450	31861	20186
FGFRcore	grh	FBgn0259211	0.371	0.894	0.5942	0.9575	29	12	39
FGFRcore	Zpr1	FBgn0030096	0.952	1.023	0.7189	0.852	2523	2557	2451
FGFRcore	Ras85D	FBgn0003205	1.463	1.126	0.034	0.1056	9941	15460	10626
FGFRcore	drk	FBgn0004638	1.166	1.173	0.4684	0.3628	11467	14127	12722
FGFRcore	rl	FBgn0003256	1.084	1.242	0.5918	0.1233	3294	3815	3885
FGFRcore	Shc	FBgn0015296	1.443	1.503	0.3198	0.1974	6309	9472	8863
FGFRcore	aop	FBgn0000097	1.139	1.903	0.3554	0.1533	7034	8540	13179
FGFRcore	ths	FBgn0033652	14.75	26.194	0.1909	0.0929	6	64	107
FGFRcore	btl	FBgn0285896	46.261	42.126	0.071	0.0321	104	4604	3834
FGFRcore	pyr	FBgn0033649	30.771	51.696	0.0349	0.0156	122	3760	5868
posEGFR	Ama	FBgn0000071	0.283	0.142	0.234	0.0944	29545	7669	3456
posEGFR	rau	FBgn0031745	0.222	0.224	0.0668	0.0529	1538	365	340
posFGFR	rau	FBgn0031745	0.222	0.224	0.0668	0.0529	1538	365	340
posFGFR	trol	FBgn0284408	0.298	0.28	0.064	0.1196	11183	3603	3278
posEGFR	Rgl	FBgn0026376	0.864	0.479	0.4724	0.0414	2184	1998	994
posFGFR	dlp	FBgn0041604	0.775	0.64	0.2459	0.1534	522	432	324
posEGFR	Src64B	FBgn0262733	1.304	0.674	0.0271	0.2081	2456	3414	1613
posFGFR	Src64B	FBgn0262733	1.304	0.674	0.0271	0.2081	2456	3414	1613
posFGFR	nst	FBgn0036298	1.166	0.692	0.0838	0.036	6727	8354	4435
posEGFR	mop	FBgn0036448	1.143	0.758	0.4967	0.2495	12589	15209	9156
posEGFR	Src42A	FBgn0264959	1.055	0.802	0.4969	0.1186	18219	20480	13963
posFGFR	sxc	FBgn0261403	0.945	0.862	0.2132	0.062	8842	8887	7252
posEGFR	step	FBgn0086779	1.298	1.003	0.2015	0.9896	6324	8704	6132
posEGFR	Rala	FBgn0015286	1.35	1.09	0.1841	0.5295	7066	10130	7328
posEGFR	CG5522	FBgn0034158	1.426	1.129	0.127	0.3774	5750	8781	6179
posEGFR	Vps4	FBgn0283469	1.394	1.163	0.0589	0.1395	8229	12221	9098
posEGFR	mir-998	FBgn0262405	0.974	1.29	0.9896	0.8464	24	17	21
posEGFR	Usp47	FBgn0016756	1.089	1.661	0.5524	0.091	12527	14545	19970
posEGFR	Socs44A	FBgn0033266	1.133	1.886	0.3346	0.1202	974	1185	1789
posEGFR	GEFmeso	FBgn0050115	1.951	2.04	0.207	0.1272	3798	7594	7244
posEGFR	edl	FBgn0023214	1.252	2.408	0.4543	0.0414	1474	1981	3343
posFGFR	dally	FBgn0263930	11.585	15.202	0.0602	0.0289	342	4056	4769
negFGFR	trol	FBgn0284408	0.298	0.28	0.064	0.1196	11183	3603	3278
negFGFR	sty	FBgn0014388	0.99	0.681	0.9635	0.0922	24931	26123	16090
negFGFR	Mmp2	FBgn0033438	2.496	1.28	0.212	0.586	11792	29726	13344
negFGFR	Ptp4E	FBgn0004368	1.142	1.428	0.4699	0.1868	2417	2952	3330
negFGFR	vap	FBgn0003969	1.407	1.8	0.312	0.1043	5447	8027	9347
negFGFR	Ptp10D	FBgn0004370	1.431	1.831	0.3507	0.1333	1446	2141	2443
ILPcore	fkh	FBgn0000659	0.281	0.173	0.4001	0.1205	23	7	3
ILPcore	Sik3	FBgn0262103	0.764	0.381	0.2602	0.0723	5960	4921	2224
ILPcore	Ilp3	FBgn0044050	0.975	0.506	0.9522	0.3818	8	10	5
ILPcore	Pi3K21B	FBgn0020622	0.814	0.511	0.1614	0.0443	6118	5339	2997
ILPcore	Lnk	FBgn0028717	0.947	0.562	0.5481	0.0154	3969	4011	2120
ILPcore	cnk	FBgn0286070	0.858	0.596	0.3422	0.0468	6355	5808	3617
ILPcore	Myc	FBgn0262656	0.798	0.686	0.0464	0.213	8907	7546	5958
ILPcore	Dsor1	FBgn0010269	0.976	0.732	0.8494	0.078	2848	2966	1983
ILPcore	sima	FBgn0266411	1.091	0.737	0.5383	0.2241	7385	8503	5236
ILPcore	raptor	FBgn0029840	0.965	0.745	0.7581	0.2591	2629	2707	1898
ILPcore	tgo	FBgn0264075	1.043	0.779	0.6699	0.1243	3302	3659	2461
ILPcore	foxo	FBgn0038197	1.116	0.899	0.6695	0.761	3602	4238	3194
ILPcore	chico	FBgn0024248	1.121	0.93	0.3358	0.4148	3972	4725	3504
ILPcore	GlyP	FBgn0004507	1.677	0.967	0.0904	0.4939	2516	4541	2310
ILPcore	Rheb	FBgn0041191	1.051	0.987	0.5211	0.8881	6117	6841	5745
ILPcore	Ilp6	FBgn0044047	1.231	0.989	0.7182	0.9819	6061	7470	5297
ILPcore	HDAC4	FBgn0041210	1.283	1.027	0.1386	0.8884	10513	14349	10397
ILPcore	Pdk1	FBgn0020386	1.352	1.157	0.0832	0.1666	4088	5896	4496
ILPcore	drk	FBgn0004638	1.166	1.173	0.4684	0.3628	11467	14127	12722
ILPcore	rl	FBgn0003256	1.084	1.242	0.5918	0.1233	3294	3815	3885
ILPcore	Akt1	FBgn0010379	1.464	1.365	0.0473	0.1992	8617	13462	11344
ILPcore	InR	FBgn0283499	0.926	1.402	0.6833	0.4267	2151	2131	3051
ILPcore	Sik2	FBgn0025625	1.823	1.837	0.1433	0.182	667	1329	1219
ILPcore	Pi3K92E	FBgn0015279	1.582	2.031	0.0348	0.1034	7919	13292	15673
ILPcore	S6k	FBgn0283472	1.671	2.825	0.0235	0.048	8648	15341	23560
ILPcore	Thor	FBgn0261560	0.876	3.015	0.5788	0.0888	1713	1581	5087
ILPcore	mTor	FBgn0021796	1.016	176.861	0.9133	0.0148	6140	6621	1055466
posILP	CG32335	FBgn0063667	0.209	0.074	0.106	0.0321	2980	639	209
posILP	melt	FBgn0023001	0.955	0.3	0.9138	0.3059	33	35	14
posILP	lin-28	FBgn0035626	0.941	0.365	0.7983	0.1883	5	5	0
posILP	Lpin	FBgn0263593	0.562	0.468	0.13	0.0499	4373	2574	1926
posILP	Mkrn1	FBgn0029152	0.906	0.765	0.0846	0.0363	4353	4202	3166
posILP	Lst8	FBgn0264691	0.87	0.794	0.3465	0.1262	2572	2375	1933
posILP	DENR	FBgn0030802	1.038	0.873	0.6705	0.5292	2325	2584	1960
posILP	Sin1	FBgn0033935	0.918	0.916	0.6382	0.5438	709	687	614
posILP	Mob4	FBgn0259483	1.168	0.969	0.3228	0.7962	4847	6037	4457
posILP	step	FBgn0086779	1.298	1.003	0.2015	0.9896	6324	8704	6132
posILP	poly	FBgn0086371	1.079	1.031	0.4068	0.8337	2190	2510	2154
posILP	CycG	FBgn0039858	1.202	1.378	0.0404	0.1873	52852	67549	70182
posILP	Pp1-87B	FBgn0004103	1.462	1.536	0.0241	0.0372	47859	74596	70049
posILP	Usp47	FBgn0016756	1.089	1.661	0.5524	0.091	12527	14545	19970
posILP	rictor	FBgn0031006	0.972	1.9	0.5374	0.1639	2755	2851	5169
posILP	Cdc37	FBgn0011573	1.099	1.934	0.6154	0.0317	9692	11400	17784
posILP	Hsp83	FBgn0001233	0.542	2.519	0.2862	0.1185	95722	52340	218862
posILP	lncRNA:CR43653	FBgn0263662	9.407	13.961	0.1552	0.0942	4	36	46
posILP	ImpL2	FBgn0001257	1.56	45.179	0.3364	0.0253	466	813	20497
posILP	mTor	FBgn0021796	1.016	176.861	0.9133	0.0148	6140	6621	1055466
negILP	PRAS40	FBgn0267824	1.556	0.276	0.0895	0.016	2304	3827	606
negILP	Lar	FBgn0000464	0.99	0.512	0.9594	0.1027	1348	1431	676
negILP	mir-305	FBgn0262458	0.551	0.53	0.5185	0.3938	32	18	15
negILP	srl	FBgn0037248	1.048	0.657	0.8153	0.0801	6576	7312	4094
negILP	Fmr1	FBgn0028734	1.046	0.704	0.4932	0.1122	14042	15622	9499
negILP	Pp2A-29B	FBgn0260439	1.004	0.708	0.9768	0.0262	26543	28257	17906
negILP	Tsc1	FBgn0026317	0.918	0.718	0.3308	0.0295	5450	5346	3726
negILP	wrd	FBgn0042693	1.061	0.728	0.2714	0.0507	7257	8200	5045
negILP	Cul1	FBgn0015509	0.987	0.734	0.8969	0.048	15341	16157	10746
negILP	ush	FBgn0003963	0.783	0.738	0.0662	0.2111	28615	23871	20388
negILP	dock	FBgn0010583	1.042	0.769	0.6924	0.0876	2621	2916	1923
negILP	Pten	FBgn0026379	0.992	0.799	0.9097	0.0272	2432	2567	1852
negILP	Roc1a	FBgn0025638	0.936	0.822	0.1427	0.389	7502	7468	5958
negILP	STUB1	FBgn0027052	1.096	0.831	0.2265	0.229	2992	3505	2375
negILP	PIP4K	FBgn0039924	0.982	0.857	0.8717	0.3483	5284	5553	4342
negILP	SkpA	FBgn0025637	0.917	0.903	0.3939	0.5513	14832	14496	12836
negILP	wdb	FBgn0027492	1.209	0.927	0.0676	0.6991	14718	18942	13209
negILP	mts	FBgn0004177	1.148	0.945	0.1106	0.4906	33487	41043	30208
negILP	Mkp3	FBgn0036844	0.899	0.974	0.3712	0.808	1755	1674	1625
negILP	Ide	FBgn0001247	0.977	1.006	0.5667	0.9095	4535	4708	4343
negILP	sgg	FBgn0003371	1.343	1.099	0.0702	0.6755	13542	19377	14490
negILP	trbl	FBgn0028978	0.907	1.187	0.5466	0.3717	3028	2907	3415
negILP	slmb	FBgn0283468	1.362	1.317	0.0876	0.0659	4214	6117	5278
negILP	gig	FBgn0005198	1.033	1.322	0.4794	0.2805	4260	4677	5464
negILP	Ptp61F	FBgn0267487	2.757	3.166	0.0346	0.0511	4414	12929	13606
negILP	ImpL2	FBgn0001257	1.56	45.179	0.3364	0.0253	466	813	20497
MAPKKKs	Ask1	FBgn0014006	1.153	0.823	0.0923	0.0915	2622	3220	2054
MAPKKKs	Mekk1	FBgn0024329	0.996	1.775	0.9588	0.1058	7062	7503	12115
MAPKKs	Dsor1	FBgn0010269	0.976	0.732	0.8494	0.078	2848	2966	1983
MAPKKs	lic	FBgn0261524	1.087	0.931	0.3731	0.2657	4185	4830	3705
MAPKKs	Mkk4	FBgn0024326	1.152	0.953	0.0728	0.5573	6819	8359	6201
MAPKKs	hep	FBgn0010303	0.958	1.141	0.3429	0.2425	11861	12112	12940
CMAPK	bsk	FBgn0000229	1.127	0.809	0.3156	0.1426	4600	5504	3546
CMAPK	p38b	FBgn0024846	1.045	0.993	0.582	0.9442	2279	2534	2154
CMAPK	rl	FBgn0003256	1.084	1.242	0.5918	0.1233	3294	3815	3885
CMAPK	p38c	FBgn0267339	0.887	1.555	0.7554	0.2453	226	206	324
CMAPK	p38a	FBgn0015765	2.866	2.202	0.0138	0.0431	1747	5349	3686
Tlcore	Tehao	FBgn0026760	0.542	0.132	0.3153	0.0353	16	9	1
Tlcore	Dif	FBgn0011274	0.993	0.417	0.9777	0.031	3492	3672	1388
Tlcore	tub	FBgn0003882	0.501	0.447	0.1692	0.0788	9250	4844	3870
Tlcore	Tl	FBgn0262473	1.346	0.6	0.0946	0.0209	6297	9033	3600
Tlcore	wek	FBgn0001990	0.913	0.729	0.3208	0.1868	1919	1870	1343
Tlcore	spz	FBgn0003495	1.437	1.369	0.3385	0.3038	36506	54822	46295
Tlcore	pll	FBgn0010441	1.219	1.404	0.3076	0.1287	4853	6281	6505
Tlcore	Toll-7	FBgn0034476	1.013	2.815	0.9943	0.3747	65	51	110
Tlcore	Myd88	FBgn0033402	1.759	3.117	0.0748	0.0283	3380	6305	10118
Tlcore	dl	FBgn0260632	2.062	3.879	0.1813	0.0436	3511	7439	12902
Tlr	Tehao	FBgn0026760	0.542	0.132	0.3153	0.0353	16	9	1
Tlr	Tl	FBgn0262473	1.346	0.6	0.0946	0.0209	6297	9033	3600
Tlr	Toll-4	FBgn0032095	4.644	0.835	0.0085	0.4094	1	10	0
Tlr	Tollo	FBgn0029114	0.735	0.879	0.5154	0.7586	916	709	770
Tlr	Toll-7	FBgn0034476	1.013	2.815	0.9943	0.3747	65	51	110
Tlr	Toll-9	FBgn0036978	1.282	6.017	0.7694	0.0865	30	36	150
posTl	lncRNA:CR33942	FBgn0062961	0.228	0.368	0.29	0.4351	19	5	8
posTl	Pitslre	FBgn0016696	0.771	0.489	0.1103	0.0208	8340	6872	3892
posTl	Dcr-2	FBgn0034246	0.769	0.504	0.0766	0.0159	8064	6595	3867
posTl	Uba2	FBgn0029113	0.837	0.547	0.1501	0.0567	10162	9080	5322
posTl	dx	FBgn0000524	0.768	0.557	0.0578	0.0865	3014	2462	1621
posTl	Pp2A-29B	FBgn0260439	1.004	0.708	0.9768	0.0262	26543	28257	17906
posTl	Aos1	FBgn0029512	0.96	0.719	0.7712	0.2166	4789	4889	3313
posTl	for	FBgn0000721	1.171	0.721	0.3901	0.1706	7163	8910	4947
posTl	mop	FBgn0036448	1.143	0.758	0.4967	0.2495	12589	15209	9156
posTl	dgrn	FBgn0037384	0.97	0.764	0.8806	0.0867	1190	1241	862
posTl	tws	FBgn0004889	1.072	0.815	0.2866	0.2961	10281	11765	8077
posTl	Traf6	FBgn0265464	1.06	0.877	0.6936	0.2692	938	1056	782
posTl	mts	FBgn0004177	1.148	0.945	0.1106	0.4906	33487	41043	30208
posTl	Pli	FBgn0025574	0.951	1.045	0.8185	0.8293	4654	4686	4639
posTl	Doa	FBgn0265998	1.104	1.057	0.2344	0.7124	10359	12189	10517
posTl	Hrs	FBgn0031450	1.163	1.13	0.5346	0.5735	6576	8032	7044
posTl	slmb	FBgn0283468	1.362	1.317	0.0876	0.0659	4214	6117	5278
posTl	smt3	FBgn0264922	0.98	1.333	0.8579	0.0922	36964	38687	47002
posTl	cactin	FBgn0031114	0.834	1.338	0.191	0.1474	2380	2121	3037
posTl	Herc4	FBgn0035207	0.938	1.394	0.7038	0.1047	13610	13492	17960
posTl	Diap1	FBgn0260635	1.596	1.843	0.1081	0.0464	7883	13321	13751
posTl	Gprk2	FBgn0261988	2.949	2.038	0.0208	0.0583	4470	13956	8747
negTl	cact	FBgn0000250	1.108	0.476	0.6184	0.0154	12805	15255	5801
negTl	Dcp-1	FBgn0010501	0.588	0.477	0.0941	0.046	1133	713	512
negTl	gro	FBgn0001139	0.969	0.654	0.621	0.0676	8230	8487	5151
negTl	lwr	FBgn0010602	1.007	0.692	0.9651	0.1692	11792	12577	7845
negTl	Ulp1	FBgn0027603	0.93	0.77	0.5998	0.1716	8213	8121	6048
negTl	puf	FBgn0039214	0.919	0.857	0.4209	0.5397	5577	5460	4669
negTl	senju	FBgn0031676	1.148	0.867	0.4673	0.294	1652	2014	1351
negTl	Pli	FBgn0025574	0.951	1.045	0.8185	0.8293	4654	4686	4639
negTl	krz	FBgn0040206	3.559	2.879	0.0391	0.0225	3383	12778	9287
Spz	spheroide	FBgn0030774	0.319	0.196	0.3756	0.2114	18	6	1
Spz	spirit	FBgn0030051	0.38	0.247	0.3887	0.1887	99	31	20
Spz	26-29-p	FBgn0250848	0.559	0.269	0.2047	0.0411	44116	25808	11116
Spz	PGRP-SC1a	FBgn0043576	0.326	0.365	0.3202	0.3513	12	0	0
Spz	MP1	FBgn0027930	0.93	0.457	0.774	0.0486	19817	19641	8575
Spz	Hayan	FBgn0030925	0.432	0.624	0.4871	0.6164	96	32	42
Spz	GNBP3	FBgn0040321	0.684	0.679	0.3589	0.3074	109	77	70
Spz	ea	FBgn0000533	1.142	0.706	0.4412	0.0827	36	44	24
Spz	modSP	FBgn0051217	1.056	0.719	0.8333	0.2062	1433	1592	967
Spz	snk	FBgn0003450	0.694	1.015	0.6063	0.8361	7	4	6
Spz	psh	FBgn0030926	1.344	1.019	0.8036	0.837	11	7	6
Spz	grass	FBgn0039494	1.269	1.191	0.6729	0.5506	585	837	650
Spz	gd	FBgn0000808	0.989	1.552	0.9885	0.1527	53	62	79
Spz	GNBP1	FBgn0040323	1.172	2.524	0.6062	0.0282	752	960	1806
Spz	ndl	FBgn0002926	1.61	5.143	0.2924	0.0642	6	10	28
Spz	SPE	FBgn0039102	6.994	7.149	0.0602	0.1141	36	266	281
Spz	PGRP-SA	FBgn0030310	2.701	7.948	0.0354	0.016	234	670	1778
Spz	PGRP-SC2	FBgn0043575	47.483	290.675	0.0645	0.0274	37	2273	9038
negSpz	Spn27A	FBgn0028990	0.569	0.208	0.0425	0.0168	35280	21493	7036
negSpz	nec	FBgn0002930	1.866	0.995	0.5148	0.994	70	132	58
negSpz	Spn42Dd	FBgn0028988	0.782	1.642	0.7207	0.1866	67	62	105
negSpz	Spn88Ea	FBgn0028984	3.236	2.262	0.0136	0.0518	4179	14438	9044
Imdcore	PGRP-LC	FBgn0035976	0.862	0.512	0.2664	0.0878	5186	4796	2574
Imdcore	Dredd	FBgn0020381	0.925	0.701	0.3029	0.0526	2043	2017	1362
Imdcore	ben	FBgn0000173	0.975	0.745	0.8727	0.1344	11419	11802	8055
Imdcore	bsk	FBgn0000229	1.127	0.809	0.3156	0.1426	4600	5504	3546
Imdcore	foxo	FBgn0038197	1.116	0.899	0.6695	0.761	3602	4238	3194
Imdcore	Uev1A	FBgn0035601	0.972	0.905	0.7792	0.3627	16436	17056	14177
Imdcore	Diap2	FBgn0015247	0.993	1.005	0.977	0.9769	3018	3194	2879
Imdcore	eff	FBgn0011217	1.04	1.038	0.6596	0.3256	52132	57613	51524
Imdcore	hep	FBgn0010303	0.958	1.141	0.3429	0.2425	11861	12112	12940
Imdcore	IKKbeta (ird5)	FBgn0024222	1.349	1.208	0.0425	0.2626	2085	3001	2417
Imdcore	PGRP-LE	FBgn0030695	1.124	1.267	0.1587	0.054	3362	4035	4053
Imdcore	Fadd	FBgn0038928	1.467	1.294	0.0131	0.1012	832	1298	1025
Imdcore	imd	FBgn0013983	1.136	1.353	0.1948	0.0993	2662	3217	3439
Imdcore	Rel	FBgn0014018	1.939	1.404	0.1955	0.3395	11897	23670	15385
Imdcore	key	FBgn0041205	1.339	1.405	0.1339	0.0502	4161	5920	5558
Imdcore	kay	FBgn0001297	1.53	1.811	0.3307	0.1514	13819	21730	23269
Imdcore	Jra	FBgn0001291	2.113	1.905	0.0132	0.0151	9072	20393	16416
Imdcore	Tab2	FBgn0086358	1.057	2.622	0.7474	0.051	3346	3769	8481
Imdcore	Tak1	FBgn0026323	1.595	3.407	0.0845	0.0221	4523	7730	14695
PGRPs	PGRP-SB1	FBgn0043578	1.875	0.162	0.8274	0.2969	66	61	5
PGRPs	PGRP-SC1a	FBgn0043576	0.326	0.365	0.3202	0.3513	12	0	0
PGRPs	PGRP-SD	FBgn0035806	17.489	0.495	0.0443	0.2613	24	420	11
PGRPs	PGRP-LC	FBgn0035976	0.862	0.512	0.2664	0.0878	5186	4796	2574
PGRPs	PGRP-LE	FBgn0030695	1.124	1.267	0.1587	0.054	3362	4035	4053
PGRPs	PGRP-LF	FBgn0035977	1.816	1.373	0.3947	0.5343	1289	2249	1521
PGRPs	PGRP-LD	FBgn0260458	1.573	1.862	0.448	0.0526	9	16	16
PGRPs	PGRP-LA	FBgn0035975	2.111	2.515	0.0392	0.0157	438	995	1048
PGRPs	PGRP-SA	FBgn0030310	2.701	7.948	0.0354	0.016	234	670	1778
PGRPs	PGRP-LB	FBgn0037906	10.762	8.051	0.1227	0.1182	116	1107	713
PGRPs	PGRP-SC2	FBgn0043575	47.483	290.675	0.0645	0.0274	37	2273	9038
posImd	PGRP-SD	FBgn0035806	17.489	0.495	0.0443	0.2613	24	420	11
posImd	velo	FBgn0035713	0.832	0.56	0.1087	0.0437	10085	8923	5379
posImd	lola	FBgn0283521	1.005	0.617	0.9764	0.0829	21380	22763	12630
posImd	CG8046	FBgn0033388	1	0.724	0.9995	0.1904	6245	6603	4345
posImd	Parp	FBgn0010247	0.789	0.736	0.0916	0.161	5360	4498	3798
posImd	dgrn	FBgn0037384	0.97	0.764	0.8806	0.0867	1190	1241	862
posImd	Rassf	FBgn0039055	0.891	0.817	0.4681	0.2116	4880	4633	3779
posImd	Charon	FBgn0031317	0.788	0.839	0.1387	0.3113	1805	1516	1447
posImd	Uba3	FBgn0263697	0.959	0.851	0.7771	0.4309	2395	2449	1960
posImd	CG4968	FBgn0032214	1.053	0.861	0.5156	0.3718	4759	5335	3924
posImd	Ubc4	FBgn0015321	1.001	0.871	0.9953	0.3373	5083	5443	4231
posImd	Traf6	FBgn0265464	1.06	0.877	0.6936	0.2692	938	1056	782
posImd	akirin	FBgn0082598	1.188	0.919	0.1445	0.2569	21220	26843	18555
posImd	NSD	FBgn0039559	1.065	1.01	0.7419	0.9702	5556	6242	5362
posImd	UbcE2M	FBgn0035853	0.948	1.038	0.6296	0.7736	6284	6351	6221
posImd	sick	FBgn0263873	1.282	1.739	0.1654	0.127	1564	2133	2651
posImd	PGRP-LA	FBgn0035975	2.111	2.515	0.0392	0.0157	438	995	1048
posImd	LUBEL	FBgn0031857	1.544	3.288	0.7323	0.3232	59	77	169
negImd	otu	FBgn0003023	0.194	0.304	0.2397	0.2653	90	24	33
negImd	PGRP-SC1a	FBgn0043576	0.326	0.365	0.3202	0.3513	12	0	0
negImd	lncRNA:CR33942	FBgn0062961	0.228	0.368	0.29	0.4351	19	5	8
negImd	PPP4R2r	FBgn0030208	0.823	0.452	0.2007	0.0214	11408	10022	4911
negImd	bam	FBgn0000158	1.077	0.463	0.8766	0.1543	418	461	183
negImd	flfl	FBgn0024555	0.804	0.507	0.0487	0.0752	9122	7821	4459
negImd	Su(var)2-10	FBgn0003612	0.928	0.617	0.453	0.0329	7183	7081	4226
negImd	His2Av	FBgn0001197	0.916	0.645	0.6732	0.0974	17508	16860	10672
negImd	scny	FBgn0260936	0.954	0.646	0.2586	0.1106	11076	11253	6891
negImd	Usp2	FBgn0031187	0.77	0.658	0.1444	0.0863	11583	9462	7314
negImd	Myc	FBgn0262656	0.798	0.686	0.0464	0.213	8907	7546	5958
negImd	lwr	FBgn0010602	1.007	0.692	0.9651	0.1692	11792	12577	7845
negImd	Pp4-19C	FBgn0023177	0.963	0.712	0.6732	0.1272	4402	4535	3000
negImd	Cul1	FBgn0015509	0.987	0.734	0.8969	0.048	15341	16157	10746
negImd	CG17985	FBgn0033199	1.02	0.743	0.9254	0.0946	1365	1504	966
negImd	Slmap	FBgn0040011	0.856	0.793	0.1587	0.1057	4470	4076	3381
negImd	TM9SF2	FBgn0032880	1.222	0.818	0.0879	0.0509	10806	14064	8393
negImd	casp	FBgn0034068	1.013	0.834	0.8577	0.0673	7303	7904	5807
negImd	Charon	FBgn0031317	0.788	0.839	0.1387	0.3113	1805	1516	1447
negImd	puf	FBgn0039214	0.919	0.857	0.4209	0.5397	5577	5460	4669
negImd	trbd	FBgn0037734	1.062	0.89	0.597	0.2729	1480	1670	1247
negImd	SkpA	FBgn0025637	0.917	0.903	0.3939	0.5513	14832	14496	12836
negImd	TM9SF4	FBgn0028541	1.18	0.904	0.1854	0.2516	6011	7539	5165
negImd	CYLD	FBgn0032210	1.167	1.154	0.4598	0.4013	2240	2775	2440
negImd	slmb	FBgn0283468	1.362	1.317	0.0876	0.0659	4214	6117	5278
negImd	PGRP-LF	FBgn0035977	1.816	1.373	0.3947	0.5343	1289	2249	1521
negImd	SH3PX1	FBgn0040475	1.08	1.675	0.5742	0.0574	6974	8088	11190
negImd	pirk	FBgn0034647	7.347	1.681	0.4034	0.7605	1104	4132	845
negImd	puc	FBgn0243512	1.429	3.258	0.0787	0.0674	4425	6694	14154
negImd	PGRP-LB	FBgn0037906	10.762	8.051	0.1227	0.1182	116	1107	713
negImd	dnr1	FBgn0260866	6.032	12.849	0.0596	0.0628	84	554	1135
negImd	PGRP-SC2	FBgn0043575	47.483	290.675	0.0645	0.0274	37	2273	9038
AMPs	CG43236	FBgn0262881	0.732	0.039	0.3217	0.0432	2824	2220	113
AMPs	Drsl4	FBgn0052282	0.082	0.092	0.1668	0.1793	42	0	0
AMPs	AttD	FBgn0038530	59.63	0.103	0.0839	0.0846	39	1949	3
AMPs	Mtk	FBgn0014865	2.687	0.129	0.1646	0.0282	17231	46976	2084
AMPs	DptB	FBgn0034407	120.072	0.194	0.0645	0.29	27	2615	5
AMPs	CecA1	FBgn0000276	25.081	0.291	0.2431	0.4623	141	1657	17
AMPs	AttC	FBgn0041579	49.554	0.352	0.104	0.5505	20	797	9
AMPs	CecA2	FBgn0000277	27.856	0.384	0.3401	0.679	103	916	12
AMPs	CecB	FBgn0000278	16.523	0.413	0.2424	0.5391	220	2084	52
AMPs	AttB	FBgn0041581	30.623	0.422	0.1013	0.6223	44	1090	22
AMPs	Dro	FBgn0010388	34.854	0.537	0.1141	0.5852	17	594	7
AMPs	Drsl5	FBgn0035434	0.163	0.579	0.141	0.4595	16	2	8
AMPs	Def	FBgn0010385	5.195	1	0.1911	—	0	13	0
AMPs	DptA	FBgn0004240	16.852	1.006	0.1399	0.9752	7	146	9
AMPs	AttA	FBgn0012042	27.152	1.133	0.0968	0.7824	6	168	11
AMPs	Drs	FBgn0283461	5.02	1.221	0.0487	0.7803	157	855	215
AMPs	Listericin	FBgn0033593	1.186	1.427	0.6278	0.5467	2	4	5
AMPs	CecC	FBgn0000279	23.225	1.528	0.2946	0.8203	587	5996	361
AMPs	Drsl2	FBgn0052279	1.711	5.937	0.3468	0.0035	1	4	11
AMPs	Daisho2	FBgn0067905	38.905	7.643	0.0293	0.0838	1	85	16
AMPs	Daisho1	FBgn0040653	121.369	22.401	0.0724	0.0881	3	368	84
Ncore	Su(H)	FBgn0004837	0.82	0.457	0.1673	0.0238	1252	1090	548
Ncore	N	FBgn0004647	0.592	0.328	0.136	0.0337	10673	6630	3354
Ncore	Psn	FBgn0284421	1.039	0.706	0.7444	0.0821	7728	8537	5179
Ncore	pen-2	FBgn0053198	0.797	0.752	0.2211	0.2122	1237	1050	891
Ncore	aph-1	FBgn0031458	1.077	1.038	0.4027	0.6732	2207	2528	2179
Ncore	mam	FBgn0002643	1.188	1.097	0.3613	0.7328	6025	7549	6409
Ncore	Nct	FBgn0039234	1.094	1.022	0.4744	0.8639	11547	13410	11243
Ncore	kuz	FBgn0259984	0.998	1.003	0.9947	0.9917	17257	18131	16798
posN	fng	FBgn0011591	0.048	0.059	0.158	0.188	164	6	17
posN	Ehbp1	FBgn0034180	0.516	0.298	0.1646	0.058	22218	11951	6179
posN	E(spl)m2-BFM	FBgn0002592	0.831	0.318	0.7667	0.1302	158	127	47
posN	Fkbp14	FBgn0010470	0.686	0.409	0.1569	0.03	17158	12490	6686
posN	ed	FBgn0000547	1.035	0.428	0.9073	0.0378	4466	4915	1828
posN	htk	FBgn0085451	0.929	0.529	0.2093	0.0829	9458	9373	4823
posN	mir-305	FBgn0262458	0.551	0.53	0.5185	0.3938	32	18	15
posN	CG11103	FBgn0030522	0.733	0.547	0.3694	0.1178	638	492	326
posN	dx	FBgn0000524	0.768	0.557	0.0578	0.0865	3014	2462	1621
posN	Tsp3A	FBgn0040334	0.763	0.564	0.2349	0.0602	2378	1933	1270
posN	Ndfip	FBgn0052177	1.098	0.601	0.6094	0.0651	1488	1744	853
posN	Nle	FBgn0021874	0.976	0.616	0.8767	0.1404	1385	1426	822
posN	Nak	FBgn0015772	1.023	0.651	0.6503	0.1155	4946	5388	3099
posN	lqf	FBgn0028582	0.809	0.658	0.4233	0.1356	15178	12926	9438
posN	O-fut1	FBgn0033901	0.906	0.659	0.4698	0.1345	7629	7343	4829
posN	sno	FBgn0265630	0.944	0.659	0.6364	0.0869	2576	2586	1619
posN	neur	FBgn0002932	0.915	0.701	0.4151	0.1404	2052	1988	1385
posN	ebi	FBgn0263933	0.959	0.727	0.6396	0.0521	4583	4692	3170
posN	Usp10	FBgn0052479	1.037	0.822	0.655	0.5087	8457	9340	6848
posN	rumi	FBgn0086253	1.025	0.855	0.9139	0.2971	1919	2136	1570
posN	Akap200	FBgn0027932	0.805	0.864	0.6313	0.6879	98558	80684	77762
posN	mRpL4	FBgn0001995	0.886	0.869	0.4122	0.5031	1863	1756	1554
posN	Sirt1	FBgn0024291	0.826	0.871	0.2212	0.2445	2853	2508	2358
posN	Gmd	FBgn0031661	0.969	0.909	0.6758	0.2912	3494	3590	3017
posN	eIF3h	FBgn0022023	0.885	0.943	0.1232	0.4965	20994	19826	18863
posN	eIF3f1	FBgn0037270	0.872	0.953	0.0572	0.6847	21378	19821	19457
posN	Tsp26A	FBgn0031760	0.735	1.023	0.5413	0.9383	498	408	478
posN	wap	FBgn0266848	0.994	1.028	0.93	0.4868	8025	8490	7860
posN	EndoGI	FBgn0028515	1.041	1.03	0.6923	0.8023	4242	4691	4151
posN	mib1	FBgn0263601	0.935	1.035	0.5036	0.6724	4214	4199	4145
posN	amx	FBgn0000077	1.129	1.056	0.4591	0.5858	970	1177	972
posN	Hipk	FBgn0035142	1.426	1.147	0.0662	0.6663	9486	14481	10810
posN	Tsp86D	FBgn0037848	1.365	1.167	0.0672	0.2633	3678	5328	4096
posN	spdo	FBgn0260440	0.779	1.173	0.1973	0.6405	313	261	367
posN	Kul	FBgn0039688	1.194	1.269	0.8184	0.6849	27	38	35
posN	CG32521	FBgn0052521	1.822	1.691	0.0293	0.0372	3487	6800	5634
posN	CG10795	FBgn0034626	1.3	3.438	0.3278	0.0154	1839	2580	6020
posN	CG9572	FBgn0031089	62.984	7.481	0.0517	0.0879	2	173	19
negN	fng	FBgn0011591	0.048	0.059	0.158	0.188	164	6	17
negN	phyl	FBgn0013725	0.347	0.244	0.3268	0.2286	12	2	0
negN	numb	FBgn0002973	0.492	0.406	0.1374	0.0481	1119	589	436
negN	dx	FBgn0000524	0.768	0.557	0.0578	0.0865	3014	2462	1621
negN	Ndfip	FBgn0052177	1.098	0.601	0.6094	0.0651	1488	1744	853
negN	Nle	FBgn0021874	0.976	0.616	0.8767	0.1404	1385	1426	822
negN	H	FBgn0001169	0.952	0.666	0.4273	0.1513	4542	4611	2923
negN	Cbl	FBgn0020224	0.935	0.673	0.1195	0.0414	3703	3680	2375
negN	Eps-15	FBgn0035060	1.013	0.791	0.9108	0.14	17072	18387	12907
negN	CG11388	FBgn0034959	0.809	0.852	0.0981	0.2117	1298	1118	1055
negN	l(2)gl	FBgn0002121	1.267	0.866	0.1264	0.4545	13691	18424	11420
negN	Traf6	FBgn0265464	1.06	0.877	0.6936	0.2692	938	1056	782
negN	shams	FBgn0039273	0.889	0.885	0.3813	0.5592	925	878	789
negN	insv	FBgn0031434	0.731	0.922	0.382	0.7218	457	366	402
negN	l(2)gd1	FBgn0261983	1.215	0.982	0.0874	0.8512	2979	3854	2786
negN	Dap160	FBgn0023388	1.008	0.983	0.9718	0.9194	14665	15656	13659
negN	E(spl)m4-BFM	FBgn0002629	0.471	1.006	0.3221	0.8428	5	1	7
negN	uif	FBgn0031879	0.148	1.118	0.1232	0.9502	14	1	25
negN	spdo	FBgn0260440	0.779	1.173	0.1973	0.6405	313	261	367
negN	pigs	FBgn0029881	0.974	1.282	0.8271	0.3033	4199	4328	5207
negN	msn	FBgn0010909	1.456	1.323	0.3222	0.4208	25522	38585	32398
negN	E(spl)m6-BFM	FBgn0002632	1.127	1.356	0.8549	0.7188	9	7	9
negN	CycG	FBgn0039858	1.202	1.378	0.0404	0.1873	52852	67549	70182
negN	Uvrag	FBgn0032499	2.605	1.474	0.0094	0.0705	2019	5605	2840
negN	Nedd4	FBgn0259174	1.437	1.692	0.0642	0.0371	5511	8409	8889
negN	Su(dx)	FBgn0003557	2.722	2.522	0.0255	0.0569	6563	18995	15982
negN	crb	FBgn0259685	2.441	2.794	0.2785	0.1887	26	63	61
negN	E(spl)malpha-BFM	FBgn0002732	0.689	2.809	0.3749	0.1093	151	108	415
negN	krz	FBgn0040206	3.559	2.879	0.0391	0.0225	3383	12778	9287
negN	Usp12-46	FBgn0039025	3.14	3.84	0.0893	0.028	884	2892	3187
negN	Tom	FBgn0026320	50.406	10.5	0.136	0.1418	33	1195	240
Wntcore	fz	FBgn0001085	0.236	0.173	0.1334	0.0754	755	184	114
Wntcore	arr	FBgn0000119	0.822	0.347	0.0902	0.0213	1237	1086	410
Wntcore	arm	FBgn0000117	0.792	0.573	0.1132	0.0581	29060	24505	15998
Wntcore	dsh	FBgn0000499	0.871	0.757	0.2314	0.0536	3836	3576	2767
Wntcore	lgs	FBgn0039907	0.938	0.797	0.3183	0.1256	8815	8817	6722
Wntcore	pan	FBgn0085432	0.95	0.868	0.5072	0.5381	5086	5145	4291
Wntcore	fz2	FBgn0016797	1.051	1.021	0.5782	0.9464	926	1034	930
Wntcore	pygo	FBgn0043900	0.977	1.21	0.7759	0.432	2968	3092	3490
Wntcore	wg	FBgn0284084	4.057	5.637	0.0144	0.2208	2	11	19
Wntcore	Wnt6	FBgn0031902	5.923	170.664	0.4918	0.0531	7	93	764
Wnt	wls	FBgn0036141	1.062	0.661	0.396	0.032	2956	3343	1859
Wnt	por	FBgn0004957	0.827	0.762	0.3473	0.1644	864	762	626
posWnt	Oseg4	FBgn0035264	0.307	0.295	0.1268	0.101	453	147	131
posWnt	nej	FBgn0261617	0.949	0.538	0.2487	0.1361	7769	7847	4086
posWnt	nito	FBgn0027548	0.898	0.598	0.3067	0.0391	5649	5400	3232
posWnt	spen	FBgn0016977	0.859	0.612	0.1704	0.2656	9466	8633	5798
posWnt	dlp	FBgn0041604	0.775	0.64	0.2459	0.1534	522	432	324
posWnt	Oseg1	FBgn0265102	0.909	0.682	0.7588	0.3572	150	151	103
posWnt	Wnk	FBgn0037098	1.139	0.712	0.2015	0.3403	8503	10293	6000
posWnt	kto	FBgn0001324	0.871	0.729	0.1224	0.1251	5852	5420	4100
posWnt	CG5780	FBgn0032446	0.91	0.74	0.535	0.32	476	459	342
posWnt	skd	FBgn0003415	0.968	0.767	0.7522	0.4549	4114	4256	3148
posWnt	ebd1	FBgn0035153	0.792	0.771	0.3083	0.1891	3132	2651	2304
posWnt	dco	FBgn0002413	1.183	0.781	0.0239	0.0999	8420	10614	6278
posWnt	Pp1alpha-96A	FBgn0003134	0.99	0.791	0.8387	0.016	9874	10433	7432
posWnt	Usp8	FBgn0038862	0.998	0.791	0.9908	0.1202	3295	3500	2475
posWnt	tws	FBgn0004889	1.072	0.815	0.2866	0.2961	10281	11765	8077
posWnt	ohgt	FBgn0037780	0.997	0.82	0.9823	0.3412	1840	1949	1448
posWnt	hyx	FBgn0037657	0.903	0.822	0.2504	0.0641	5345	5150	4181
posWnt	CG8786	FBgn0036897	1.034	0.842	0.5444	0.0561	1759	1933	1410
posWnt	CG7927	FBgn0027549	0.976	0.852	0.8184	0.227	4375	4562	3556
posWnt	hyd	FBgn0002431	1.145	0.868	0.3386	0.5079	15275	18502	12788
posWnt	trbd	FBgn0037734	1.062	0.89	0.597	0.2729	1480	1670	1247
posWnt	Eip63E	FBgn0005640	1.092	0.896	0.2775	0.5356	4311	5033	3726
posWnt	gish	FBgn0250823	1.031	0.918	0.8039	0.2352	10750	11893	9400
posWnt	CG6420	FBgn0039451	1.051	0.919	0.5379	0.3143	3631	4075	3181
posWnt	mts	FBgn0004177	1.148	0.945	0.1106	0.4906	33487	41043	30208
posWnt	CtBP	FBgn0020496	1.041	0.981	0.5957	0.9034	21251	23526	20027
posWnt	rempA	FBgn0260933	0.769	1.017	0.4139	0.9463	698	559	659
posWnt	Tnks	FBgn0027508	1.59	1.12	0.0773	0.3699	3236	5478	3462
posWnt	CG9062	FBgn0033607	1.05	1.122	0.6561	0.3443	2383	2664	2543
posWnt	Hipk	FBgn0035142	1.426	1.147	0.0662	0.6663	9486	14481	10810
posWnt	CycY	FBgn0032378	1.29	1.215	0.1633	0.1919	11727	16109	13599
posWnt	Kap3	FBgn0028421	1.086	1.268	0.401	0.2204	1498	1730	1823
posWnt	Nek2	FBgn0029970	1.102	1.275	0.8782	0.5246	53	63	61
posWnt	ewg	FBgn0005427	1.133	1.447	0.5038	0.2176	2945	3551	4132
posWnt	Pp1-87B	FBgn0004103	1.462	1.536	0.0241	0.0372	47859	74596	70049
posWnt	sona	FBgn0034903	0.326	1.622	0.4719	0.6449	15	7	25
posWnt	Usp47	FBgn0016756	1.089	1.661	0.5524	0.091	12527	14545	19970
posWnt	Cow	FBgn0039054	0.384	1.877	0.3835	0.2613	45	23	85
posWnt	Klp64D	FBgn0004380	1.779	1.934	0.055	0.036	2117	4009	3910
posWnt	flw	FBgn0000711	1.696	2.253	0.1157	0.0325	3343	5963	7167
posWnt	Ssdp	FBgn0011481	0.992	3.082	0.9699	0.0764	5374	5758	16293
posWnt	Usp12-46	FBgn0039025	3.14	3.84	0.0893	0.028	884	2892	3187
posWnt	Swim	FBgn0034709	1.367	5.197	0.5035	0.0527	475	727	2454
posWnt	nkd	FBgn0002945	1.837	10.25	0.4277	0.0591	51	90	449
posWnt	CG17278	FBgn0046763	2.422	13.765	0.1762	0.022	1382	3770	18303
posWnt	dally	FBgn0263930	11.585	15.202	0.0602	0.0289	342	4056	4769
negWnt	phyl	FBgn0013725	0.347	0.244	0.3268	0.2286	12	2	0
negWnt	SoxN	FBgn0029123	0.247	0.332	0.3211	0.3043	300	55	68
negWnt	pav	FBgn0011692	1.089	0.363	0.8333	0.0722	5072	5666	1737
negWnt	tum	FBgn0086356	1.412	0.389	0.3638	0.0659	5711	8389	2096
negWnt	Sin3A	FBgn0022764	0.851	0.469	0.1698	0.1286	14523	13171	6714
negWnt	pbl	FBgn0003041	0.823	0.514	0.1057	0.051	6330	5570	3130
negWnt	nej	FBgn0261617	0.949	0.538	0.2487	0.1361	7769	7847	4086
negWnt	CG8184	FBgn0030674	1.076	0.641	0.5614	0.1588	10116	11598	6295
negWnt	gro	FBgn0001139	0.969	0.654	0.621	0.0676	8230	8487	5151
negWnt	Cdc16	FBgn0025781	0.843	0.699	0.1295	0.0262	1580	1414	1051
negWnt	Cul1	FBgn0015509	0.987	0.734	0.8969	0.048	15341	16157	10746
negWnt	Apc2	FBgn0026598	0.696	0.767	0.0662	0.1462	1448	1077	1058
negWnt	Coop	FBgn0263240	0.556	0.806	0.0354	0.6328	1628	965	1340
negWnt	Roc1a	FBgn0025638	0.936	0.822	0.1427	0.389	7502	7468	5958
negWnt	RanBP3	FBgn0039110	1.005	0.866	0.9553	0.3864	4824	5168	4003
negWnt	SkpA	FBgn0025637	0.917	0.903	0.3939	0.5513	14832	14496	12836
negWnt	lic	FBgn0261524	1.087	0.931	0.3731	0.2657	4185	4830	3705
negWnt	CtBP	FBgn0020496	1.041	0.981	0.5957	0.9034	21251	23526	20027
negWnt	Axn	FBgn0026597	1.009	0.995	0.9482	0.9668	5297	5733	5040
negWnt	CkIalpha	FBgn0015024	1.06	1.061	0.3733	0.4085	18432	20812	18648
negWnt	sgg	FBgn0003371	1.343	1.099	0.0702	0.6755	13542	19377	14490
negWnt	Duba	FBgn0036180	1.291	1.186	0.2184	0.3167	2353	3228	2662
negWnt	nmo	FBgn0011817	1.47	1.2	0.0434	0.1587	2594	4052	2970
negWnt	TER94	FBgn0286784	1.088	1.272	0.3176	0.059	32233	37444	39001
negWnt	Mmp2	FBgn0033438	2.496	1.28	0.212	0.586	11792	29726	13344
negWnt	slmb	FBgn0283468	1.362	1.317	0.0876	0.0659	4214	6117	5278
negWnt	Rho1	FBgn0014020	1.252	1.673	0.2461	0.0539	70535	93739	112077
negWnt	Cow	FBgn0039054	0.384	1.877	0.3835	0.2613	45	23	85
negWnt	aop	FBgn0000097	1.139	1.903	0.3554	0.1533	7034	8540	13179
negWnt	Bili	FBgn0039282	0.979	2.094	0.9809	0.2241	27	28	50
negWnt	otk	FBgn0004839	0.33	2.385	0.3688	0.3721	104	28	173
negWnt	Apc	FBgn0015589	4.525	2.972	0.014	0.0773	6324	30456	18426
negWnt	Sulf1	FBgn0040271	8.987	5.294	0.0225	0.0458	384	3643	2007
negWnt	nkd	FBgn0002945	1.837	10.25	0.4277	0.0591	51	90	449
negWnt	Lmpt	FBgn0261565	15.29	26.708	0.0343	0.0147	274	4374	6876
negWnt	nord	FBgn0050418	95.429	388.425	0.0587	0.036	6	686	1943
Hippo	wts	FBgn0011739	0.94	0.678	0.6148	0.2045	6978	7008	4608
Hippo	mats	FBgn0038965	0.715	0.714	0.194	0.1392	2215	1685	1495
Hippo	Rae1	FBgn0034646	0.95	0.783	0.6026	0.2528	4098	4157	3080
Hippo	hpo	FBgn0261456	0.891	0.795	0.3999	0.1183	4998	4760	3779
Hippo	sav	FBgn0053193	1.227	0.908	0.3176	0.5075	1529	1993	1315
Hippo	yki	FBgn0034970	1.976	2.036	0.0551	0.0411	3843	8078	7491
posHippo	ptc	FBgn0003892	0.576	0.157	0.1127	0.0329	786	483	116
posHippo	ed	FBgn0000547	1.035	0.428	0.9073	0.0378	4466	4915	1828
posHippo	ds	FBgn0284247	0.094	0.507	0.3545	0.7501	61	2	31
posHippo	pyd	FBgn0262614	0.968	0.619	0.8618	0.1597	8951	9323	5409
posHippo	Tsc1	FBgn0026317	0.918	0.718	0.3308	0.0295	5450	5346	3726
posHippo	Cul4	FBgn0033260	0.923	0.739	0.1869	0.0212	7061	6937	4962
posHippo	CG7028	FBgn0027587	0.957	0.743	0.5583	0.0406	3938	4023	2790
posHippo	ex	FBgn0004583	1.042	0.75	0.6539	0.3488	9293	10268	6842
posHippo	DCAF12	FBgn0037980	0.855	0.761	0.5813	0.2958	756	680	540
posHippo	dco	FBgn0002413	1.183	0.781	0.0239	0.0999	8420	10614	6278
posHippo	Rae1	FBgn0034646	0.95	0.783	0.6026	0.2528	4098	4157	3080
posHippo	Pez	FBgn0031799	0.962	0.841	0.6882	0.3132	1472	1509	1190
posHippo	l(2)gl	FBgn0002121	1.267	0.866	0.1264	0.4545	13691	18424	11420
posHippo	lig	FBgn0020279	1.136	1.002	0.1175	0.9944	43385	52397	42466
posHippo	14-3-3ζ	FBgn0004907	1.032	1.012	0.6387	0.7677	66712	73526	64329
posHippo	kibra	FBgn0262127	1.091	1.03	0.503	0.9261	5537	6391	5609
posHippo	Leash	FBgn0037856	1.085	1.031	0.5524	0.8375	953	1099	938
posHippo	Mer	FBgn0086384	0.974	1.033	0.8169	0.7432	4850	5034	4766
posHippo	Rox8	FBgn0005649	1.034	1.107	0.6549	0.6008	12790	14083	13677
posHippo	Schip1	FBgn0032221	0.952	1.139	0.8819	0.6309	162	163	175
posHippo	Hipk	FBgn0035142	1.426	1.147	0.0662	0.6663	9486	14481	10810
posHippo	Tao	FBgn0031030	1.365	1.223	0.0516	0.4794	16512	23938	19824
posHippo	14-3-3ε	FBgn0020238	1.514	1.244	0.0257	0.0294	127017	204970	150390
posHippo	Git	FBgn0033539	1.352	1.295	0.1359	0.1062	4107	5892	5064
posHippo	msn	FBgn0010909	1.456	1.323	0.3222	0.4208	25522	38585	32398
posHippo	Hsc70-3	FBgn0001218	0.96	1.396	0.8797	0.2106	120768	121833	158374
posHippo	pll	FBgn0010441	1.219	1.404	0.3076	0.1287	4853	6281	6505
posHippo	Pka-C1	FBgn0000273	2.015	1.454	0.0134	0.2402	5695	12201	8095
posHippo	RtGEF	FBgn0015803	1.701	1.576	0.0387	0.1419	3158	5705	4802
posHippo	hppy	FBgn0263395	2.398	2.298	0.01	0.0831	2479	6317	5539
posHippo	crb	FBgn0259685	2.441	2.794	0.2785	0.1887	26	63	61
posHippo	Ptp61F	FBgn0267487	2.757	3.166	0.0346	0.0511	4414	12929	13606
posHippo	pod1	FBgn0029903	3.881	3.284	0.0539	0.0462	21172	86748	67633
posHippo	Csk	FBgn0262081	1.979	4.145	0.0237	0.0435	7271	15312	29302
posHippo	ft	FBgn0001075	1.878	4.263	0.426	0.1255	45	87	160
negHippo	ci	FBgn0004859	0.403	0.172	0.1009	0.029	7859	3336	1305
negHippo	Prosap	FBgn0040752	0.765	0.185	0.2206	0.0164	26662	21538	4721
negHippo	sti	FBgn0002466	1.103	0.37	0.8148	0.0734	5766	6526	1978
negHippo	Sik3	FBgn0262103	0.764	0.381	0.2602	0.0723	5960	4921	2224
negHippo	ds	FBgn0284247	0.094	0.507	0.3545	0.7501	61	2	31
negHippo	Usp7	FBgn0030366	0.92	0.576	0.1303	0.0479	14610	14345	8054
negHippo	jub	FBgn0030530	0.833	0.644	0.1842	0.0345	4619	4104	2831
negHippo	Src64B	FBgn0262733	1.304	0.674	0.0271	0.2081	2456	3414	1613
negHippo	Pp2A-29B	FBgn0260439	1.004	0.708	0.9768	0.0262	26543	28257	17906
negHippo	wrd	FBgn0042693	1.061	0.728	0.2714	0.0507	7257	8200	5045
negHippo	Cul1	FBgn0015509	0.987	0.734	0.8969	0.048	15341	16157	10746
negHippo	Dlg5	FBgn0032363	0.991	0.755	0.9528	0.2012	4942	5206	3590
negHippo	Cka	FBgn0044323	0.982	0.78	0.5517	0.1852	6548	6851	4908
negHippo	Smurf	FBgn0029006	1.138	0.786	0.091	0.1815	6692	8113	5044
negHippo	Slmap	FBgn0040011	0.856	0.793	0.1587	0.1057	4470	4076	3381
negHippo	Cdk7	FBgn0263237	0.999	0.803	0.9978	0.2638	1912	2015	1463
negHippo	Rassf	FBgn0039055	0.891	0.817	0.4681	0.2116	4880	4633	3779
negHippo	Zyx	FBgn0011642	0.854	0.828	0.1446	0.1202	4121	3747	3255
negHippo	par-1	FBgn0260934	1.006	0.886	0.9483	0.6214	15494	16574	13412
negHippo	SkpA	FBgn0025637	0.917	0.903	0.3939	0.5513	14832	14496	12836
negHippo	Strip	FBgn0035437	1.039	0.914	0.5767	0.0448	3801	4221	3306
negHippo	wdb	FBgn0027492	1.209	0.927	0.0676	0.6991	14718	18942	13209
negHippo	lic	FBgn0261524	1.087	0.931	0.3731	0.2657	4185	4830	3705
negHippo	Ack	FBgn0028484	1.027	0.932	0.8646	0.5211	1510	1656	1338
negHippo	mts	FBgn0004177	1.148	0.945	0.1106	0.4906	33487	41043	30208
negHippo	Mob4	FBgn0259483	1.168	0.969	0.3228	0.7962	4847	6037	4457
negHippo	p38b	FBgn0024846	1.045	0.993	0.582	0.9442	2279	2534	2154
negHippo	wap	FBgn0266848	0.994	1.028	0.93	0.4868	8025	8490	7860
negHippo	Fgop2	FBgn0031871	1.087	1.06	0.5026	0.4111	2664	3105	2687
negHippo	CkIalpha	FBgn0015024	1.06	1.061	0.3733	0.4085	18432	20812	18648
negHippo	mnb	FBgn0259168	0.942	1.079	0.6782	0.8166	3141	3146	3353
negHippo	Hipk	FBgn0035142	1.426	1.147	0.0662	0.6663	9486	14481	10810
negHippo	aPKC	FBgn0261854	1.212	1.264	0.1771	0.3476	3113	4004	3813
negHippo	slmb	FBgn0283468	1.362	1.317	0.0876	0.0659	4214	6117	5278
negHippo	CG11539	FBgn0039859	1.129	1.32	0.2033	0.1883	288	346	364
negHippo	Dlish	FBgn0034264	0.57	1.333	0.5754	0.4194	28	21	34
negHippo	Akt1	FBgn0010379	1.464	1.365	0.0473	0.1992	8617	13462	11344
negHippo	Herc4	FBgn0035207	0.938	1.394	0.7038	0.1047	13610	13492	17960
negHippo	Patronin	FBgn0263197	1.559	1.528	0.0734	0.2135	18702	30925	27907
negHippo	tor	FBgn0003733	0.437	1.669	0.3254	0.5619	6	1	8
negHippo	Mekk1	FBgn0024329	0.996	1.775	0.9588	0.1058	7062	7503	12115
negHippo	Sik2	FBgn0025625	1.823	1.837	0.1433	0.182	667	1329	1219
negHippo	d	FBgn0262029	0.539	2.303	0.6961	0.4664	14	8	30
negHippo	Su(dx)	FBgn0003557	2.722	2.522	0.0255	0.0569	6563	18995	15982
negHippo	Rap1	FBgn0004636	2.577	2.901	0.0562	0.0628	36531	100186	102850
negHippo	Strn-Mlck	FBgn0265045	2.519	11.344	0.1979	0.051	138	399	1599
Hhcore	ci	FBgn0004859	0.403	0.172	0.1009	0.029	7859	3336	1305
Hhcore	ihog	FBgn0031872	0.624	0.498	0.0884	0.0279	2124	1420	1013
Hhcore	smo	FBgn0003444	0.847	0.593	0.1359	0.0435	2281	2059	1293
Hhcore	cos	FBgn0000352	0.868	0.601	0.0589	0.0411	3417	3163	1960
Hhcore	fu	FBgn0001079	0.787	0.666	0.2226	0.065	1242	1035	785
Hhcore	boi	FBgn0040388	1.793	1.017	0.1698	0.9439	433	852	423
Hh	rasp	FBgn0024194	0.769	0.886	0.1205	0.5552	893	736	765
Hh	disp	FBgn0029088	1.514	1.116	0.0474	0.5774	2360	3794	2542
posHh	trol	FBgn0284408	0.298	0.28	0.064	0.1196	11183	3603	3278
posHh	bam	FBgn0000158	1.077	0.463	0.8766	0.1543	418	461	183
posHh	nej	FBgn0261617	0.949	0.538	0.2487	0.1361	7769	7847	4086
posHh	Usp7	FBgn0030366	0.92	0.576	0.1303	0.0479	14610	14345	8054
posHh	Su(var)2-10	FBgn0003612	0.928	0.617	0.453	0.0329	7183	7081	4226
posHh	dlp	FBgn0041604	0.775	0.64	0.2459	0.1534	522	432	324
posHh	lwr	FBgn0010602	1.007	0.692	0.9651	0.1692	11792	12577	7845
posHh	dco	FBgn0002413	1.183	0.781	0.0239	0.0999	8420	10614	6278
posHh	Smurf	FBgn0029006	1.138	0.786	0.091	0.1815	6692	8113	5044
posHh	Usp8	FBgn0038862	0.998	0.791	0.9908	0.1202	3295	3500	2475
posHh	tws	FBgn0004889	1.072	0.815	0.2866	0.2961	10281	11765	8077
posHh	CkIIalpha	FBgn0264492	0.958	0.818	0.3687	0.1819	13903	14170	10872
posHh	hyx	FBgn0037657	0.903	0.822	0.2504	0.0641	5345	5150	4181
posHh	Gprk1	FBgn0260798	0.908	0.836	0.2325	0.0601	4457	4309	3541
posHh	mRNA-cap	FBgn0030556	0.939	0.849	0.138	0.1774	6255	6250	5060
posHh	Uch-L5	FBgn0011327	0.917	0.856	0.2809	0.4333	5026	4925	4144
posHh	bur	FBgn0000239	1.188	0.867	0.1515	0.2137	8021	10150	6613
posHh	Sxl	FBgn0264270	0.855	0.91	0.3332	0.5566	12952	11759	11330
posHh	gish	FBgn0250823	1.031	0.918	0.8039	0.2352	10750	11893	9400
posHh	wdb	FBgn0027492	1.209	0.927	0.0676	0.6991	14718	18942	13209
posHh	mts	FBgn0004177	1.148	0.945	0.1106	0.4906	33487	41043	30208
posHh	Tnpo	FBgn0024921	0.975	0.974	0.7938	0.873	10204	10576	9552
posHh	mir-283	FBgn0262426	1.406	1.006	0.8187	0.9814	8	15	10
posHh	cno	FBgn0259212	1.06	1.042	0.511	0.8905	4801	5430	4933
posHh	Ubr3	FBgn0260970	0.978	1.048	0.7999	0.8336	7527	7821	7659
posHh	CkIalpha	FBgn0015024	1.06	1.061	0.3733	0.4085	18432	20812	18648
posHh	par-6	FBgn0026192	1.218	1.067	0.1575	0.5097	4072	5281	4141
posHh	Hipk	FBgn0035142	1.426	1.147	0.0662	0.6663	9486	14481	10810
posHh	Rpn13	FBgn0033886	1.076	1.226	0.3224	0.2958	8371	9601	9852
posHh	aPKC	FBgn0261854	1.212	1.264	0.1771	0.3476	3113	4004	3813
posHh	PI4KIIIalpha	FBgn0267350	1.186	1.317	0.2073	0.3397	6641	8440	8555
posHh	smt3	FBgn0264922	0.98	1.333	0.8579	0.0922	36964	38687	47002
posHh	Pka-C1	FBgn0000273	2.015	1.454	0.0134	0.2402	5695	12201	8095
posHh	Gprk2	FBgn0261988	2.949	2.038	0.0208	0.0583	4470	13956	8747
posHh	shf	FBgn0003390	1.397	2.715	0.543	0.2676	17	24	50
posHh	Rap1	FBgn0004636	2.577	2.901	0.0562	0.0628	36531	100186	102850
posHh	Sulf1	FBgn0040271	8.987	5.294	0.0225	0.0458	384	3643	2007
posHh	Pka-R1	FBgn0259243	4.458	7.012	0.1554	0.0295	5312	28210	36021
posHh	C3G	FBgn0259228	7.753	8.254	0.013	0.0478	3925	32355	32240
posHh	dally	FBgn0263930	11.585	15.202	0.0602	0.0289	342	4056	4769
negHh	ptc	FBgn0003892	0.576	0.157	0.1127	0.0329	786	483	116
negHh	tow	FBgn0035719	1.604	0.352	0.3707	0.103	183	294	61
negHh	PPP4R2r	FBgn0030208	0.823	0.452	0.2007	0.0214	11408	10022	4911
negHh	Gug	FBgn0010825	0.834	0.473	0.2864	0.0957	4860	4321	2243
negHh	pic	FBgn0260962	0.882	0.584	0.2891	0.03	10021	9413	5571
negHh	cos	FBgn0000352	0.868	0.601	0.0589	0.0411	3417	3163	1960
negHh	fu	FBgn0001079	0.787	0.666	0.2226	0.065	1242	1035	785
negHh	Su(fu)	FBgn0005355	0.804	0.69	0.1616	0.0927	2211	1907	1460
negHh	Pp2A-29B	FBgn0260439	1.004	0.708	0.9768	0.0262	26543	28257	17906
negHh	Pp4-19C	FBgn0023177	0.963	0.712	0.6732	0.1272	4402	4535	3000
negHh	Cul1	FBgn0015509	0.987	0.734	0.8969	0.048	15341	16157	10746
negHh	Cul4	FBgn0033260	0.923	0.739	0.1869	0.0212	7061	6937	4962
negHh	Ulp1	FBgn0027603	0.93	0.77	0.5998	0.1716	8213	8121	6048
negHh	dco	FBgn0002413	1.183	0.781	0.0239	0.0999	8420	10614	6278
negHh	Smurf	FBgn0029006	1.138	0.786	0.091	0.1815	6692	8113	5044
negHh	Pp1alpha-96A	FBgn0003134	0.99	0.791	0.8387	0.016	9874	10433	7432
negHh	l(2)tid	FBgn0002174	0.968	0.792	0.7874	0.158	3992	4135	3018
negHh	Nedd8	FBgn0032725	1.069	0.802	0.5994	0.3627	3681	4230	2858
negHh	Roc1a	FBgn0025638	0.936	0.822	0.1427	0.389	7502	7468	5958
negHh	Cul3	FBgn0261268	1.078	0.826	0.3766	0.0736	7855	9018	6165
negHh	Ufd1-like	FBgn0036136	0.927	0.838	0.3641	0.3892	2430	2406	1962
negHh	Uba3	FBgn0263697	0.959	0.851	0.7771	0.4309	2395	2449	1960
negHh	Rack1	FBgn0020618	0.766	0.902	0.0458	0.29	221344	180045	190152
negHh	Sac1	FBgn0283500	0.965	0.904	0.618	0.4796	5605	5752	4841
negHh	wdb	FBgn0027492	1.209	0.927	0.0676	0.6991	14718	18942	13209
negHh	mts	FBgn0004177	1.148	0.945	0.1106	0.4906	33487	41043	30208
negHh	UbcE2M	FBgn0035853	0.948	1.038	0.6296	0.7736	6284	6351	6221
negHh	eff	FBgn0011217	1.04	1.038	0.6596	0.3256	52132	57613	51524
negHh	rdx	FBgn0264493	1.09	1.052	0.6199	0.8492	6484	7478	6653
negHh	CkIalpha	FBgn0015024	1.06	1.061	0.3733	0.4085	18432	20812	18648
negHh	sgg	FBgn0003371	1.343	1.099	0.0702	0.6755	13542	19377	14490
negHh	Npl4	FBgn0039348	1.022	1.111	0.7521	0.2589	4296	4675	4539
negHh	Hrs	FBgn0031450	1.163	1.13	0.5346	0.5735	6576	8032	7044
negHh	TER94	FBgn0286784	1.088	1.272	0.3176	0.059	32233	37444	39001
negHh	slmb	FBgn0283468	1.362	1.317	0.0876	0.0659	4214	6117	5278
negHh	Herc4	FBgn0035207	0.938	1.394	0.7038	0.1047	13610	13492	17960
negHh	Gβ13F	FBgn0001105	1.611	1.405	0.0589	0.1153	30231	51733	40764
negHh	Pka-C1	FBgn0000273	2.015	1.454	0.0134	0.2402	5695	12201	8095
negHh	Synj	FBgn0034691	2.511	1.663	0.0106	0.1369	5711	15215	9212
negHh	Nedd4	FBgn0259174	1.437	1.692	0.0642	0.0371	5511	8409	8889
negHh	sqh	FBgn0003514	1.632	1.788	0.2015	0.0884	19923	34025	33590
negHh	Gprk2	FBgn0261988	2.949	2.038	0.0208	0.0583	4470	13956	8747
negHh	flw	FBgn0000711	1.696	2.253	0.1157	0.0325	3343	5963	7167
negHh	Pp1-13C	FBgn0003132	1.301	2.467	0.6451	0.5808	11	29	72
negHh	Su(dx)	FBgn0003557	2.722	2.522	0.0255	0.0569	6563	18995	15982
negHh	krz	FBgn0040206	3.559	2.879	0.0391	0.0225	3383	12778	9287
negHh	HDAC1	FBgn0015805	1.081	4.064	0.7181	0.0229	7755	8933	30139
negHh	Sulf1	FBgn0040271	8.987	5.294	0.0225	0.0458	384	3643	2007
negHh	Pka-R1	FBgn0259243	4.458	7.012	0.1554	0.0295	5312	28210	36021
BMP	dpp	FBgn0000490	0.787	0.244	0.2194	0.0437	2500	2092	596
BMP	mav	FBgn0039914	0.491	0.41	0.1534	0.0793	1205	618	477
BMP	tkv	FBgn0003716	0.766	0.435	0.0603	0.0303	1649	1349	685
BMP	put	FBgn0003169	0.815	0.551	0.3414	0.0611	2750	2379	1432
BMP	Mad	FBgn0011648	0.994	0.717	0.97	0.0832	1551	1631	1058
BMP	shn	FBgn0003396	0.959	0.735	0.5746	0.4519	5340	5432	3973
BMP	wit	FBgn0024179	0.869	0.796	0.8557	0.7284	32	29	25
BMP	gbb	FBgn0024234	1.143	0.799	0.2433	0.0518	5482	6712	4172
BMP	sax	FBgn0003317	0.936	0.844	0.3632	0.0652	1687	1680	1355
posBMP	srw	FBgn0261952	0.163	0.115	0.1781	0.0621	15	2	0
posBMP	tok	FBgn0004885	0.552	0.305	0.2775	0.0938	231	130	63
posBMP	cv-d	FBgn0265048	1.123	0.387	0.6058	0.0414	32481	38497	12040
posBMP	magu	FBgn0262169	0.564	0.41	0.1693	0.0554	1458	859	562
posBMP	Ote	FBgn0266420	1.011	0.457	0.9775	0.1059	3821	3989	1659
posBMP	lqf	FBgn0028582	0.809	0.658	0.4233	0.1356	15178	12926	9438
posBMP	Pngl	FBgn0033050	0.913	0.673	0.3891	0.0321	11344	11070	7251
posBMP	faf	FBgn0005632	0.971	0.743	0.7951	0.1278	15546	16084	11071
posBMP	cv	FBgn0000394	1.168	0.796	0.1556	0.1363	3630	4511	2753
posBMP	cv-2	FBgn0000395	1.357	0.842	0.4285	0.6332	8205	11462	6571
posBMP	lili	FBgn0027539	1.26	1.074	0.1551	0.6634	948	1281	976
posBMP	cbt	FBgn0043364	1.305	1.113	0.0663	0.2805	3844	5343	4087
posBMP	cmpy	FBgn0037015	1.306	1.157	0.6449	0.7335	3	4	3
posBMP	tld	FBgn0003719	0.163	1.204	0.2538	0.8427	12	0	10
posBMP	Lis-1	FBgn0015754	1.365	1.568	0.0368	0.0677	5180	7511	7754
posBMP	sog	FBgn0003463	1.786	2.086	0.0429	0.1221	56	106	114
posBMP	dally	FBgn0263930	11.585	15.202	0.0602	0.0289	342	4056	4769
posBMP	Gli	FBgn0001987	46.435	27.167	0.006	0.0138	132	6531	3447
posBMP	nord	FBgn0050418	95.429	388.425	0.0587	0.036	6	686	1943
negBMP	fuss	FBgn0039932	0.206	0.201	0.1489	0.4501	214	51	105
negBMP	brk	FBgn0024250	0.352	0.294	0.0223	0.0502	2648	992	761
negBMP	Snoo	FBgn0085450	0.668	0.389	0.0586	0.095	2784	1979	1067
negBMP	Lpin	FBgn0263593	0.562	0.468	0.13	0.0499	4373	2574	1926
negBMP	kek5	FBgn0031016	0.36	0.518	0.261	0.3	1894	645	852
negBMP	fu	FBgn0001079	0.787	0.666	0.2226	0.065	1242	1035	785
negBMP	Dd	FBgn0029067	1.004	0.709	0.9797	0.0832	4051	4312	2719
negBMP	spartin	FBgn0037265	1.443	0.758	0.0502	0.0788	1523	2349	1102
negBMP	Smurf	FBgn0029006	1.138	0.786	0.091	0.1815	6692	8113	5044
negBMP	cv	FBgn0000394	1.168	0.796	0.1556	0.1363	3630	4511	2753
negBMP	PRL-1	FBgn0024734	0.901	0.846	0.4525	0.2532	16297	15635	13156
negBMP	CG7510	FBgn0036741	1.009	0.864	0.9151	0.3775	1397	1504	1162
negBMP	spict	FBgn0032451	1.004	0.872	0.9767	0.3021	1869	2004	1551
negBMP	Ube3a	FBgn0061469	1.029	0.883	0.8152	0.2107	5818	6404	4877
negBMP	IntS9	FBgn0036570	0.948	0.897	0.5493	0.2838	1638	1663	1402
negBMP	omd	FBgn0038168	0.808	0.943	0.1296	0.6242	1933	1667	1738
negBMP	ltl	FBgn0268063	0.402	1.071	0.3385	0.9275	57	21	51
negBMP	cmpy	FBgn0037015	1.306	1.157	0.6449	0.7335	3	4	3
negBMP	Tao	FBgn0031030	1.365	1.223	0.0516	0.4794	16512	23938	19824
negBMP	eIF4A	FBgn0001942	0.982	1.552	0.7594	0.017	133580	139516	197156
negBMP	Cul2	FBgn0032956	1.177	1.555	0.1943	0.0561	5604	7040	8347
negBMP	hiw	FBgn0030600	1.471	1.772	0.4468	0.238	77	115	123
negBMP	sog	FBgn0003463	1.786	2.086	0.0429	0.1221	56	106	114
negBMP	spin	FBgn0086676	2.075	2.345	0.0121	0.0411	9441	20861	21261
negBMP	Dad	FBgn0020493	2.079	2.408	0.1307	0.0848	506	1090	1175
negBMP	Fs	FBgn0259878	0.747	3.596	0.2811	0.2087	1	0	9
negBMP	MAN1	FBgn0034962	1.589	9.848	0.4217	0.0311	3029	5594	29287
negBMP	nord	FBgn0050418	95.429	388.425	0.0587	0.036	6	686	1943
p21	mbt	FBgn0025743	0.804	0.664	0.0863	0.0311	1873	1608	1185
p21	Pak3	FBgn0044826	1.733	1.55	0.0309	0.2129	13133	24180	19958
p21	Pak	FBgn0267698	1.54	2.746	0.0151	0.0525	4673	7651	12374
GCKs	Slik	FBgn0035001	0.864	0.675	0.3385	0.0694	43877	40012	28217
GCKs	hpo	FBgn0261456	0.891	0.795	0.3999	0.1183	4998	4760	3779
GCKs	GckIII	FBgn0266465	1.097	0.822	0.4332	0.143	5581	6502	4369
GCKs	Tao	FBgn0031030	1.365	1.223	0.0516	0.4794	16512	23938	19824
GCKs	fray	FBgn0023083	1.129	1.285	0.3891	0.1405	3950	4729	4845
GCKs	msn	FBgn0010909	1.456	1.323	0.3222	0.4208	25522	38585	32398
GCKs	hppy	FBgn0263395	2.398	2.298	0.01	0.0831	2479	6317	5539
