# Supplementary material for: mTOR signaling regulates demand-adapted hematopoiesis and metabolic reprogramming required for an effective cellular immune response in Drosophila melanogaster larvae
Source: PLoS Genet. 2026 Mar 24;22(3):e1012094. doi: 10.1371/journal.pgen.1012094 (PMC13038113; doi:10.1371/journal.pgen.1012094)
Supplement: S6 Table — (XLSX) [file pgen.1012094.s006.xlsx]

## Sheet: fly strains
Abbreviation	Construct	Source	Origin	Reference
w	w1118		Hultmark lab
wGD	w1118iso	SZ
wKK	y, w1118 ;P{attP,y+,w3`}	VDRC 60100
wSH	w1118;P{VDRCsh60200}attP40	VDRC 60200
attP2684A	y[1] v[1]; P{y[+t7.7]=CaryP}attP2	BL 36303
HH>	w1118; P{Hml-GAL4.Δ}2, P{UAS-2xEGFP}AH2; P{He-GAL4.Z}85, P{UAS-GFP.nls}8			Schmid et al. 2014, https://doi.org/10.1371/journal.pone.0102568
Me	w1118, P{MSNF9MO-mCherry}, P{eaterGFP}			Anderl et al. 2016, https://doi.org/10.1371/journal.ppat.1005746
MeHH	wGD, MSNF9MO-mCherry, eaterGFP; HmlΔ-GAL4; He-GAL4			Anderl et al. 2016, https://doi.org/10.1371/journal.ppat.1005746
mTorWT	y1 w* P{hsFLP}12; P{UAS-Tor.WT}III	BL 7012
mTorDN	y1 w* P{UAS-Tor.TED}II	BL 7013
mTorIR	y[1] sc[*] v[1]sev[21]; P{TRiP.HMS01114}attP2	BL 34639
raptorGD	w1118; P{GD5138}v13112/TSTL,Cy,Tb	VDRC v13112
raptorKK106419 or raptorKK	P{KK108260}VIE-260B	VDRC v106491
rictorSH33079 or rictorSH	P{VSH330709}attP40/TSTL, Cy,Tb	VDRC v330709
raptorKK106419, rictorSH3307	wGD; raptorKK106419, rictorSH3307/TSTL; +
Tsc1GD	w1118; P{GD11836}v22252/TM3	VDRC v22252
Tsc1KK	P{KK102605}VIE-260B	VDRC v110811
gigasGD6313 or gigGD	w1118 P{GD1454}v6314	VDRC v6314
gigKK	P{KK100646}VIE-260B	VDRC v103417
Tsc1KK110811; gigasGD6313	wGD; Tsc1KK110811; gigasGD6313
domeDN	P{UAS-domeΔTMCYT}3.1			Brown et al. 2001, https://doi.org/10.1016/s0960-9822(01)00524-3
StatIR	w1118; P{GD4492}v43866	VDRC v43866
hepIR	P{KK116295}v109277	VDRC v109277
bskIR	P{KK108156}VIE-260B	VDRC v104569
p38bIR	P{NIG.7393-1}	NIG-Fly 7393R-1
domeDN mTorWT	wGD; +; UAS-TorWT, UAS-domeΔTMCYT		H. Yang (Hultmark lab)
StatIR mTorWT	wGD; UAS-Stat92EGD43866; UAS-TorWT
hepIR mTorWT	wGD; UAS-hep KK116295; UAS-TorWT
bskIR mTorWT	w; UAS-bskKK108156; UAS-TorWT
p38bIR mTorWT	wGD; +; UAS-TorWT, UAS-p38bNIG.7393R-1
SZ - late European Drosophila stock center in Szeged
VDRC -Vienna Drosophila Resource Center
BL - Bloomington Drosophila Stock Center
NIG-Fly - Fly Stocks of National Institute of Genetics, Japan

## Sheet: fly crosses
Figure	Abbreviation	F1 Genotypes *in case of balanced constructs, the genotype used in the experiments is bolded	Parental Females	Parental Males
Fig 1, SFig 1, SFig 2	w x mTorWT	w/wGD; +; UAS-mTorWT	w; +; +	wGD/Y; +; UAS-mTorWT
		w/Y; +; UAS-mTorWT
	HH>mTorWT	w/wGD; HmlΔ-GAL4, UAS-2xEGFP/+; He-GAL4, UAS-GFPnls/UAS-mTorWT	w; HmlΔ-GAL4, UAS-2xEGFP; He-GAL4, UAS-GFPnls	wGD/Y; +; UAS-mTorWT
		w/Y; HmlΔ-GAL4, UAS-2xEGFP; He-GAL4, UAS-GFP/UAS-mTorWT
	MeHH>wGD	Me/wGD; HmlΔ-GAL4/+; He-GAL4 /+	Me; HmlΔ-GAL4; He-GAL4	wGD/Y; +; +
		Me/Y; HmlΔ-GAL4/+; He-GAL4 /+
	MeHH>mTorWT	Me/wGD; HmlΔ-GAL4/+; He-GAL4/UAS-mTorWT	Me; HmlΔ-GAL4; He-GAL4	wGD/Y; +; UAS-mTorWT
		Me/Y; HmlΔ-GAL4/+; He-GAL4/UAS-mTorWT
	MeHH>mTorDN	Me/wGD; HmlΔ-GAL4/+; He-GAL4/UAS-mTorTED	Me; HmlΔ-GAL4; He-GAL4	wGD/Y; +; UAS-mTorTED
		Me/Y; HmlΔ-GAL4/+; He-GAL4/UAS-mTorTED
	w x mTorDN	w/wGD; +; UAS-mTorTED	w; +; +	wGD/Y; +; UAS-mTorTED
		wGD/Y; +; UAS-mTorTED
	HH>mTorDN	w/wGD; HmlΔ-GAL4, UAS-2xEGFP/+; He-GAL4, UAS-GFPnls/UAS-mTorTED	w; HmlΔ-GAL4, UAS-2xEGFP; He-GAL4, UAS-GFPnls	wGD/Y; +; UAS-mTorTED
		w/Y; HmlΔ-GAL4, UAS-2xEGFP; He-GAL4, UAS-GFPnls/UAS-mTorTED
SFig 3	w x mTorIR	w/ attP2684A; +; UAS-mTorIR	w; +; +	attP2684A; /Y; +; UAS-mTorIR
		w/Y; +; UAS-mTorIR
	HH>mTorIR	w/ attP2684A; HmlΔ-GAL4, UAS-2xEGFP/+; He-GAL4, UAS-GFPnls/UAS-mTorIR	w; HmlΔ-GAL4, UAS-2xEGFP; He-GAL4, UAS-GFPnls	attP2684A; /Y; +; UAS-mTorIR
		w/Y; HmlΔ-GAL4, UAS-2xEGFP; He-GAL4, UAS-GFP/UAS-mTorIR
	MeHH>attP2684A	Me/ attP2684A; HmlΔ-GAL4/+; He-GAL4 /+	Me; HmlΔ-GAL4; He-GAL4	attP2684A /Y; +; +
		Me/Y; HmlΔ-GAL4/+; He-GAL4 /+
	MeHH>mTorIR	Me/ attP2684A; HmlΔ-GAL4/+; He-GAL4/UAS-mTorIR	Me; HmlΔ-GAL4; He-GAL4	attP2684A /Y; +; UAS-mTorIR
		Me/Y; HmlΔ-GAL4/+; He-GAL4/UAS-mTorIR
Fig 2	Me x Tsc1KK110811; gigasGD6313	Me/wGD; +/UAS-Tsc1KK110811; +/UAS-gigGD6313	Me; +; +	wGD/Y; UAS-Tsc1KK110811; UAS-gigGD6313
		Me/Y; +/UAS-Tsc1KK110811; +/UAS-gigGD6313
	MeHH> Tsc1KK110811; gigasGD6313	Me/wGD; HmlΔ-GAL4/UAS-Tsc1KK110811; He-GAL4/UAS-gigGD6313	Me; HmlΔ-GAL4; He-GAL4
		Me/Y; HmlΔ-GAL4/UAS-Tsc1KK110811; He-GAL4/UAS-gigGD6313
	w x Tsc1KK110811; gigasGD6313	w; +/UAS-Tsc1KK110811; +/UAS-gigGD6313	w; +; +	wGD/Y; UAS-Tsc1KK110811; UAS-gigGD6313
		w/Y; +/UAS-Tsc1KK110811; +/UAS-gigGD6313
	HH> Tsc1KK110811; gigasGD6313	w/wGD; HmlΔ-GAL4, UAS-2xEGFP/UAS-Tsc1KK110811; He-GAL4, UAS-GFPnls/UAS-gigGD6313	w; HmlΔ-GAL4, UAS-2xEGFP; He-GAL4, UAS-GFPnls
		w/Y; HmlΔ-GAL4, UAS-2xEGFP/UAS-Tsc1KK110811; He-GAL4, UAS-GFPnls/UAS-gigGD6313
SFig 4	MeHH>wKK	Me/wKK; HmlΔ-GAL4/+; He-GAL4/+	Me; HmlΔ-GAL4; He-GAL4	wKK; +; +
		Me/Y; HmlΔ-GAL4/+; He-GAL4/+
	MeHH>Tsc1KK	Me/wKK; HmlΔ-GAL4/UAS-Tsc1KK110811; He-GAL4 /+	Me; HmlΔ-GAL4; He-GAL4	wKK/Y; UAS-Tsc1KK110811; +
		Me/Y; HmlΔ-GAL4/UAS-Tsc1KK110811; He-GAL4 /+
	w x Tsc1GD	w/wGD; +/+; +/UAS-Tsc1GD22252	w; +; +	wGD; +; UAS-Tsc1GD22252/TM6B, Tb1
		w/wGD; +/+; +/TM6B, Tb1
		w/Y; +/+; +/UAS-Tsc1GD22252
		w/Y; +/+; +/TM6B, Tb1
	HH>Tsc1GD	w/wGD; HmlΔ-GAL4, UAS-2xEGFP/+; He-GAL4, UAS-GFPnls /UAS-Tsc1GD22252	w; HmlΔ-GAL4, UAS-2xEGFP; He-GAL4, UAS-GFPnls	wGD; +; UAS-Tsc1GD22252/TM6B, Tb1
		w/wGD; HmlΔ-GAL4, UAS-2xEGFP/+; He-GAL4, UAS-GFPnls /TM6B, Tb1
		w/Y; HmlΔ-GAL4, UAS-2xEGFP/+; He-GAL4, UAS-GFPnls /UAS-Tsc1GD22252
		w/Y; HmlΔ-GAL4, UAS-2xEGFP/+; He-GAL4, UAS-GFPnls /TM6B, Tb1
	w x Tsc1KK	w/wKK; +/UAS-Tsc1KK110811; +/+	w; +; +	wKK/Y; UAS-Tsc1KK110811; +
		w/Y; +/UAS-Tsc1KK110811; +/+
	HH > Tsc1KK	w/wKK; HmlΔ-GAL4, UAS-2xEGFP/UAS-Tsc1KK110811; He-GAL4, UAS-GFPnls /+	w; +; +	wKK/Y; UAS-Tsc1KK110811; +
		w/Y; HmlΔ-GAL4, UAS-2xEGFP/UAS-Tsc1KK110811;He-GAL4, UAS-GFPnls /+
SFig 5	MeHH>gigGD	Me/wGD; HmlΔ-GAL4/+; He-GAL4/UAS-gigGD6313	Me; HmlΔ-GAL4; He-GAL4	wGD/Y; +; UAS-gigGD6313
		Me/Y; HmlΔ-GAL4/+; He-GAL4/UAS-gigGD6313
	w x gigGD	w/wGD; +/+; +/UAS-gigGD6313	w; +; +	wGD/Y; +; UAS-gigGD6313
		w/Y; +/+; +/UAS-gigGD6313
	HH>gigGD	w/wGD; HmlΔ-GAL4, UAS-2xEGFP/+; He-GAL4, UAS-GFPnls/UAS-gigGD6313	w; HmlΔ-GAL4, UAS-2xEGFP; He-GAL4, UAS-GFPnls	wGD/Y; +; UAS-gigGD6313
		w/Y; HmlΔ-GAL4, UAS-2xEGFP/+; He-GAL4, UAS-GFPnls/UAS-gigGD6313
	MeHH>wKK	Me/wKK; HmlΔ-GAL4/+; He-GAL4/+	Me; HmlΔ-GAL4; He-GAL4	wKK; +; +
		Me/Y; HmlΔ-GAL4/+; He-GAL4/+
	MeHH>gigKK	Me/wKK; HmlΔ-GAL4/UAS-gigKK103417; He-GAL4 /+	Me; HmlΔ-GAL4; He-GAL4	wKK/Y; UAS-gigKK103417; +
		Me/Y; HmlΔ-GAL4/UAS-gigKK103417; He-GAL4 /+
	w x gigKK	w/wKK; +/UAS-gigKK103417; +/+	w; +; +	wKK/Y; UAS-gigKK103417; +
		w/Y; +/UAS-gigKK103417; +/+
	HH>gigKK	w/wKK; HmlΔ-GAL4, UAS-2xEGFP/UAS-gigKK; He-GAL4, UAS-GFPnls/+	w; HmlΔ-GAL4, UAS-2xEGFP; He-GAL4, UAS-GFPnls	wKK/Y; UAS-gigKK103417; +	HH> gigKK is lethal
		w/Y; HmlΔ-GAL4, UAS-2xEGFP/UAS-gigKK; He-GAL4, UAS-GFPnls/+
Fig 3	Me x raptorKK106419, rictorSH33079	Me/wGD; +/UAS-raptorKK106419, UAS-rictorSH33079; +/+	Me; +; +	w/Y; UAS-raptorKK106419, UAS-rictorSH33079/TSTL, Cy1, Tb1; +
		Me/wGD; +/TSTL, Cy1, Tb1; +/+
		Me/Y; +/UAS-raptorKK106419, UAS-rictorSH33079; +/+
		Me/Y; +/TSTL, Cy1, Tb1; +/+
	MeHH>raptorKK106419, rictorSH33079	Me/wGD; HmlΔ-GAL4/UAS-raptorKK106419, UAS-rictorSH33079; He-GAL4/+	Me; HmlΔ-GAL4; He-GAL4	w/Y; UAS-raptorKK106419, UAS-rictorSH33079/TSTL, Cy1, Tb1; +
		Me/wGD; HmlΔ-GAL4/TSTL, Cy1, Tb1; He-GAL4/+
		Me/Y; HmlΔ-GAL4/UAS-raptorKK106419, UAS-rictorSH33079; He-GAL4/+
		Me/Y; HmlΔ-GAL4/TSTL, Cy1, Tb1; He-GAL4/+
	w x raptorKK, rictorSH	w/wGD; HmlΔ-GAL4/UAS-raptorKK106419, UAS-rictorSH33079; He-GAL4/+	w; +; +	w/Y; UAS-raptorKK106419, UAS-rictorSH33079/TSTL, Cy1, Tb1; +
		w/wGD; HmlΔ-GAL4/TSTL, Cy1, Tb1; He-GAL4/+
		w/Y; HmlΔ-GAL4/UAS-raptorKK106419, UAS-rictorSH33079; He-GAL4/+
		w/Y; HmlΔ-GAL4/TSTL, Cy1, Tb1; He-GAL4/+
	HH>raptorKK, rictorSH	w/wGD; HmlΔ-GAL4, UAS-2xEGFP /UAS-raptorKK106419, UAS-rictorSH33079; He-GAL4, UAS-GFPnls /+	w; HmlΔ-GAL4, UAS-2xEGFP; He-GAL4, UAS-GFPnls	w/Y; UAS-raptorKK106419, UAS-rictorSH33079/TSTL, Cy1, Tb1; +
		w/wGD; HmlΔ-GAL4, UAS-2xEGFP /TSTL, Cy1, Tb1; He-GAL4, UAS-GFPnls /+
		w/Y; HmlΔ-GAL4, UAS-2xEGFP /UAS-raptorKK106419, UAS-rictorSH33079; He-GAL4,UAS-GFPnls /+
		w/Y; HmlΔ-GAL4/TSTL, Cy1, Tb1; He-GAL4, UAS-GFPnls /+
SFig 6	MeHH>raptorGD	Me/wGD; HmlΔ-GAL4/UAS-raptorGD13112; He-GAL4/+	Me; HmlΔ-GAL4; He-GAL4	wGD/Y; UAS-raptorGD13112/ TSTL, Cy1, Tb1; +
		Me/wGD; HmlΔ-GAL4/TSTL, Cy1, Tb1; He-GAL4/+
		Me/Y; HmlΔ-GAL4/UAS-raptorGD13112; He-GAL4/+
		Me/Y; HmlΔ-GAL4/TSTL, Cy1, Tb1; He-GAL4/+
	MeHH>raptorKK	Me/wKK; HmlΔ-GAL4/UAS-raptorKK106491; He-GAL4/+	Me; HmlΔ-GAL4; He-GAL4	wKK/Y; UAS-raptorKK106491; +
		Me/Y; HmlΔ-GAL4/UAS-raptorKK106491; He-GAL4/+
	MeHH>wSH	Me/wSH; HmlΔ-GAL4/+; He-GAL4/+	Me; HmlΔ-GAL4; He-GAL4	wSH/Y; +; +
		Me/Y; HmlΔ-GAL4/+; He-GAL4/+
	MeHH>rictorSH	Me/wSH; HmlΔ-GAL4/UAS-rictorSH33079; He-GAL4/+	Me; HmlΔ-GAL4; He-GAL4	wSH/Y; UAS-rictorSH33079/TSTL, Cy1, Tb1; +
		Me/wSH; HmlΔ-GAL4/TSTL, Cy1, Tb1; He-GAL4/+
		Me/Y; HmlΔ-GAL4/UAS-rictorSH33079; He-GAL4/+
		Me/Y; HmlΔ-GAL4/TSTL, Cy1, Tb1; He-GAL4/+
	HH>raptorGD	w/wGD; HmlΔ-GAL4, UAS-2xEGFP/UAS-raptorGD; He-GAL4, UAS-GFPnls/+	w; HmlΔ-GAL4, UAS-2xEGFP; He-GAL4, UAS-GFPnls	wGD/Y; UAS-raptorGD/TSTL, Cy1, Tb1;+
		w/wGD; HmlΔ-GAL4, UAS-2xEGFP/+/TSTL, Cy1, Tb1; He-GAL4, UAS-GFPnls/+
		w/Y; HmlΔ-GAL4, UAS-2xEGFP/UAS-raptorGD; He-GAL4, UAS-GFPnls/+
		w/Y; HmlΔ-GAL4, UAS-2xEGFP/+/TSTL, Cy1, Tb1; He-GAL4, UAS-GFPnls/+
	w x raptorGD	w/wGD; +/UAS-raptorGD; +/+	w; +; +	wGD/Y; UAS-raptorGD/TSTL, Cy1, Tb1;+
		w/wGD; +/TSTL, Cy1, Tb1; +/+
		w/Y; +/UAS-raptorGD; +/+
		w/Y; +/TSTL, Cy1, Tb1; +/+
	w x raptorKK	w/wKK; +/UAS-raptorKK; +/+	w; +; +	wKK/Y;UAS-raptorKK;+
		w/Y; +/UAS-raptorKK; +/+
	HH>raptorKK	w/wKK; HmlΔ-GAL4, UAS-2xEGFP/UAS-raptorKK; He-GAL4, UAS-GFPnls/+	w; HmlΔ-GAL4, UAS-2xEGFP; He-GAL4, UAS-GFPnls	wKK/Y; UAS-raptorKK;+
		w/Y; HmlΔ-GAL4, UAS-2xEGFP/UAS-raptorKK; He-GAL4, UAS-GFPnls/+
	w x rictorSH	w/wSH; +/UAS-rictorSH33079; +/+	w; +; +	wSH/Y; UAS-rictorSH33079/TSTL, Cy1, Tb1; +
		w/wSH; +/TSTL, Cy1, Tb1; +/+
		w/Y; +/UAS; rictorSH33079; +/+
		w/Y; +/TSTL, Cy1, Tb1; +/+
	HH>rictorSH	w/wSH; HmlΔ-GAL4, UAS-2xEGFP/UAS-rictorSH33079; He-GAL4, UAS-GFPnls/+	w; HmlΔ-GAL4, UAS-2xEGFP; He-GAL4, UAS-GFPnls	wSH/Y; UAS-rictorSH33079/TSTL, Cy1, Tb1; +
		w/wSH; HmlΔ-GAL4, UAS-2xEGFP/TSTL, Cy1, Tb1; He-GAL4, UAS-GFPnls/+
		w/Y; HmlΔ-GAL4, UAS-2xEGFP/UAS-rictorSH33079; He-GAL4, UAS-GFPnls/+
		w/Y; HmlΔ-GAL4, UAS-2xEGFP/ TSTL, Cy1, Tb1; He-GAL4, UAS-GFPnls/+
Fig 8	Me x mTorWT domeDN	Me/wGD; +/+; +/UAS-mTorWT, UAS-domeΔTMCYT	Me; +; +	wGD/Y; +; UAS-mTorWT, UAS-domeΔTMCYT
		Me/Y; +/+; +/UAS-mTorWT, UAS-domeΔTMCYT
	MeHH>mTorWT domeDN	Me/wGD; HmlΔ-GAL4/+; He-GAL4/UAS-mTorWT, UAS-domeΔTMCYT	Me; HmlΔ-GAL4; He-GAL4	wGD/Y; +; UAS-mTorWT, UAS-domeΔTMCYT
		Me/Y; HmlΔ-GAL4/+; He-GAL4/UAS-TorWT, UAS-domeΔTMCYT
	Me x StatIR mTorWT	Me/wGD; +/UAS-Stat92EGD43866; +/UAS-mTorWT	Me; +; +	wGD/Y; UAS-Stat92EGD43866; UAS-mTorWT
		Me/Y; +/UAS-Stat92EGD43866; +/UAS-mTorWT
	MeHH> StatIR mTorWT	Me/wGD; HmlΔ-GAL4/UAS-Stat92EGD43866; He-GAL4/UAS-mTorWT	Me; HmlΔ-GAL4; He-GAL4	wGD/Y; UAS-Stat92EGD43866; UAS-mTorWT
		Me/Y; HmlΔ-GAL4/UAS-Stat92EGD43866; He-GAL4/UAS-mTorWT
	Me x hepIR mTorWT	Me/wGD; +/ UAS-hepKK109277; +/UAS-mTorWT	Me; +; +	wGD/Y; UAS-hepKK109277; UAS-mTorWT
		Me/Y; +/ UAS-hepKK109277; +/UAS-mTorWT
	MeHH> hepIR mTorWT	Me/wGD; HmlΔ-GAL4/ UAS-hepKK109277; He-GAL4/UAS-mTorWT	Me; HmlΔ-GAL4; He-GAL4	wGD/Y; UAS-hepKK109277; UAS-mTorWT
		Me/Y; HmlΔ-GAL4/ UAS-hepKK109277; He-GAL4/UAS-mTorWT
	Me x mTorWT bskIR	Me/wGD; +/UAS-bskKK108156; +/UAS-mTorWT	Me; +; +	wGD/Y; UAS-bskKK108156; UAS-mTorWT
		Me/Y; +/UAS-bskKK108156; +/UAS-mTorWT
	MeHH>mTorWT bskIR	Me/wGD; HmlΔ-GAL4/UAS-bskKK108156; He-GAL4/UAS-mTorWT	Me; HmlΔ-GAL4; He-GAL4	wGD/Y; UAS-bskKK108156; UAS-mTorWT
		Me/Y; HmlΔ-GAL4/UAS-bskKK108156; He-GAL4/UAS-mTorWT
	Me x mTorWT p38bIR	Me/wGD; +/+; +/UAS-mTorWT, UAS-p38bNIG.7393R-1	Me; +; +	wGD/Y; +; UAS-mTorWT, UAS-p38bNIG.7393R-1
		Me/Y; +/+; +/UAS-mTorWT, UAS-p38bNIG.7393R-1
	MeHH>mTorWT p38bIR	Me/wGD; HmlΔ-GAL4/+; He-GAL4/UAS-mTorWT, UAS-p38bNIG.7393R-1	Me; HmlΔ-GAL4; He-GAL4	wGD/Y; +; UAS-mTorWT, UAS-p38bNIG.7393R-1
		Me/Y; HmlΔ-GAL4/+; He-GAL4/UAS-mTorWT, UAS-p38bNIG.7393R-1
