# Supplementary material for: mTOR signaling regulates demand-adapted hematopoiesis and metabolic reprogramming required for an effective cellular immune response in Drosophila melanogaster larvae
Source: PLoS Genet. 2026 Mar 24;22(3):e1012094. doi: 10.1371/journal.pgen.1012094 (PMC13038113; doi:10.1371/journal.pgen.1012094)
Supplement: S7 Table — (XLSX) [file pgen.1012094.s007.xlsx]

## Sheet: Fig1A
cross	larvae with nodules	larvae without nodules	total larvae	larvae with nodules (%)	average larvae with nodules (%)
w x mTorWT	0	30	30	0	0.7
w x mTorWT	0	55	55	0
w x mTorWT	0	25	25	0
w x mTorWT	1	25	26	3.8
HH>mTorWT	35	28	63	56	41
HH>mTorWT	19	45	64	30
HH>mTorWT	31	37	68	46
HH>mTorWT	25	46	71	35

## Sheet: Fig1B
cross	mTor/mRpS24 expression ratio
w x mTorWT	0.034674
w x mTorWT	0.0460709
w x mTorWT	0.0392817
HH>mTorWT_no nodules	96.3358
HH>mTorWT_no nodules	86.5223
HH>mTorWT_no nodules	100.427
HH>mTorWT_nodules	77.4396
HH>mTorWT_nodules	58.6883
HH>mTorWT_nodules	47.0134

## Sheet: Fig1C
cross	living parasites	killed parasites	total number of analysed Drosophila larvae	killed parasites (%)	average killed parasites (%)
HH>mTorWT	22	79	101	78	80
HH>mTorWT	26	77	103	75
HH>mTorWT	13	88	101	87
w x mTorWT	48	61	109	56	53.3546
w x mTorWT	56	47	103	46
w x mTorWT	42	59	101	58
HH>mTorDN	47	4	51	8	8.49673
HH>mTorDN	43	7	50	14
HH>mTorDN	50	2	52	4
w x mTorDN	32	14	46	30	32
w x mTorDN	36	13	49	27
w x mTorDN	32	20	52	38

## Sheet: Fig1D total hc
cross	status	counts
MeHH>wGD	uninfected	2153
MeHH>wGD	uninfected	2787
MeHH>wGD	uninfected	4300
MeHH>wGD	uninfected	3023
MeHH>wGD	uninfected	1713
MeHH>wGD	uninfected	2887
MeHH>wGD	uninfected	1410
MeHH>wGD	uninfected	2343
MeHH>wGD	uninfected	757
MeHH>wGD	uninfected	1917
MeHH>wGD	uninfected	4360
MeHH>wGD	uninfected	3913
MeHH>wGD	uninfected	3640
MeHH>wGD	uninfected	1137
MeHH>wGD	uninfected	940
MeHH>wGD	uninfected	1307
MeHH>wGD	uninfected	557
MeHH>wGD	uninfected	3037
MeHH>wGD	uninfected	5047
MeHH>wGD	uninfected	3340
MeHH>wGD	uninfected	1477
MeHH>wGD	uninfected	1190
MeHH>wGD	uninfected	2263
MeHH>wGD	uninfected	1363
MeHH>wGD	uninfected	1513
MeHH>wGD	uninfected	920
MeHH>wGD	uninfected	2667
MeHH>wGD	uninfected	3847
MeHH>wGD	uninfected	2810
MeHH>wGD	uninfected	3637
MeHH>wGD	uninfected	3197
MeHH>mTorWT	uninfected	3963
MeHH>mTorWT	uninfected	1770
MeHH>mTorWT	uninfected	2810
MeHH>mTorWT	uninfected	7777
MeHH>mTorWT	uninfected	5593
MeHH>mTorWT	uninfected	5367
MeHH>mTorWT	uninfected	3230
MeHH>mTorWT	uninfected	3303
MeHH>mTorWT	uninfected	2167
MeHH>mTorWT	uninfected	1320
MeHH>mTorWT	uninfected	1403
MeHH>mTorWT	uninfected	4257
MeHH>mTorWT	uninfected	2313
MeHH>mTorWT	uninfected	8317
MeHH>mTorWT	uninfected	8687
MeHH>mTorWT	uninfected	2027
MeHH>mTorWT	uninfected	3830
MeHH>mTorWT	uninfected	8203
MeHH>mTorWT	uninfected	5153
MeHH>mTorWT	uninfected	1633
MeHH>mTorWT	uninfected	1887
MeHH>mTorWT	uninfected	1227
MeHH>mTorWT	uninfected	2217
MeHH>mTorWT	uninfected	1547
MeHH>mTorWT	uninfected	4273
MeHH>mTorWT	uninfected	2647
MeHH>mTorWT	uninfected	1533
MeHH>mTorWT	uninfected	3657
MeHH>mTorWT	uninfected	2777
MeHH>mTorWT	uninfected	2943
MeHH>mTorWT	uninfected	2187
MeHH>mTorWT	uninfected	1833
MeHH>mTorWT	uninfected	1180
MeHH>mTorWT	uninfected	1097
MeHH>mTorWT	uninfected	1133
MeHH>mTorWT	uninfected	1450
MeHH>mTorWT	uninfected	1323
MeHH>mTorWT	uninfected	460
MeHH>mTorWT	uninfected	2400
MeHH>mTorWT	uninfected	707
MeHH>mTorWT	uninfected	6060
MeHH>mTorWT	uninfected	3707
MeHH>mTorWT	uninfected	12567
MeHH>mTorWT	uninfected	6367
MeHH>mTorWT	uninfected	8397
MeHH>mTorWT	uninfected	8857
MeHH>mTorWT	uninfected	11720
MeHH>mTorWT	uninfected	8007
MeHH>mTorWT	uninfected	9270
MeHH>mTorWT	uninfected	19593
MeHH>mTorWT	uninfected	1210
MeHH>mTorWT	uninfected	2137
MeHH>mTorWT	uninfected	2243
MeHH>mTorWT	uninfected	1417
MeHH>mTorWT	uninfected	1117
MeHH>mTorWT	uninfected	1060
MeHH>mTorWT	uninfected	5517
MeHH>mTorWT	uninfected	4437
MeHH>mTorWT	uninfected	3110
MeHH>mTorWT	uninfected	13407
MeHH>mTorWT	uninfected	7717
MeHH>mTorWT	uninfected	7537
MeHH>mTorWT	uninfected	13800
MeHH>mTorWT	uninfected	4513
MeHH>mTorDN	uninfected	233
MeHH>mTorDN	uninfected	203
MeHH>mTorDN	uninfected	250
MeHH>mTorDN	uninfected	220
MeHH>mTorDN	uninfected	127
MeHH>mTorDN	uninfected	337
MeHH>mTorDN	uninfected	253
MeHH>mTorDN	uninfected	420
MeHH>mTorDN	uninfected	177
MeHH>mTorDN	uninfected	337
MeHH>mTorDN	uninfected	810
MeHH>mTorDN	uninfected	327
MeHH>mTorDN	uninfected	457
MeHH>mTorDN	uninfected	1687
MeHH>mTorDN	uninfected	1240
MeHH>mTorDN	uninfected	407
MeHH>mTorDN	uninfected	503
MeHH>mTorDN	uninfected	257
MeHH>mTorDN	uninfected	2790
MeHH>mTorDN	uninfected	1553
MeHH>mTorDN	uninfected	230
MeHH>mTorDN	uninfected	1750
MeHH>mTorDN	uninfected	1723
MeHH>mTorDN	uninfected	610
MeHH>mTorDN	uninfected	247
MeHH>mTorDN	uninfected	983
MeHH>mTorDN	uninfected	1883
MeHH>mTorDN	uninfected	297
MeHH>mTorDN	uninfected	237

## Sheet: Fig1D differential hc
cross	status	cell type	counts
MeHH>mTorDN	uninfected	pc	103
MeHH>mTorDN	uninfected	pc	147
MeHH>mTorDN	uninfected	pc	190
MeHH>mTorDN	uninfected	pc	120
MeHH>mTorDN	uninfected	pc	100
MeHH>mTorDN	uninfected	pc	260
MeHH>mTorDN	uninfected	pc	243
MeHH>mTorDN	uninfected	pc	363
MeHH>mTorDN	uninfected	pc	103
MeHH>mTorDN	uninfected	pc	277
MeHH>mTorDN	uninfected	pc	610
MeHH>mTorDN	uninfected	pc	220
MeHH>mTorDN	uninfected	pc	433
MeHH>mTorDN	uninfected	pc	1307
MeHH>mTorDN	uninfected	pc	913
MeHH>mTorDN	uninfected	pc	283
MeHH>mTorDN	uninfected	pc	413
MeHH>mTorDN	uninfected	pc	143
MeHH>mTorDN	uninfected	pc	1797
MeHH>mTorDN	uninfected	pc	1133
MeHH>mTorDN	uninfected	pc	140
MeHH>mTorDN	uninfected	pc	1330
MeHH>mTorDN	uninfected	pc	1303
MeHH>mTorDN	uninfected	pc	417
MeHH>mTorDN	uninfected	pc	103
MeHH>mTorDN	uninfected	pc	833
MeHH>mTorDN	uninfected	pc	1493
MeHH>mTorDN	uninfected	pc	133
MeHH>mTorDN	uninfected	pc	157
MeHH>mTorWT	uninfected	pc	2983
MeHH>mTorWT	uninfected	pc	153
MeHH>mTorWT	uninfected	pc	2463
MeHH>mTorWT	uninfected	pc	53
MeHH>mTorWT	uninfected	pc	1007
MeHH>mTorWT	uninfected	pc	1840
MeHH>mTorWT	uninfected	pc	540
MeHH>mTorWT	uninfected	pc	80
MeHH>mTorWT	uninfected	pc	487
MeHH>mTorWT	uninfected	pc	420
MeHH>mTorWT	uninfected	pc	447
MeHH>mTorWT	uninfected	pc	1090
MeHH>mTorWT	uninfected	pc	493
MeHH>mTorWT	uninfected	pc	7687
MeHH>mTorWT	uninfected	pc	2370
MeHH>mTorWT	uninfected	pc	1250
MeHH>mTorWT	uninfected	pc	1987
MeHH>mTorWT	uninfected	pc	4710
MeHH>mTorWT	uninfected	pc	910
MeHH>mTorWT	uninfected	pc	307
MeHH>mTorWT	uninfected	pc	583
MeHH>mTorWT	uninfected	pc	240
MeHH>mTorWT	uninfected	pc	1387
MeHH>mTorWT	uninfected	pc	907
MeHH>mTorWT	uninfected	pc	2413
MeHH>mTorWT	uninfected	pc	1390
MeHH>mTorWT	uninfected	pc	1387
MeHH>mTorWT	uninfected	pc	3397
MeHH>mTorWT	uninfected	pc	2423
MeHH>mTorWT	uninfected	pc	2343
MeHH>mTorWT	uninfected	pc	1107
MeHH>mTorWT	uninfected	pc	950
MeHH>mTorWT	uninfected	pc	380
MeHH>mTorWT	uninfected	pc	190
MeHH>mTorWT	uninfected	pc	617
MeHH>mTorWT	uninfected	pc	143
MeHH>mTorWT	uninfected	pc	487
MeHH>mTorWT	uninfected	pc	220
MeHH>mTorWT	uninfected	pc	1797
MeHH>mTorWT	uninfected	pc	503
MeHH>mTorWT	uninfected	pc	77
MeHH>mTorWT	uninfected	pc	2790
MeHH>mTorWT	uninfected	pc	640
MeHH>mTorWT	uninfected	pc	770
MeHH>mTorWT	uninfected	pc	253
MeHH>mTorWT	uninfected	pc	300
MeHH>mTorWT	uninfected	pc	727
MeHH>mTorWT	uninfected	pc	67
MeHH>mTorWT	uninfected	pc	87
MeHH>mTorWT	uninfected	pc	3287
MeHH>mTorWT	uninfected	pc	1027
MeHH>mTorWT	uninfected	pc	1043
MeHH>mTorWT	uninfected	pc	1603
MeHH>mTorWT	uninfected	pc	1140
MeHH>mTorWT	uninfected	pc	700
MeHH>mTorWT	uninfected	pc	807
MeHH>mTorWT	uninfected	pc	4180
MeHH>mTorWT	uninfected	pc	2767
MeHH>mTorWT	uninfected	pc	120
MeHH>mTorWT	uninfected	pc	1677
MeHH>mTorWT	uninfected	pc	770
MeHH>mTorWT	uninfected	pc	210
MeHH>mTorWT	uninfected	pc	7793
MeHH>mTorWT	uninfected	pc	613
MeHH>wGD	uninfected	pc	2063
MeHH>wGD	uninfected	pc	2697
MeHH>wGD	uninfected	pc	4173
MeHH>wGD	uninfected	pc	2930
MeHH>wGD	uninfected	pc	1330
MeHH>wGD	uninfected	pc	2737
MeHH>wGD	uninfected	pc	880
MeHH>wGD	uninfected	pc	2267
MeHH>wGD	uninfected	pc	690
MeHH>wGD	uninfected	pc	1830
MeHH>wGD	uninfected	pc	4047
MeHH>wGD	uninfected	pc	3743
MeHH>wGD	uninfected	pc	3453
MeHH>wGD	uninfected	pc	1027
MeHH>wGD	uninfected	pc	860
MeHH>wGD	uninfected	pc	1223
MeHH>wGD	uninfected	pc	493
MeHH>wGD	uninfected	pc	2893
MeHH>wGD	uninfected	pc	4903
MeHH>wGD	uninfected	pc	3107
MeHH>wGD	uninfected	pc	1383
MeHH>wGD	uninfected	pc	1160
MeHH>wGD	uninfected	pc	2173
MeHH>wGD	uninfected	pc	1217
MeHH>wGD	uninfected	pc	1400
MeHH>wGD	uninfected	pc	873
MeHH>wGD	uninfected	pc	2500
MeHH>wGD	uninfected	pc	3683
MeHH>wGD	uninfected	pc	2683
MeHH>wGD	uninfected	pc	3397
MeHH>wGD	uninfected	pc	2997
MeHH>mTorDN	uninfected	lb	107
MeHH>mTorDN	uninfected	lb	57
MeHH>mTorDN	uninfected	lb	50
MeHH>mTorDN	uninfected	lb	97
MeHH>mTorDN	uninfected	lb	20
MeHH>mTorDN	uninfected	lb	53
MeHH>mTorDN	uninfected	lb	10
MeHH>mTorDN	uninfected	lb	47
MeHH>mTorDN	uninfected	lb	70
MeHH>mTorDN	uninfected	lb	57
MeHH>mTorDN	uninfected	lb	153
MeHH>mTorDN	uninfected	lb	93
MeHH>mTorDN	uninfected	lb	13
MeHH>mTorDN	uninfected	lb	363
MeHH>mTorDN	uninfected	lb	307
MeHH>mTorDN	uninfected	lb	117
MeHH>mTorDN	uninfected	lb	77
MeHH>mTorDN	uninfected	lb	107
MeHH>mTorDN	uninfected	lb	963
MeHH>mTorDN	uninfected	lb	400
MeHH>mTorDN	uninfected	lb	87
MeHH>mTorDN	uninfected	lb	387
MeHH>mTorDN	uninfected	lb	400
MeHH>mTorDN	uninfected	lb	173
MeHH>mTorDN	uninfected	lb	117
MeHH>mTorDN	uninfected	lb	130
MeHH>mTorDN	uninfected	lb	363
MeHH>mTorDN	uninfected	lb	157
MeHH>mTorDN	uninfected	lb	67
MeHH>mTorWT	uninfected	lb	130
MeHH>mTorWT	uninfected	lb	1187
MeHH>mTorWT	uninfected	lb	307
MeHH>mTorWT	uninfected	lb	5950
MeHH>mTorWT	uninfected	lb	3480
MeHH>mTorWT	uninfected	lb	2507
MeHH>mTorWT	uninfected	lb	1823
MeHH>mTorWT	uninfected	lb	1813
MeHH>mTorWT	uninfected	lb	1353
MeHH>mTorWT	uninfected	lb	473
MeHH>mTorWT	uninfected	lb	627
MeHH>mTorWT	uninfected	lb	757
MeHH>mTorWT	uninfected	lb	627
MeHH>mTorWT	uninfected	lb	387
MeHH>mTorWT	uninfected	lb	4043
MeHH>mTorWT	uninfected	lb	567
MeHH>mTorWT	uninfected	lb	970
MeHH>mTorWT	uninfected	lb	2667
MeHH>mTorWT	uninfected	lb	3337
MeHH>mTorWT	uninfected	lb	903
MeHH>mTorWT	uninfected	lb	877
MeHH>mTorWT	uninfected	lb	453
MeHH>mTorWT	uninfected	lb	693
MeHH>mTorWT	uninfected	lb	340
MeHH>mTorWT	uninfected	lb	1117
MeHH>mTorWT	uninfected	lb	997
MeHH>mTorWT	uninfected	lb	97
MeHH>mTorWT	uninfected	lb	100
MeHH>mTorWT	uninfected	lb	273
MeHH>mTorWT	uninfected	lb	513
MeHH>mTorWT	uninfected	lb	93
MeHH>mTorWT	uninfected	lb	167
MeHH>mTorWT	uninfected	lb	23
MeHH>mTorWT	uninfected	lb	43
MeHH>mTorWT	uninfected	lb	7
MeHH>mTorWT	uninfected	lb	23
MeHH>mTorWT	uninfected	lb	50
MeHH>mTorWT	uninfected	lb	90
MeHH>mTorWT	uninfected	lb	57
MeHH>mTorWT	uninfected	lb	33
MeHH>mTorWT	uninfected	lb	160
MeHH>mTorWT	uninfected	lb	43
MeHH>mTorWT	uninfected	lb	1100
MeHH>mTorWT	uninfected	lb	173
MeHH>mTorWT	uninfected	lb	373
MeHH>mTorWT	uninfected	lb	550
MeHH>mTorWT	uninfected	lb	183
MeHH>mTorWT	uninfected	lb	130
MeHH>mTorWT	uninfected	lb	190
MeHH>mTorWT	uninfected	lb	2963
MeHH>mTorWT	uninfected	lb	20
MeHH>mTorWT	uninfected	lb	367
MeHH>mTorWT	uninfected	lb	187
MeHH>mTorWT	uninfected	lb	137
MeHH>mTorWT	uninfected	lb	77
MeHH>mTorWT	uninfected	lb	57
MeHH>mTorWT	uninfected	lb	423
MeHH>mTorWT	uninfected	lb	457
MeHH>mTorWT	uninfected	lb	153
MeHH>mTorWT	uninfected	lb	1070
MeHH>mTorWT	uninfected	lb	273
MeHH>mTorWT	uninfected	lb	763
MeHH>mTorWT	uninfected	lb	3380
MeHH>mTorWT	uninfected	lb	940
MeHH>wGD	uninfected	lb	30
MeHH>wGD	uninfected	lb	10
MeHH>wGD	uninfected	lb	47
MeHH>wGD	uninfected	lb	67
MeHH>wGD	uninfected	lb	347
MeHH>wGD	uninfected	lb	73
MeHH>wGD	uninfected	lb	497
MeHH>wGD	uninfected	lb	27
MeHH>wGD	uninfected	lb	27
MeHH>wGD	uninfected	lb	37
MeHH>wGD	uninfected	lb	167
MeHH>wGD	uninfected	lb	43
MeHH>wGD	uninfected	lb	60
MeHH>wGD	uninfected	lb	43
MeHH>wGD	uninfected	lb	37
MeHH>wGD	uninfected	lb	40
MeHH>wGD	uninfected	lb	33
MeHH>wGD	uninfected	lb	73
MeHH>wGD	uninfected	lb	70
MeHH>wGD	uninfected	lb	67
MeHH>wGD	uninfected	lb	43
MeHH>wGD	uninfected	lb	7
MeHH>wGD	uninfected	lb	27
MeHH>wGD	uninfected	lb	77
MeHH>wGD	uninfected	lb	70
MeHH>wGD	uninfected	lb	17
MeHH>wGD	uninfected	lb	63
MeHH>wGD	uninfected	lb	40
MeHH>wGD	uninfected	lb	60
MeHH>wGD	uninfected	lb	23
MeHH>wGD	uninfected	lb	47
MeHH>mTorDN	uninfected	apc	23
MeHH>mTorDN	uninfected	apc	0
MeHH>mTorDN	uninfected	apc	10
MeHH>mTorDN	uninfected	apc	3
MeHH>mTorDN	uninfected	apc	0
MeHH>mTorDN	uninfected	apc	10
MeHH>mTorDN	uninfected	apc	0
MeHH>mTorDN	uninfected	apc	7
MeHH>mTorDN	uninfected	apc	0
MeHH>mTorDN	uninfected	apc	0
MeHH>mTorDN	uninfected	apc	30
MeHH>mTorDN	uninfected	apc	10
MeHH>mTorDN	uninfected	apc	7
MeHH>mTorDN	uninfected	apc	0
MeHH>mTorDN	uninfected	apc	17
MeHH>mTorDN	uninfected	apc	3
MeHH>mTorDN	uninfected	apc	13
MeHH>mTorDN	uninfected	apc	0
MeHH>mTorDN	uninfected	apc	30
MeHH>mTorDN	uninfected	apc	10
MeHH>mTorDN	uninfected	apc	3
MeHH>mTorDN	uninfected	apc	33
MeHH>mTorDN	uninfected	apc	20
MeHH>mTorDN	uninfected	apc	20
MeHH>mTorDN	uninfected	apc	10
MeHH>mTorDN	uninfected	apc	10
MeHH>mTorDN	uninfected	apc	27
MeHH>mTorDN	uninfected	apc	7
MeHH>mTorDN	uninfected	apc	3
MeHH>mTorWT	uninfected	apc	717
MeHH>mTorWT	uninfected	apc	270
MeHH>mTorWT	uninfected	apc	37
MeHH>mTorWT	uninfected	apc	437
MeHH>mTorWT	uninfected	apc	273
MeHH>mTorWT	uninfected	apc	627
MeHH>mTorWT	uninfected	apc	370
MeHH>mTorWT	uninfected	apc	110
MeHH>mTorWT	uninfected	apc	117
MeHH>mTorWT	uninfected	apc	303
MeHH>mTorWT	uninfected	apc	193
MeHH>mTorWT	uninfected	apc	1253
MeHH>mTorWT	uninfected	apc	537
MeHH>mTorWT	uninfected	apc	207
MeHH>mTorWT	uninfected	apc	1733
MeHH>mTorWT	uninfected	apc	140
MeHH>mTorWT	uninfected	apc	770
MeHH>mTorWT	uninfected	apc	710
MeHH>mTorWT	uninfected	apc	703
MeHH>mTorWT	uninfected	apc	257
MeHH>mTorWT	uninfected	apc	250
MeHH>mTorWT	uninfected	apc	467
MeHH>mTorWT	uninfected	apc	103
MeHH>mTorWT	uninfected	apc	193
MeHH>mTorWT	uninfected	apc	447
MeHH>mTorWT	uninfected	apc	160
MeHH>mTorWT	uninfected	apc	23
MeHH>mTorWT	uninfected	apc	130
MeHH>mTorWT	uninfected	apc	73
MeHH>mTorWT	uninfected	apc	73
MeHH>mTorWT	uninfected	apc	860
MeHH>mTorWT	uninfected	apc	593
MeHH>mTorWT	uninfected	apc	567
MeHH>mTorWT	uninfected	apc	603
MeHH>mTorWT	uninfected	apc	413
MeHH>mTorWT	uninfected	apc	903
MeHH>mTorWT	uninfected	apc	727
MeHH>mTorWT	uninfected	apc	43
MeHH>mTorWT	uninfected	apc	413
MeHH>mTorWT	uninfected	apc	90
MeHH>mTorWT	uninfected	apc	1143
MeHH>mTorWT	uninfected	apc	713
MeHH>mTorWT	uninfected	apc	7147
MeHH>mTorWT	uninfected	apc	4327
MeHH>mTorWT	uninfected	apc	5430
MeHH>mTorWT	uninfected	apc	4250
MeHH>mTorWT	uninfected	apc	6913
MeHH>mTorWT	uninfected	apc	3853
MeHH>mTorWT	uninfected	apc	5603
MeHH>mTorWT	uninfected	apc	8950
MeHH>mTorWT	uninfected	apc	83
MeHH>mTorWT	uninfected	apc	353
MeHH>mTorWT	uninfected	apc	297
MeHH>mTorWT	uninfected	apc	93
MeHH>mTorWT	uninfected	apc	120
MeHH>mTorWT	uninfected	apc	103
MeHH>mTorWT	uninfected	apc	643
MeHH>mTorWT	uninfected	apc	923
MeHH>mTorWT	uninfected	apc	1337
MeHH>mTorWT	uninfected	apc	7870
MeHH>mTorWT	uninfected	apc	4213
MeHH>mTorWT	uninfected	apc	4927
MeHH>mTorWT	uninfected	apc	2043
MeHH>mTorWT	uninfected	apc	1347
MeHH>wGD	uninfected	apc	60
MeHH>wGD	uninfected	apc	73
MeHH>wGD	uninfected	apc	77
MeHH>wGD	uninfected	apc	27
MeHH>wGD	uninfected	apc	33
MeHH>wGD	uninfected	apc	77
MeHH>wGD	uninfected	apc	33
MeHH>wGD	uninfected	apc	40
MeHH>wGD	uninfected	apc	33
MeHH>wGD	uninfected	apc	50
MeHH>wGD	uninfected	apc	140
MeHH>wGD	uninfected	apc	127
MeHH>wGD	uninfected	apc	123
MeHH>wGD	uninfected	apc	67
MeHH>wGD	uninfected	apc	40
MeHH>wGD	uninfected	apc	43
MeHH>wGD	uninfected	apc	30
MeHH>wGD	uninfected	apc	70
MeHH>wGD	uninfected	apc	73
MeHH>wGD	uninfected	apc	163
MeHH>wGD	uninfected	apc	40
MeHH>wGD	uninfected	apc	23
MeHH>wGD	uninfected	apc	63
MeHH>wGD	uninfected	apc	63
MeHH>wGD	uninfected	apc	40
MeHH>wGD	uninfected	apc	27
MeHH>wGD	uninfected	apc	100
MeHH>wGD	uninfected	apc	113
MeHH>wGD	uninfected	apc	63
MeHH>wGD	uninfected	apc	207
MeHH>wGD	uninfected	apc	143
MeHH>mTorDN	uninfected	prelc	0
MeHH>mTorDN	uninfected	prelc	0
MeHH>mTorDN	uninfected	prelc	0
MeHH>mTorDN	uninfected	prelc	0
MeHH>mTorDN	uninfected	prelc	3
MeHH>mTorDN	uninfected	prelc	13
MeHH>mTorDN	uninfected	prelc	0
MeHH>mTorDN	uninfected	prelc	3
MeHH>mTorDN	uninfected	prelc	3
MeHH>mTorDN	uninfected	prelc	3
MeHH>mTorDN	uninfected	prelc	13
MeHH>mTorDN	uninfected	prelc	3
MeHH>mTorDN	uninfected	prelc	3
MeHH>mTorDN	uninfected	prelc	17
MeHH>mTorDN	uninfected	prelc	0
MeHH>mTorDN	uninfected	prelc	0
MeHH>mTorDN	uninfected	prelc	0
MeHH>mTorDN	uninfected	prelc	7
MeHH>mTorDN	uninfected	prelc	0
MeHH>mTorDN	uninfected	prelc	7
MeHH>mTorDN	uninfected	prelc	0
MeHH>mTorDN	uninfected	prelc	0
MeHH>mTorDN	uninfected	prelc	0
MeHH>mTorDN	uninfected	prelc	0
MeHH>mTorDN	uninfected	prelc	17
MeHH>mTorDN	uninfected	prelc	10
MeHH>mTorDN	uninfected	prelc	0
MeHH>mTorDN	uninfected	prelc	0
MeHH>mTorDN	uninfected	prelc	7
MeHH>mTorWT	uninfected	prelc	47
MeHH>mTorWT	uninfected	prelc	103
MeHH>mTorWT	uninfected	prelc	0
MeHH>mTorWT	uninfected	prelc	1127
MeHH>mTorWT	uninfected	prelc	573
MeHH>mTorWT	uninfected	prelc	287
MeHH>mTorWT	uninfected	prelc	337
MeHH>mTorWT	uninfected	prelc	1013
MeHH>mTorWT	uninfected	prelc	93
MeHH>mTorWT	uninfected	prelc	87
MeHH>mTorWT	uninfected	prelc	103
MeHH>mTorWT	uninfected	prelc	633
MeHH>mTorWT	uninfected	prelc	177
MeHH>mTorWT	uninfected	prelc	33
MeHH>mTorWT	uninfected	prelc	343
MeHH>mTorWT	uninfected	prelc	60
MeHH>mTorWT	uninfected	prelc	67
MeHH>mTorWT	uninfected	prelc	83
MeHH>mTorWT	uninfected	prelc	167
MeHH>mTorWT	uninfected	prelc	120
MeHH>mTorWT	uninfected	prelc	157
MeHH>mTorWT	uninfected	prelc	50
MeHH>mTorWT	uninfected	prelc	23
MeHH>mTorWT	uninfected	prelc	60
MeHH>mTorWT	uninfected	prelc	137
MeHH>mTorWT	uninfected	prelc	57
MeHH>mTorWT	uninfected	prelc	23
MeHH>mTorWT	uninfected	prelc	17
MeHH>mTorWT	uninfected	prelc	7
MeHH>mTorWT	uninfected	prelc	13
MeHH>mTorWT	uninfected	prelc	40
MeHH>mTorWT	uninfected	prelc	47
MeHH>mTorWT	uninfected	prelc	57
MeHH>mTorWT	uninfected	prelc	110
MeHH>mTorWT	uninfected	prelc	40
MeHH>mTorWT	uninfected	prelc	93
MeHH>mTorWT	uninfected	prelc	53
MeHH>mTorWT	uninfected	prelc	93
MeHH>mTorWT	uninfected	prelc	40
MeHH>mTorWT	uninfected	prelc	63
MeHH>mTorWT	uninfected	prelc	2513
MeHH>mTorWT	uninfected	prelc	157
MeHH>mTorWT	uninfected	prelc	1500
MeHH>mTorWT	uninfected	prelc	863
MeHH>mTorWT	uninfected	prelc	1020
MeHH>mTorWT	uninfected	prelc	2277
MeHH>mTorWT	uninfected	prelc	1030
MeHH>mTorWT	uninfected	prelc	2580
MeHH>mTorWT	uninfected	prelc	1423
MeHH>mTorWT	uninfected	prelc	1720
MeHH>mTorWT	uninfected	prelc	33
MeHH>mTorWT	uninfected	prelc	127
MeHH>mTorWT	uninfected	prelc	93
MeHH>mTorWT	uninfected	prelc	43
MeHH>mTorWT	uninfected	prelc	193
MeHH>mTorWT	uninfected	prelc	90
MeHH>mTorWT	uninfected	prelc	223
MeHH>mTorWT	uninfected	prelc	130
MeHH>mTorWT	uninfected	prelc	503
MeHH>mTorWT	uninfected	prelc	673
MeHH>mTorWT	uninfected	prelc	900
MeHH>mTorWT	uninfected	prelc	800
MeHH>mTorWT	uninfected	prelc	373
MeHH>mTorWT	uninfected	prelc	573
MeHH>wGD	uninfected	prelc	0
MeHH>wGD	uninfected	prelc	7
MeHH>wGD	uninfected	prelc	3
MeHH>wGD	uninfected	prelc	0
MeHH>wGD	uninfected	prelc	3
MeHH>wGD	uninfected	prelc	0
MeHH>wGD	uninfected	prelc	0
MeHH>wGD	uninfected	prelc	7
MeHH>wGD	uninfected	prelc	0
MeHH>wGD	uninfected	prelc	0
MeHH>wGD	uninfected	prelc	7
MeHH>wGD	uninfected	prelc	0
MeHH>wGD	uninfected	prelc	3
MeHH>wGD	uninfected	prelc	0
MeHH>wGD	uninfected	prelc	3
MeHH>wGD	uninfected	prelc	0
MeHH>wGD	uninfected	prelc	0
MeHH>wGD	uninfected	prelc	0
MeHH>wGD	uninfected	prelc	0
MeHH>wGD	uninfected	prelc	0
MeHH>wGD	uninfected	prelc	0
MeHH>wGD	uninfected	prelc	0
MeHH>wGD	uninfected	prelc	0
MeHH>wGD	uninfected	prelc	3
MeHH>wGD	uninfected	prelc	0
MeHH>wGD	uninfected	prelc	0
MeHH>wGD	uninfected	prelc	3
MeHH>wGD	uninfected	prelc	0
MeHH>wGD	uninfected	prelc	0
MeHH>wGD	uninfected	prelc	3
MeHH>wGD	uninfected	prelc	0
MeHH>mTorDN	uninfected	lc	0
MeHH>mTorDN	uninfected	lc	0
MeHH>mTorDN	uninfected	lc	0
MeHH>mTorDN	uninfected	lc	0
MeHH>mTorDN	uninfected	lc	3
MeHH>mTorDN	uninfected	lc	0
MeHH>mTorDN	uninfected	lc	0
MeHH>mTorDN	uninfected	lc	0
MeHH>mTorDN	uninfected	lc	0
MeHH>mTorDN	uninfected	lc	0
MeHH>mTorDN	uninfected	lc	3
MeHH>mTorDN	uninfected	lc	0
MeHH>mTorDN	uninfected	lc	0
MeHH>mTorDN	uninfected	lc	0
MeHH>mTorDN	uninfected	lc	3
MeHH>mTorDN	uninfected	lc	3
MeHH>mTorDN	uninfected	lc	0
MeHH>mTorDN	uninfected	lc	0
MeHH>mTorDN	uninfected	lc	0
MeHH>mTorDN	uninfected	lc	3
MeHH>mTorDN	uninfected	lc	0
MeHH>mTorDN	uninfected	lc	0
MeHH>mTorDN	uninfected	lc	0
MeHH>mTorDN	uninfected	lc	0
MeHH>mTorDN	uninfected	lc	0
MeHH>mTorDN	uninfected	lc	0
MeHH>mTorDN	uninfected	lc	0
MeHH>mTorDN	uninfected	lc	0
MeHH>mTorDN	uninfected	lc	3
MeHH>mTorWT	uninfected	lc	87
MeHH>mTorWT	uninfected	lc	57
MeHH>mTorWT	uninfected	lc	3
MeHH>mTorWT	uninfected	lc	210
MeHH>mTorWT	uninfected	lc	260
MeHH>mTorWT	uninfected	lc	107
MeHH>mTorWT	uninfected	lc	160
MeHH>mTorWT	uninfected	lc	287
MeHH>mTorWT	uninfected	lc	117
MeHH>mTorWT	uninfected	lc	37
MeHH>mTorWT	uninfected	lc	33
MeHH>mTorWT	uninfected	lc	523
MeHH>mTorWT	uninfected	lc	480
MeHH>mTorWT	uninfected	lc	3
MeHH>mTorWT	uninfected	lc	197
MeHH>mTorWT	uninfected	lc	10
MeHH>mTorWT	uninfected	lc	37
MeHH>mTorWT	uninfected	lc	33
MeHH>mTorWT	uninfected	lc	37
MeHH>mTorWT	uninfected	lc	47
MeHH>mTorWT	uninfected	lc	20
MeHH>mTorWT	uninfected	lc	17
MeHH>mTorWT	uninfected	lc	10
MeHH>mTorWT	uninfected	lc	47
MeHH>mTorWT	uninfected	lc	160
MeHH>mTorWT	uninfected	lc	43
MeHH>mTorWT	uninfected	lc	3
MeHH>mTorWT	uninfected	lc	13
MeHH>mTorWT	uninfected	lc	0
MeHH>mTorWT	uninfected	lc	0
MeHH>mTorWT	uninfected	lc	87
MeHH>mTorWT	uninfected	lc	77
MeHH>mTorWT	uninfected	lc	153
MeHH>mTorWT	uninfected	lc	150
MeHH>mTorWT	uninfected	lc	57
MeHH>mTorWT	uninfected	lc	287
MeHH>mTorWT	uninfected	lc	7
MeHH>mTorWT	uninfected	lc	13
MeHH>mTorWT	uninfected	lc	93
MeHH>mTorWT	uninfected	lc	17
MeHH>mTorWT	uninfected	lc	2167
MeHH>mTorWT	uninfected	lc	3
MeHH>mTorWT	uninfected	lc	2180
MeHH>mTorWT	uninfected	lc	233
MeHH>mTorWT	uninfected	lc	1320
MeHH>mTorWT	uninfected	lc	1480
MeHH>mTorWT	uninfected	lc	2867
MeHH>mTorWT	uninfected	lc	1377
MeHH>mTorWT	uninfected	lc	1967
MeHH>mTorWT	uninfected	lc	2673
MeHH>mTorWT	uninfected	lc	47
MeHH>mTorWT	uninfected	lc	247
MeHH>mTorWT	uninfected	lc	63
MeHH>mTorWT	uninfected	lc	3
MeHH>mTorWT	uninfected	lc	27
MeHH>mTorWT	uninfected	lc	3
MeHH>mTorWT	uninfected	lc	47
MeHH>mTorWT	uninfected	lc	160
MeHH>mTorWT	uninfected	lc	997
MeHH>mTorWT	uninfected	lc	2117
MeHH>mTorWT	uninfected	lc	1560
MeHH>mTorWT	uninfected	lc	837
MeHH>mTorWT	uninfected	lc	210
MeHH>mTorWT	uninfected	lc	1040
MeHH>wGD	uninfected	lc	0
MeHH>wGD	uninfected	lc	0
MeHH>wGD	uninfected	lc	0
MeHH>wGD	uninfected	lc	0
MeHH>wGD	uninfected	lc	0
MeHH>wGD	uninfected	lc	0
MeHH>wGD	uninfected	lc	0
MeHH>wGD	uninfected	lc	3
MeHH>wGD	uninfected	lc	7
MeHH>wGD	uninfected	lc	0
MeHH>wGD	uninfected	lc	0
MeHH>wGD	uninfected	lc	0
MeHH>wGD	uninfected	lc	0
MeHH>wGD	uninfected	lc	0
MeHH>wGD	uninfected	lc	0
MeHH>wGD	uninfected	lc	0
MeHH>wGD	uninfected	lc	0
MeHH>wGD	uninfected	lc	0
MeHH>wGD	uninfected	lc	0
MeHH>wGD	uninfected	lc	3
MeHH>wGD	uninfected	lc	10
MeHH>wGD	uninfected	lc	0
MeHH>wGD	uninfected	lc	0
MeHH>wGD	uninfected	lc	3
MeHH>wGD	uninfected	lc	3
MeHH>wGD	uninfected	lc	3
MeHH>wGD	uninfected	lc	0
MeHH>wGD	uninfected	lc	10
MeHH>wGD	uninfected	lc	3
MeHH>wGD	uninfected	lc	7
MeHH>wGD	uninfected	lc	10

## Sheet: Fig1E total hc
cross	status	counts
MeHH>mTorDN	infected	1716
MeHH>mTorDN	infected	3713
MeHH>mTorDN	infected	2847
MeHH>mTorDN	infected	4917
MeHH>mTorDN	infected	2607
MeHH>mTorDN	infected	4387
MeHH>mTorDN	infected	3753
MeHH>mTorDN	infected	3906
MeHH>mTorDN	infected	2393
MeHH>mTorDN	infected	1856
MeHH>mTorDN	infected	2420
MeHH>mTorDN	infected	5760
MeHH>mTorDN	infected	3279
MeHH>mTorDN	infected	2283
MeHH>mTorDN	infected	7154
MeHH>mTorDN	infected	3480
MeHH>mTorDN	infected	1957
MeHH>mTorDN	infected	2784
MeHH>mTorDN	infected	2437
MeHH>mTorDN	infected	2543
MeHH>mTorDN	infected	1690
MeHH>mTorDN	infected	3157
MeHH>mTorDN	infected	1887
MeHH>mTorDN	infected	2525
MeHH>mTorDN	infected	2537
MeHH>mTorDN	infected	2537
MeHH>mTorDN	infected	1953
MeHH>mTorDN	infected	4237
MeHH>mTorWT	infected	4781
MeHH>mTorWT	infected	3153
MeHH>mTorWT	infected	4590
MeHH>mTorWT	infected	4630
MeHH>mTorWT	infected	4807
MeHH>mTorWT	infected	4074
MeHH>mTorWT	infected	7809
MeHH>mTorWT	infected	7007
MeHH>mTorWT	infected	5047
MeHH>mTorWT	infected	4654
MeHH>mTorWT	infected	5087
MeHH>mTorWT	infected	9220
MeHH>mTorWT	infected	7766
MeHH>mTorWT	infected	3939
MeHH>mTorWT	infected	7643
MeHH>mTorWT	infected	4157
MeHH>mTorWT	infected	4757
MeHH>mTorWT	infected	4186
MeHH>mTorWT	infected	3843
MeHH>mTorWT	infected	2181
MeHH>mTorWT	infected	2944
MeHH>mTorWT	infected	5590
MeHH>mTorWT	infected	5180
MeHH>mTorWT	infected	2756
MeHH>mTorWT	infected	3686
MeHH>mTorWT	infected	4267
MeHH>mTorWT	infected	7207
MeHH>mTorWT	infected	7997
MeHH>mTorWT	infected	8357
MeHH>mTorWT	infected	7234
MeHH>mTorWT	infected	6760
MeHH>wGD	infected	4683
MeHH>wGD	infected	5000
MeHH>wGD	infected	8837
MeHH>wGD	infected	3667
MeHH>wGD	infected	3880
MeHH>wGD	infected	3450
MeHH>wGD	infected	7117
MeHH>wGD	infected	3647
MeHH>wGD	infected	4747
MeHH>wGD	infected	4790
MeHH>wGD	infected	4690
MeHH>wGD	infected	2420
MeHH>wGD	infected	2150
MeHH>wGD	infected	4723
MeHH>wGD	infected	4447
MeHH>wGD	infected	4140
MeHH>wGD	infected	7370
MeHH>wGD	infected	3923
MeHH>wGD	infected	7450
MeHH>wGD	infected	4367
MeHH>wGD	infected	3890
MeHH>wGD	infected	6717
MeHH>wGD	infected	5930
MeHH>wGD	infected	3570
MeHH>wGD	infected	4753
MeHH>wGD	infected	1333
MeHH>wGD	infected	5223
MeHH>wGD	infected	4617

## Sheet: Fig1E differential hc
cross	status	cell type	counts
MeHH>mTorDN	infected	pc	33
MeHH>mTorDN	infected	pc	1390
MeHH>mTorDN	infected	pc	217
MeHH>mTorDN	infected	pc	13
MeHH>mTorDN	infected	pc	637
MeHH>mTorDN	infected	pc	50
MeHH>mTorDN	infected	pc	60
MeHH>mTorDN	infected	pc	47
MeHH>mTorDN	infected	pc	33
MeHH>mTorDN	infected	pc	173
MeHH>mTorDN	infected	pc	1090
MeHH>mTorDN	infected	pc	540
MeHH>mTorDN	infected	pc	73
MeHH>mTorDN	infected	pc	430
MeHH>mTorDN	infected	pc	63
MeHH>mTorDN	infected	pc	230
MeHH>mTorDN	infected	pc	320
MeHH>mTorDN	infected	pc	477
MeHH>mTorDN	infected	pc	143
MeHH>mTorDN	infected	pc	500
MeHH>mTorDN	infected	pc	157
MeHH>mTorDN	infected	pc	900
MeHH>mTorDN	infected	pc	183
MeHH>mTorDN	infected	pc	93
MeHH>mTorDN	infected	pc	710
MeHH>mTorDN	infected	pc	337
MeHH>mTorDN	infected	pc	77
MeHH>mTorDN	infected	pc	123
MeHH>mTorWT	infected	pc	187
MeHH>mTorWT	infected	pc	593
MeHH>mTorWT	infected	pc	83
MeHH>mTorWT	infected	pc	87
MeHH>mTorWT	infected	pc	57
MeHH>mTorWT	infected	pc	337
MeHH>mTorWT	infected	pc	53
MeHH>mTorWT	infected	pc	147
MeHH>mTorWT	infected	pc	7
MeHH>mTorWT	infected	pc	2347
MeHH>mTorWT	infected	pc	40
MeHH>mTorWT	infected	pc	203
MeHH>mTorWT	infected	pc	1863
MeHH>mTorWT	infected	pc	83
MeHH>mTorWT	infected	pc	3463
MeHH>mTorWT	infected	pc	97
MeHH>mTorWT	infected	pc	287
MeHH>mTorWT	infected	pc	13
MeHH>mTorWT	infected	pc	7
MeHH>mTorWT	infected	pc	217
MeHH>mTorWT	infected	pc	577
MeHH>mTorWT	infected	pc	620
MeHH>mTorWT	infected	pc	407
MeHH>mTorWT	infected	pc	37
MeHH>mTorWT	infected	pc	803
MeHH>mTorWT	infected	pc	1353
MeHH>mTorWT	infected	pc	397
MeHH>mTorWT	infected	pc	390
MeHH>mTorWT	infected	pc	223
MeHH>mTorWT	infected	pc	397
MeHH>mTorWT	infected	pc	73
MeHH>wGD	infected	pc	830
MeHH>wGD	infected	pc	933
MeHH>wGD	infected	pc	3303
MeHH>wGD	infected	pc	477
MeHH>wGD	infected	pc	350
MeHH>wGD	infected	pc	1100
MeHH>wGD	infected	pc	137
MeHH>wGD	infected	pc	673
MeHH>wGD	infected	pc	660
MeHH>wGD	infected	pc	707
MeHH>wGD	infected	pc	190
MeHH>wGD	infected	pc	320
MeHH>wGD	infected	pc	303
MeHH>wGD	infected	pc	203
MeHH>wGD	infected	pc	630
MeHH>wGD	infected	pc	497
MeHH>wGD	infected	pc	267
MeHH>wGD	infected	pc	423
MeHH>wGD	infected	pc	853
MeHH>wGD	infected	pc	1423
MeHH>wGD	infected	pc	360
MeHH>wGD	infected	pc	163
MeHH>wGD	infected	pc	87
MeHH>wGD	infected	pc	410
MeHH>wGD	infected	pc	143
MeHH>wGD	infected	pc	47
MeHH>wGD	infected	pc	87
MeHH>wGD	infected	pc	160
MeHH>mTorDN	infected	lb	447
MeHH>mTorDN	infected	lb	360
MeHH>mTorDN	infected	lb	1193
MeHH>mTorDN	infected	lb	1220
MeHH>mTorDN	infected	lb	380
MeHH>mTorDN	infected	lb	2707
MeHH>mTorDN	infected	lb	2743
MeHH>mTorDN	infected	lb	2453
MeHH>mTorDN	infected	lb	1307
MeHH>mTorDN	infected	lb	367
MeHH>mTorDN	infected	lb	493
MeHH>mTorDN	infected	lb	887
MeHH>mTorDN	infected	lb	1543
MeHH>mTorDN	infected	lb	843
MeHH>mTorDN	infected	lb	2460
MeHH>mTorDN	infected	lb	847
MeHH>mTorDN	infected	lb	817
MeHH>mTorDN	infected	lb	647
MeHH>mTorDN	infected	lb	397
MeHH>mTorDN	infected	lb	460
MeHH>mTorDN	infected	lb	500
MeHH>mTorDN	infected	lb	183
MeHH>mTorDN	infected	lb	977
MeHH>mTorDN	infected	lb	1093
MeHH>mTorDN	infected	lb	627
MeHH>mTorDN	infected	lb	823
MeHH>mTorDN	infected	lb	1173
MeHH>mTorDN	infected	lb	2057
MeHH>mTorWT	infected	lb	1727
MeHH>mTorWT	infected	lb	1440
MeHH>mTorWT	infected	lb	2893
MeHH>mTorWT	infected	lb	2080
MeHH>mTorWT	infected	lb	2283
MeHH>mTorWT	infected	lb	2003
MeHH>mTorWT	infected	lb	3890
MeHH>mTorWT	infected	lb	1790
MeHH>mTorWT	infected	lb	1950
MeHH>mTorWT	infected	lb	1047
MeHH>mTorWT	infected	lb	1123
MeHH>mTorWT	infected	lb	4657
MeHH>mTorWT	infected	lb	2673
MeHH>mTorWT	infected	lb	1883
MeHH>mTorWT	infected	lb	1607
MeHH>mTorWT	infected	lb	660
MeHH>mTorWT	infected	lb	1730
MeHH>mTorWT	infected	lb	833
MeHH>mTorWT	infected	lb	2103
MeHH>mTorWT	infected	lb	1060
MeHH>mTorWT	infected	lb	1273
MeHH>mTorWT	infected	lb	2060
MeHH>mTorWT	infected	lb	2937
MeHH>mTorWT	infected	lb	913
MeHH>mTorWT	infected	lb	627
MeHH>mTorWT	infected	lb	480
MeHH>mTorWT	infected	lb	3537
MeHH>mTorWT	infected	lb	3813
MeHH>mTorWT	infected	lb	4877
MeHH>mTorWT	infected	lb	3537
MeHH>mTorWT	infected	lb	2840
MeHH>wGD	infected	lb	543
MeHH>wGD	infected	lb	430
MeHH>wGD	infected	lb	930
MeHH>wGD	infected	lb	527
MeHH>wGD	infected	lb	240
MeHH>wGD	infected	lb	517
MeHH>wGD	infected	lb	3107
MeHH>wGD	infected	lb	230
MeHH>wGD	infected	lb	997
MeHH>wGD	infected	lb	603
MeHH>wGD	infected	lb	97
MeHH>wGD	infected	lb	440
MeHH>wGD	infected	lb	190
MeHH>wGD	infected	lb	240
MeHH>wGD	infected	lb	540
MeHH>wGD	infected	lb	670
MeHH>wGD	infected	lb	1303
MeHH>wGD	infected	lb	420
MeHH>wGD	infected	lb	230
MeHH>wGD	infected	lb	607
MeHH>wGD	infected	lb	353
MeHH>wGD	infected	lb	1120
MeHH>wGD	infected	lb	2120
MeHH>wGD	infected	lb	1717
MeHH>wGD	infected	lb	33
MeHH>wGD	infected	lb	160
MeHH>wGD	infected	lb	477
MeHH>wGD	infected	lb	103
MeHH>mTorDN	infected	apc	220
MeHH>mTorDN	infected	apc	1113
MeHH>mTorDN	infected	apc	320
MeHH>mTorDN	infected	apc	1427
MeHH>mTorDN	infected	apc	510
MeHH>mTorDN	infected	apc	723
MeHH>mTorDN	infected	apc	610
MeHH>mTorDN	infected	apc	93
MeHH>mTorDN	infected	apc	263
MeHH>mTorDN	infected	apc	223
MeHH>mTorDN	infected	apc	377
MeHH>mTorDN	infected	apc	2813
MeHH>mTorDN	infected	apc	1010
MeHH>mTorDN	infected	apc	413
MeHH>mTorDN	infected	apc	3017
MeHH>mTorDN	infected	apc	1157
MeHH>mTorDN	infected	apc	573
MeHH>mTorDN	infected	apc	697
MeHH>mTorDN	infected	apc	1003
MeHH>mTorDN	infected	apc	1073
MeHH>mTorDN	infected	apc	417
MeHH>mTorDN	infected	apc	1237
MeHH>mTorDN	infected	apc	587
MeHH>mTorDN	infected	apc	693
MeHH>mTorDN	infected	apc	630
MeHH>mTorDN	infected	apc	507
MeHH>mTorDN	infected	apc	213
MeHH>mTorDN	infected	apc	860
MeHH>mTorWT	infected	apc	1230
MeHH>mTorWT	infected	apc	937
MeHH>mTorWT	infected	apc	1017
MeHH>mTorWT	infected	apc	1727
MeHH>mTorWT	infected	apc	1663
MeHH>mTorWT	infected	apc	1310
MeHH>mTorWT	infected	apc	2140
MeHH>mTorWT	infected	apc	2103
MeHH>mTorWT	infected	apc	1957
MeHH>mTorWT	infected	apc	947
MeHH>mTorWT	infected	apc	1510
MeHH>mTorWT	infected	apc	2930
MeHH>mTorWT	infected	apc	2413
MeHH>mTorWT	infected	apc	1703
MeHH>mTorWT	infected	apc	1913
MeHH>mTorWT	infected	apc	2200
MeHH>mTorWT	infected	apc	2363
MeHH>mTorWT	infected	apc	1650
MeHH>mTorWT	infected	apc	837
MeHH>mTorWT	infected	apc	590
MeHH>mTorWT	infected	apc	737
MeHH>mTorWT	infected	apc	1353
MeHH>mTorWT	infected	apc	1353
MeHH>mTorWT	infected	apc	1163
MeHH>mTorWT	infected	apc	1403
MeHH>mTorWT	infected	apc	1597
MeHH>mTorWT	infected	apc	2493
MeHH>mTorWT	infected	apc	2867
MeHH>mTorWT	infected	apc	2567
MeHH>mTorWT	infected	apc	2493
MeHH>mTorWT	infected	apc	1797
MeHH>wGD	infected	apc	3083
MeHH>wGD	infected	apc	2490
MeHH>wGD	infected	apc	3907
MeHH>wGD	infected	apc	37
MeHH>wGD	infected	apc	2960
MeHH>wGD	infected	apc	1347
MeHH>wGD	infected	apc	2917
MeHH>wGD	infected	apc	2367
MeHH>wGD	infected	apc	2247
MeHH>wGD	infected	apc	2867
MeHH>wGD	infected	apc	3317
MeHH>wGD	infected	apc	1357
MeHH>wGD	infected	apc	1307
MeHH>wGD	infected	apc	3587
MeHH>wGD	infected	apc	2640
MeHH>wGD	infected	apc	2133
MeHH>wGD	infected	apc	4340
MeHH>wGD	infected	apc	2640
MeHH>wGD	infected	apc	5770
MeHH>wGD	infected	apc	1923
MeHH>wGD	infected	apc	1800
MeHH>wGD	infected	apc	4423
MeHH>wGD	infected	apc	2953
MeHH>wGD	infected	apc	1240
MeHH>wGD	infected	apc	2650
MeHH>wGD	infected	apc	757
MeHH>wGD	infected	apc	3673
MeHH>wGD	infected	apc	3290
MeHH>mTorDN	infected	prelc	513
MeHH>mTorDN	infected	prelc	390
MeHH>mTorDN	infected	prelc	610
MeHH>mTorDN	infected	prelc	1917
MeHH>mTorDN	infected	prelc	470
MeHH>mTorDN	infected	prelc	817
MeHH>mTorDN	infected	prelc	297
MeHH>mTorDN	infected	prelc	1080
MeHH>mTorDN	infected	prelc	727
MeHH>mTorDN	infected	prelc	720
MeHH>mTorDN	infected	prelc	340
MeHH>mTorDN	infected	prelc	1250
MeHH>mTorDN	infected	prelc	490
MeHH>mTorDN	infected	prelc	417
MeHH>mTorDN	infected	prelc	1157
MeHH>mTorDN	infected	prelc	743
MeHH>mTorDN	infected	prelc	157
MeHH>mTorDN	infected	prelc	623
MeHH>mTorDN	infected	prelc	717
MeHH>mTorDN	infected	prelc	450
MeHH>mTorDN	infected	prelc	523
MeHH>mTorDN	infected	prelc	747
MeHH>mTorDN	infected	prelc	130
MeHH>mTorDN	infected	prelc	453
MeHH>mTorDN	infected	prelc	440
MeHH>mTorDN	infected	prelc	363
MeHH>mTorDN	infected	prelc	397
MeHH>mTorDN	infected	prelc	1117
MeHH>mTorWT	infected	prelc	820
MeHH>mTorWT	infected	prelc	140
MeHH>mTorWT	infected	prelc	547
MeHH>mTorWT	infected	prelc	353
MeHH>mTorWT	infected	prelc	627
MeHH>mTorWT	infected	prelc	337
MeHH>mTorWT	infected	prelc	1193
MeHH>mTorWT	infected	prelc	2170
MeHH>mTorWT	infected	prelc	1053
MeHH>mTorWT	infected	prelc	220
MeHH>mTorWT	infected	prelc	1007
MeHH>mTorWT	infected	prelc	900
MeHH>mTorWT	infected	prelc	387
MeHH>mTorWT	infected	prelc	177
MeHH>mTorWT	infected	prelc	310
MeHH>mTorWT	infected	prelc	867
MeHH>mTorWT	infected	prelc	240
MeHH>mTorWT	infected	prelc	733
MeHH>mTorWT	infected	prelc	563
MeHH>mTorWT	infected	prelc	147
MeHH>mTorWT	infected	prelc	187
MeHH>mTorWT	infected	prelc	590
MeHH>mTorWT	infected	prelc	253
MeHH>mTorWT	infected	prelc	233
MeHH>mTorWT	infected	prelc	250
MeHH>mTorWT	infected	prelc	290
MeHH>mTorWT	infected	prelc	433
MeHH>mTorWT	infected	prelc	340
MeHH>mTorWT	infected	prelc	313
MeHH>mTorWT	infected	prelc	460
MeHH>mTorWT	infected	prelc	913
MeHH>wGD	infected	prelc	163
MeHH>wGD	infected	prelc	333
MeHH>wGD	infected	prelc	430
MeHH>wGD	infected	prelc	1930
MeHH>wGD	infected	prelc	213
MeHH>wGD	infected	prelc	143
MeHH>wGD	infected	prelc	703
MeHH>wGD	infected	prelc	233
MeHH>wGD	infected	prelc	453
MeHH>wGD	infected	prelc	237
MeHH>wGD	infected	prelc	387
MeHH>wGD	infected	prelc	173
MeHH>wGD	infected	prelc	313
MeHH>wGD	infected	prelc	560
MeHH>wGD	infected	prelc	507
MeHH>wGD	infected	prelc	587
MeHH>wGD	infected	prelc	633
MeHH>wGD	infected	prelc	253
MeHH>wGD	infected	prelc	197
MeHH>wGD	infected	prelc	130
MeHH>wGD	infected	prelc	200
MeHH>wGD	infected	prelc	583
MeHH>wGD	infected	prelc	520
MeHH>wGD	infected	prelc	77
MeHH>wGD	infected	prelc	307
MeHH>wGD	infected	prelc	60
MeHH>wGD	infected	prelc	297
MeHH>wGD	infected	prelc	270
MeHH>mTorDN	infected	lc	503
MeHH>mTorDN	infected	lc	460
MeHH>mTorDN	infected	lc	507
MeHH>mTorDN	infected	lc	340
MeHH>mTorDN	infected	lc	610
MeHH>mTorDN	infected	lc	90
MeHH>mTorDN	infected	lc	43
MeHH>mTorDN	infected	lc	233
MeHH>mTorDN	infected	lc	63
MeHH>mTorDN	infected	lc	373
MeHH>mTorDN	infected	lc	120
MeHH>mTorDN	infected	lc	270
MeHH>mTorDN	infected	lc	163
MeHH>mTorDN	infected	lc	180
MeHH>mTorDN	infected	lc	457
MeHH>mTorDN	infected	lc	503
MeHH>mTorDN	infected	lc	90
MeHH>mTorDN	infected	lc	340
MeHH>mTorDN	infected	lc	177
MeHH>mTorDN	infected	lc	60
MeHH>mTorDN	infected	lc	93
MeHH>mTorDN	infected	lc	90
MeHH>mTorDN	infected	lc	10
MeHH>mTorDN	infected	lc	193
MeHH>mTorDN	infected	lc	130
MeHH>mTorDN	infected	lc	507
MeHH>mTorDN	infected	lc	93
MeHH>mTorDN	infected	lc	80
MeHH>mTorWT	infected	lc	817
MeHH>mTorWT	infected	lc	43
MeHH>mTorWT	infected	lc	50
MeHH>mTorWT	infected	lc	383
MeHH>mTorWT	infected	lc	177
MeHH>mTorWT	infected	lc	87
MeHH>mTorWT	infected	lc	533
MeHH>mTorWT	infected	lc	797
MeHH>mTorWT	infected	lc	80
MeHH>mTorWT	infected	lc	93
MeHH>mTorWT	infected	lc	1407
MeHH>mTorWT	infected	lc	530
MeHH>mTorWT	infected	lc	430
MeHH>mTorWT	infected	lc	93
MeHH>mTorWT	infected	lc	350
MeHH>mTorWT	infected	lc	333
MeHH>mTorWT	infected	lc	137
MeHH>mTorWT	infected	lc	957
MeHH>mTorWT	infected	lc	333
MeHH>mTorWT	infected	lc	167
MeHH>mTorWT	infected	lc	170
MeHH>mTorWT	infected	lc	967
MeHH>mTorWT	infected	lc	230
MeHH>mTorWT	infected	lc	410
MeHH>mTorWT	infected	lc	603
MeHH>mTorWT	infected	lc	547
MeHH>mTorWT	infected	lc	347
MeHH>mTorWT	infected	lc	587
MeHH>mTorWT	infected	lc	377
MeHH>mTorWT	infected	lc	347
MeHH>mTorWT	infected	lc	1137
MeHH>wGD	infected	lc	63
MeHH>wGD	infected	lc	813
MeHH>wGD	infected	lc	267
MeHH>wGD	infected	lc	697
MeHH>wGD	infected	lc	117
MeHH>wGD	infected	lc	343
MeHH>wGD	infected	lc	253
MeHH>wGD	infected	lc	143
MeHH>wGD	infected	lc	390
MeHH>wGD	infected	lc	377
MeHH>wGD	infected	lc	700
MeHH>wGD	infected	lc	130
MeHH>wGD	infected	lc	37
MeHH>wGD	infected	lc	133
MeHH>wGD	infected	lc	130
MeHH>wGD	infected	lc	253
MeHH>wGD	infected	lc	827
MeHH>wGD	infected	lc	187
MeHH>wGD	infected	lc	400
MeHH>wGD	infected	lc	283
MeHH>wGD	infected	lc	1177
MeHH>wGD	infected	lc	427
MeHH>wGD	infected	lc	250
MeHH>wGD	infected	lc	127
MeHH>wGD	infected	lc	1620
MeHH>wGD	infected	lc	310
MeHH>wGD	infected	lc	690
MeHH>wGD	infected	lc	793

## Sheet: Fig2A total hc
cross	status	counts
MeHH>Tsc1KK110811;gigasGD6313	uninfected	2253
MeHH>Tsc1KK110811;gigasGD6313	uninfected	3680
MeHH>Tsc1KK110811;gigasGD6313	uninfected	840
MeHH>Tsc1KK110811;gigasGD6313	uninfected	3187
MeHH>Tsc1KK110811;gigasGD6313	uninfected	5243
MeHH>Tsc1KK110811;gigasGD6313	uninfected	5797
MeHH>Tsc1KK110811;gigasGD6313	uninfected	1027
MeHH>Tsc1KK110811;gigasGD6313	uninfected	2557
MeHH>Tsc1KK110811;gigasGD6313	uninfected	4543
MeHH>Tsc1KK110811;gigasGD6313	uninfected	4200
MeHH>Tsc1KK110811;gigasGD6313	uninfected	1307
MeHH>Tsc1KK110811;gigasGD6313	uninfected	3123
MeHH>Tsc1KK110811;gigasGD6313	uninfected	2590
MeHH>Tsc1KK110811;gigasGD6313	uninfected	567
MeHH>Tsc1KK110811;gigasGD6313	uninfected	1347
MeHH>Tsc1KK110811;gigasGD6313	uninfected	220
MeHH>Tsc1KK110811;gigasGD6313	uninfected	540
MeHH>Tsc1KK110811;gigasGD6313	uninfected	283
MeHH>Tsc1KK110811;gigasGD6313	uninfected	4660
MeHH>Tsc1KK110811;gigasGD6313	uninfected	3090
MeHH>Tsc1KK110811;gigasGD6313	uninfected	4563
MeHH>Tsc1KK110811;gigasGD6313	uninfected	5687
MeHH>Tsc1KK110811;gigasGD6313	uninfected	2107
MeHH>Tsc1KK110811;gigasGD6313	uninfected	1880
MeHH>Tsc1KK110811;gigasGD6313	uninfected	3557
MeHH>Tsc1KK110811;gigasGD6313	uninfected	1910
MeHH>Tsc1KK110811;gigasGD6313	uninfected	2233
MeHH>Tsc1KK110811;gigasGD6313	uninfected	5910
Me>Tsc1KK110811;gigasGD6313	uninfected	730
Me>Tsc1KK110811;gigasGD6313	uninfected	1820
Me>Tsc1KK110811;gigasGD6313	uninfected	1733
Me>Tsc1KK110811;gigasGD6313	uninfected	1373
Me>Tsc1KK110811;gigasGD6313	uninfected	1697
Me>Tsc1KK110811;gigasGD6313	uninfected	560
Me>Tsc1KK110811;gigasGD6313	uninfected	1227
Me>Tsc1KK110811;gigasGD6313	uninfected	637
Me>Tsc1KK110811;gigasGD6313	uninfected	720
Me>Tsc1KK110811;gigasGD6313	uninfected	770
Me>Tsc1KK110811;gigasGD6313	uninfected	753
Me>Tsc1KK110811;gigasGD6313	uninfected	780
Me>Tsc1KK110811;gigasGD6313	uninfected	953
Me>Tsc1KK110811;gigasGD6313	uninfected	433
Me>Tsc1KK110811;gigasGD6313	uninfected	300
Me>Tsc1KK110811;gigasGD6313	uninfected	397
Me>Tsc1KK110811;gigasGD6313	uninfected	520
Me>Tsc1KK110811;gigasGD6313	uninfected	197
Me>Tsc1KK110811;gigasGD6313	uninfected	423
Me>Tsc1KK110811;gigasGD6313	uninfected	597
Me>Tsc1KK110811;gigasGD6313	uninfected	2303
Me>Tsc1KK110811;gigasGD6313	uninfected	1453
Me>Tsc1KK110811;gigasGD6313	uninfected	1453
Me>Tsc1KK110811;gigasGD6313	uninfected	2537
Me>Tsc1KK110811;gigasGD6313	uninfected	3087
Me>Tsc1KK110811;gigasGD6313	uninfected	2463

## Sheet: Fig2A differential hc
cross	status	cell type	counts
MeHH>Tsc1KK110811;gigasGD6313	uninfected	pc	1563
MeHH>Tsc1KK110811;gigasGD6313	uninfected	pc	2077
MeHH>Tsc1KK110811;gigasGD6313	uninfected	pc	537
MeHH>Tsc1KK110811;gigasGD6313	uninfected	pc	1800
MeHH>Tsc1KK110811;gigasGD6313	uninfected	pc	3853
MeHH>Tsc1KK110811;gigasGD6313	uninfected	pc	4620
MeHH>Tsc1KK110811;gigasGD6313	uninfected	pc	770
MeHH>Tsc1KK110811;gigasGD6313	uninfected	pc	1357
MeHH>Tsc1KK110811;gigasGD6313	uninfected	pc	3663
MeHH>Tsc1KK110811;gigasGD6313	uninfected	pc	3387
MeHH>Tsc1KK110811;gigasGD6313	uninfected	pc	813
MeHH>Tsc1KK110811;gigasGD6313	uninfected	pc	2133
MeHH>Tsc1KK110811;gigasGD6313	uninfected	pc	1777
MeHH>Tsc1KK110811;gigasGD6313	uninfected	pc	477
MeHH>Tsc1KK110811;gigasGD6313	uninfected	pc	1123
MeHH>Tsc1KK110811;gigasGD6313	uninfected	pc	160
MeHH>Tsc1KK110811;gigasGD6313	uninfected	pc	407
MeHH>Tsc1KK110811;gigasGD6313	uninfected	pc	203
MeHH>Tsc1KK110811;gigasGD6313	uninfected	pc	3283
MeHH>Tsc1KK110811;gigasGD6313	uninfected	pc	2007
MeHH>Tsc1KK110811;gigasGD6313	uninfected	pc	3050
MeHH>Tsc1KK110811;gigasGD6313	uninfected	pc	4017
MeHH>Tsc1KK110811;gigasGD6313	uninfected	pc	1033
MeHH>Tsc1KK110811;gigasGD6313	uninfected	pc	1350
MeHH>Tsc1KK110811;gigasGD6313	uninfected	pc	2297
MeHH>Tsc1KK110811;gigasGD6313	uninfected	pc	1150
MeHH>Tsc1KK110811;gigasGD6313	uninfected	pc	1380
MeHH>Tsc1KK110811;gigasGD6313	uninfected	pc	3947
Me>Tsc1KK110811;gigasGD6313	uninfected	pc	617
Me>Tsc1KK110811;gigasGD6313	uninfected	pc	1647
Me>Tsc1KK110811;gigasGD6313	uninfected	pc	1553
Me>Tsc1KK110811;gigasGD6313	uninfected	pc	1257
Me>Tsc1KK110811;gigasGD6313	uninfected	pc	1367
Me>Tsc1KK110811;gigasGD6313	uninfected	pc	470
Me>Tsc1KK110811;gigasGD6313	uninfected	pc	1007
Me>Tsc1KK110811;gigasGD6313	uninfected	pc	467
Me>Tsc1KK110811;gigasGD6313	uninfected	pc	517
Me>Tsc1KK110811;gigasGD6313	uninfected	pc	677
Me>Tsc1KK110811;gigasGD6313	uninfected	pc	623
Me>Tsc1KK110811;gigasGD6313	uninfected	pc	687
Me>Tsc1KK110811;gigasGD6313	uninfected	pc	870
Me>Tsc1KK110811;gigasGD6313	uninfected	pc	373
Me>Tsc1KK110811;gigasGD6313	uninfected	pc	263
Me>Tsc1KK110811;gigasGD6313	uninfected	pc	360
Me>Tsc1KK110811;gigasGD6313	uninfected	pc	463
Me>Tsc1KK110811;gigasGD6313	uninfected	pc	170
Me>Tsc1KK110811;gigasGD6313	uninfected	pc	307
Me>Tsc1KK110811;gigasGD6313	uninfected	pc	483
Me>Tsc1KK110811;gigasGD6313	uninfected	pc	1813
Me>Tsc1KK110811;gigasGD6313	uninfected	pc	1183
Me>Tsc1KK110811;gigasGD6313	uninfected	pc	1207
Me>Tsc1KK110811;gigasGD6313	uninfected	pc	2053
Me>Tsc1KK110811;gigasGD6313	uninfected	pc	2730
Me>Tsc1KK110811;gigasGD6313	uninfected	pc	2150
MeHH>Tsc1KK110811;gigasGD6313	uninfected	lb	90
MeHH>Tsc1KK110811;gigasGD6313	uninfected	lb	63
MeHH>Tsc1KK110811;gigasGD6313	uninfected	lb	20
MeHH>Tsc1KK110811;gigasGD6313	uninfected	lb	53
MeHH>Tsc1KK110811;gigasGD6313	uninfected	lb	70
MeHH>Tsc1KK110811;gigasGD6313	uninfected	lb	123
MeHH>Tsc1KK110811;gigasGD6313	uninfected	lb	70
MeHH>Tsc1KK110811;gigasGD6313	uninfected	lb	170
MeHH>Tsc1KK110811;gigasGD6313	uninfected	lb	27
MeHH>Tsc1KK110811;gigasGD6313	uninfected	lb	50
MeHH>Tsc1KK110811;gigasGD6313	uninfected	lb	67
MeHH>Tsc1KK110811;gigasGD6313	uninfected	lb	33
MeHH>Tsc1KK110811;gigasGD6313	uninfected	lb	110
MeHH>Tsc1KK110811;gigasGD6313	uninfected	lb	13
MeHH>Tsc1KK110811;gigasGD6313	uninfected	lb	40
MeHH>Tsc1KK110811;gigasGD6313	uninfected	lb	20
MeHH>Tsc1KK110811;gigasGD6313	uninfected	lb	20
MeHH>Tsc1KK110811;gigasGD6313	uninfected	lb	10
MeHH>Tsc1KK110811;gigasGD6313	uninfected	lb	80
MeHH>Tsc1KK110811;gigasGD6313	uninfected	lb	57
MeHH>Tsc1KK110811;gigasGD6313	uninfected	lb	70
MeHH>Tsc1KK110811;gigasGD6313	uninfected	lb	67
MeHH>Tsc1KK110811;gigasGD6313	uninfected	lb	47
MeHH>Tsc1KK110811;gigasGD6313	uninfected	lb	20
MeHH>Tsc1KK110811;gigasGD6313	uninfected	lb	110
MeHH>Tsc1KK110811;gigasGD6313	uninfected	lb	50
MeHH>Tsc1KK110811;gigasGD6313	uninfected	lb	60
MeHH>Tsc1KK110811;gigasGD6313	uninfected	lb	110
Me>Tsc1KK110811;gigasGD6313	uninfected	lb	17
Me>Tsc1KK110811;gigasGD6313	uninfected	lb	57
Me>Tsc1KK110811;gigasGD6313	uninfected	lb	17
Me>Tsc1KK110811;gigasGD6313	uninfected	lb	20
Me>Tsc1KK110811;gigasGD6313	uninfected	lb	20
Me>Tsc1KK110811;gigasGD6313	uninfected	lb	13
Me>Tsc1KK110811;gigasGD6313	uninfected	lb	7
Me>Tsc1KK110811;gigasGD6313	uninfected	lb	3
Me>Tsc1KK110811;gigasGD6313	uninfected	lb	10
Me>Tsc1KK110811;gigasGD6313	uninfected	lb	7
Me>Tsc1KK110811;gigasGD6313	uninfected	lb	17
Me>Tsc1KK110811;gigasGD6313	uninfected	lb	10
Me>Tsc1KK110811;gigasGD6313	uninfected	lb	20
Me>Tsc1KK110811;gigasGD6313	uninfected	lb	7
Me>Tsc1KK110811;gigasGD6313	uninfected	lb	0
Me>Tsc1KK110811;gigasGD6313	uninfected	lb	7
Me>Tsc1KK110811;gigasGD6313	uninfected	lb	23
Me>Tsc1KK110811;gigasGD6313	uninfected	lb	3
Me>Tsc1KK110811;gigasGD6313	uninfected	lb	20
Me>Tsc1KK110811;gigasGD6313	uninfected	lb	20
Me>Tsc1KK110811;gigasGD6313	uninfected	lb	50
Me>Tsc1KK110811;gigasGD6313	uninfected	lb	17
Me>Tsc1KK110811;gigasGD6313	uninfected	lb	27
Me>Tsc1KK110811;gigasGD6313	uninfected	lb	43
Me>Tsc1KK110811;gigasGD6313	uninfected	lb	37
Me>Tsc1KK110811;gigasGD6313	uninfected	lb	10
MeHH>Tsc1KK110811;gigasGD6313	uninfected	apc	587
MeHH>Tsc1KK110811;gigasGD6313	uninfected	apc	1450
MeHH>Tsc1KK110811;gigasGD6313	uninfected	apc	260
MeHH>Tsc1KK110811;gigasGD6313	uninfected	apc	1323
MeHH>Tsc1KK110811;gigasGD6313	uninfected	apc	1313
MeHH>Tsc1KK110811;gigasGD6313	uninfected	apc	1043
MeHH>Tsc1KK110811;gigasGD6313	uninfected	apc	167
MeHH>Tsc1KK110811;gigasGD6313	uninfected	apc	740
MeHH>Tsc1KK110811;gigasGD6313	uninfected	apc	850
MeHH>Tsc1KK110811;gigasGD6313	uninfected	apc	760
MeHH>Tsc1KK110811;gigasGD6313	uninfected	apc	410
MeHH>Tsc1KK110811;gigasGD6313	uninfected	apc	943
MeHH>Tsc1KK110811;gigasGD6313	uninfected	apc	690
MeHH>Tsc1KK110811;gigasGD6313	uninfected	apc	50
MeHH>Tsc1KK110811;gigasGD6313	uninfected	apc	157
MeHH>Tsc1KK110811;gigasGD6313	uninfected	apc	20
MeHH>Tsc1KK110811;gigasGD6313	uninfected	apc	97
MeHH>Tsc1KK110811;gigasGD6313	uninfected	apc	47
MeHH>Tsc1KK110811;gigasGD6313	uninfected	apc	1290
MeHH>Tsc1KK110811;gigasGD6313	uninfected	apc	1000
MeHH>Tsc1KK110811;gigasGD6313	uninfected	apc	1413
MeHH>Tsc1KK110811;gigasGD6313	uninfected	apc	1590
MeHH>Tsc1KK110811;gigasGD6313	uninfected	apc	1023
MeHH>Tsc1KK110811;gigasGD6313	uninfected	apc	477
MeHH>Tsc1KK110811;gigasGD6313	uninfected	apc	1123
MeHH>Tsc1KK110811;gigasGD6313	uninfected	apc	690
MeHH>Tsc1KK110811;gigasGD6313	uninfected	apc	770
MeHH>Tsc1KK110811;gigasGD6313	uninfected	apc	1800
Me>Tsc1KK110811;gigasGD6313	uninfected	apc	80
Me>Tsc1KK110811;gigasGD6313	uninfected	apc	93
Me>Tsc1KK110811;gigasGD6313	uninfected	apc	157
Me>Tsc1KK110811;gigasGD6313	uninfected	apc	83
Me>Tsc1KK110811;gigasGD6313	uninfected	apc	297
Me>Tsc1KK110811;gigasGD6313	uninfected	apc	67
Me>Tsc1KK110811;gigasGD6313	uninfected	apc	207
Me>Tsc1KK110811;gigasGD6313	uninfected	apc	153
Me>Tsc1KK110811;gigasGD6313	uninfected	apc	170
Me>Tsc1KK110811;gigasGD6313	uninfected	apc	70
Me>Tsc1KK110811;gigasGD6313	uninfected	apc	103
Me>Tsc1KK110811;gigasGD6313	uninfected	apc	77
Me>Tsc1KK110811;gigasGD6313	uninfected	apc	57
Me>Tsc1KK110811;gigasGD6313	uninfected	apc	47
Me>Tsc1KK110811;gigasGD6313	uninfected	apc	20
Me>Tsc1KK110811;gigasGD6313	uninfected	apc	23
Me>Tsc1KK110811;gigasGD6313	uninfected	apc	27
Me>Tsc1KK110811;gigasGD6313	uninfected	apc	20
Me>Tsc1KK110811;gigasGD6313	uninfected	apc	93
Me>Tsc1KK110811;gigasGD6313	uninfected	apc	80
Me>Tsc1KK110811;gigasGD6313	uninfected	apc	420
Me>Tsc1KK110811;gigasGD6313	uninfected	apc	217
Me>Tsc1KK110811;gigasGD6313	uninfected	apc	207
Me>Tsc1KK110811;gigasGD6313	uninfected	apc	400
Me>Tsc1KK110811;gigasGD6313	uninfected	apc	300
Me>Tsc1KK110811;gigasGD6313	uninfected	apc	283
MeHH>Tsc1KK110811;gigasGD6313	uninfected	prelc	13
MeHH>Tsc1KK110811;gigasGD6313	uninfected	prelc	50
MeHH>Tsc1KK110811;gigasGD6313	uninfected	prelc	20
MeHH>Tsc1KK110811;gigasGD6313	uninfected	prelc	3
MeHH>Tsc1KK110811;gigasGD6313	uninfected	prelc	7
MeHH>Tsc1KK110811;gigasGD6313	uninfected	prelc	7
MeHH>Tsc1KK110811;gigasGD6313	uninfected	prelc	13
MeHH>Tsc1KK110811;gigasGD6313	uninfected	prelc	40
MeHH>Tsc1KK110811;gigasGD6313	uninfected	prelc	3
MeHH>Tsc1KK110811;gigasGD6313	uninfected	prelc	3
MeHH>Tsc1KK110811;gigasGD6313	uninfected	prelc	13
MeHH>Tsc1KK110811;gigasGD6313	uninfected	prelc	10
MeHH>Tsc1KK110811;gigasGD6313	uninfected	prelc	10
MeHH>Tsc1KK110811;gigasGD6313	uninfected	prelc	23
MeHH>Tsc1KK110811;gigasGD6313	uninfected	prelc	27
MeHH>Tsc1KK110811;gigasGD6313	uninfected	prelc	20
MeHH>Tsc1KK110811;gigasGD6313	uninfected	prelc	13
MeHH>Tsc1KK110811;gigasGD6313	uninfected	prelc	20
MeHH>Tsc1KK110811;gigasGD6313	uninfected	prelc	7
MeHH>Tsc1KK110811;gigasGD6313	uninfected	prelc	20
MeHH>Tsc1KK110811;gigasGD6313	uninfected	prelc	27
MeHH>Tsc1KK110811;gigasGD6313	uninfected	prelc	13
MeHH>Tsc1KK110811;gigasGD6313	uninfected	prelc	3
MeHH>Tsc1KK110811;gigasGD6313	uninfected	prelc	30
MeHH>Tsc1KK110811;gigasGD6313	uninfected	prelc	17
MeHH>Tsc1KK110811;gigasGD6313	uninfected	prelc	17
MeHH>Tsc1KK110811;gigasGD6313	uninfected	prelc	20
MeHH>Tsc1KK110811;gigasGD6313	uninfected	prelc	13
Me>Tsc1KK110811;gigasGD6313	uninfected	prelc	17
Me>Tsc1KK110811;gigasGD6313	uninfected	prelc	20
Me>Tsc1KK110811;gigasGD6313	uninfected	prelc	7
Me>Tsc1KK110811;gigasGD6313	uninfected	prelc	10
Me>Tsc1KK110811;gigasGD6313	uninfected	prelc	10
Me>Tsc1KK110811;gigasGD6313	uninfected	prelc	10
Me>Tsc1KK110811;gigasGD6313	uninfected	prelc	7
Me>Tsc1KK110811;gigasGD6313	uninfected	prelc	13
Me>Tsc1KK110811;gigasGD6313	uninfected	prelc	7
Me>Tsc1KK110811;gigasGD6313	uninfected	prelc	17
Me>Tsc1KK110811;gigasGD6313	uninfected	prelc	7
Me>Tsc1KK110811;gigasGD6313	uninfected	prelc	7
Me>Tsc1KK110811;gigasGD6313	uninfected	prelc	7
Me>Tsc1KK110811;gigasGD6313	uninfected	prelc	7
Me>Tsc1KK110811;gigasGD6313	uninfected	prelc	17
Me>Tsc1KK110811;gigasGD6313	uninfected	prelc	7
Me>Tsc1KK110811;gigasGD6313	uninfected	prelc	3
Me>Tsc1KK110811;gigasGD6313	uninfected	prelc	3
Me>Tsc1KK110811;gigasGD6313	uninfected	prelc	3
Me>Tsc1KK110811;gigasGD6313	uninfected	prelc	10
Me>Tsc1KK110811;gigasGD6313	uninfected	prelc	17
Me>Tsc1KK110811;gigasGD6313	uninfected	prelc	37
Me>Tsc1KK110811;gigasGD6313	uninfected	prelc	13
Me>Tsc1KK110811;gigasGD6313	uninfected	prelc	27
Me>Tsc1KK110811;gigasGD6313	uninfected	prelc	17
Me>Tsc1KK110811;gigasGD6313	uninfected	prelc	13
MeHH>Tsc1KK110811;gigasGD6313	uninfected	lc	0
MeHH>Tsc1KK110811;gigasGD6313	uninfected	lc	40
MeHH>Tsc1KK110811;gigasGD6313	uninfected	lc	3
MeHH>Tsc1KK110811;gigasGD6313	uninfected	lc	7
MeHH>Tsc1KK110811;gigasGD6313	uninfected	lc	0
MeHH>Tsc1KK110811;gigasGD6313	uninfected	lc	3
MeHH>Tsc1KK110811;gigasGD6313	uninfected	lc	7
MeHH>Tsc1KK110811;gigasGD6313	uninfected	lc	250
MeHH>Tsc1KK110811;gigasGD6313	uninfected	lc	0
MeHH>Tsc1KK110811;gigasGD6313	uninfected	lc	0
MeHH>Tsc1KK110811;gigasGD6313	uninfected	lc	3
MeHH>Tsc1KK110811;gigasGD6313	uninfected	lc	3
MeHH>Tsc1KK110811;gigasGD6313	uninfected	lc	3
MeHH>Tsc1KK110811;gigasGD6313	uninfected	lc	3
MeHH>Tsc1KK110811;gigasGD6313	uninfected	lc	0
MeHH>Tsc1KK110811;gigasGD6313	uninfected	lc	0
MeHH>Tsc1KK110811;gigasGD6313	uninfected	lc	3
MeHH>Tsc1KK110811;gigasGD6313	uninfected	lc	3
MeHH>Tsc1KK110811;gigasGD6313	uninfected	lc	0
MeHH>Tsc1KK110811;gigasGD6313	uninfected	lc	7
MeHH>Tsc1KK110811;gigasGD6313	uninfected	lc	3
MeHH>Tsc1KK110811;gigasGD6313	uninfected	lc	0
MeHH>Tsc1KK110811;gigasGD6313	uninfected	lc	0
MeHH>Tsc1KK110811;gigasGD6313	uninfected	lc	3
MeHH>Tsc1KK110811;gigasGD6313	uninfected	lc	10
MeHH>Tsc1KK110811;gigasGD6313	uninfected	lc	3
MeHH>Tsc1KK110811;gigasGD6313	uninfected	lc	3
MeHH>Tsc1KK110811;gigasGD6313	uninfected	lc	40
Me>Tsc1KK110811;gigasGD6313	uninfected	lc	0
Me>Tsc1KK110811;gigasGD6313	uninfected	lc	3
Me>Tsc1KK110811;gigasGD6313	uninfected	lc	0
Me>Tsc1KK110811;gigasGD6313	uninfected	lc	3
Me>Tsc1KK110811;gigasGD6313	uninfected	lc	3
Me>Tsc1KK110811;gigasGD6313	uninfected	lc	0
Me>Tsc1KK110811;gigasGD6313	uninfected	lc	0
Me>Tsc1KK110811;gigasGD6313	uninfected	lc	0
Me>Tsc1KK110811;gigasGD6313	uninfected	lc	17
Me>Tsc1KK110811;gigasGD6313	uninfected	lc	0
Me>Tsc1KK110811;gigasGD6313	uninfected	lc	3
Me>Tsc1KK110811;gigasGD6313	uninfected	lc	0
Me>Tsc1KK110811;gigasGD6313	uninfected	lc	0
Me>Tsc1KK110811;gigasGD6313	uninfected	lc	0
Me>Tsc1KK110811;gigasGD6313	uninfected	lc	0
Me>Tsc1KK110811;gigasGD6313	uninfected	lc	0
Me>Tsc1KK110811;gigasGD6313	uninfected	lc	3
Me>Tsc1KK110811;gigasGD6313	uninfected	lc	0
Me>Tsc1KK110811;gigasGD6313	uninfected	lc	0
Me>Tsc1KK110811;gigasGD6313	uninfected	lc	3
Me>Tsc1KK110811;gigasGD6313	uninfected	lc	3
Me>Tsc1KK110811;gigasGD6313	uninfected	lc	0
Me>Tsc1KK110811;gigasGD6313	uninfected	lc	0
Me>Tsc1KK110811;gigasGD6313	uninfected	lc	13
Me>Tsc1KK110811;gigasGD6313	uninfected	lc	3
Me>Tsc1KK110811;gigasGD6313	uninfected	lc	7

## Sheet: Fig2B total hc
cross	status	counts
MeHH>Tsc1KK110811;gigasGD6313	infected	4050
MeHH>Tsc1KK110811;gigasGD6313	infected	4650
MeHH>Tsc1KK110811;gigasGD6313	infected	7953
MeHH>Tsc1KK110811;gigasGD6313	infected	8267
MeHH>Tsc1KK110811;gigasGD6313	infected	4053
MeHH>Tsc1KK110811;gigasGD6313	infected	10527
MeHH>Tsc1KK110811;gigasGD6313	infected	6510
MeHH>Tsc1KK110811;gigasGD6313	infected	6503
MeHH>Tsc1KK110811;gigasGD6313	infected	5037
MeHH>Tsc1KK110811;gigasGD6313	infected	2810
MeHH>Tsc1KK110811;gigasGD6313	infected	3510
MeHH>Tsc1KK110811;gigasGD6313	infected	3080
MeHH>Tsc1KK110811;gigasGD6313	infected	2017
MeHH>Tsc1KK110811;gigasGD6313	infected	4570
MeHH>Tsc1KK110811;gigasGD6313	infected	4133
MeHH>Tsc1KK110811;gigasGD6313	infected	5250
MeHH>Tsc1KK110811;gigasGD6313	infected	6103
MeHH>Tsc1KK110811;gigasGD6313	infected	3703
MeHH>Tsc1KK110811;gigasGD6313	infected	3603
MeHH>Tsc1KK110811;gigasGD6313	infected	8280
MeHH>Tsc1KK110811;gigasGD6313	infected	4830
MeHH>Tsc1KK110811;gigasGD6313	infected	14610
MeHH>Tsc1KK110811;gigasGD6313	infected	10670
MeHH>Tsc1KK110811;gigasGD6313	infected	5123
MeHH>Tsc1KK110811;gigasGD6313	infected	4147
MeHH>Tsc1KK110811;gigasGD6313	infected	6620
MeHH>Tsc1KK110811;gigasGD6313	infected	5770
MeHH>Tsc1KK110811;gigasGD6313	infected	6013
MeHH>Tsc1KK110811;gigasGD6313	infected	16157
MeHH>Tsc1KK110811;gigasGD6313	infected	8227
Me>Tsc1KK110811;gigasGD6313	infected	2400
Me>Tsc1KK110811;gigasGD6313	infected	5470
Me>Tsc1KK110811;gigasGD6313	infected	7297
Me>Tsc1KK110811;gigasGD6313	infected	8127
Me>Tsc1KK110811;gigasGD6313	infected	12557
Me>Tsc1KK110811;gigasGD6313	infected	9017
Me>Tsc1KK110811;gigasGD6313	infected	4857
Me>Tsc1KK110811;gigasGD6313	infected	4513
Me>Tsc1KK110811;gigasGD6313	infected	3397
Me>Tsc1KK110811;gigasGD6313	infected	3853
Me>Tsc1KK110811;gigasGD6313	infected	5737
Me>Tsc1KK110811;gigasGD6313	infected	5237
Me>Tsc1KK110811;gigasGD6313	infected	5763
Me>Tsc1KK110811;gigasGD6313	infected	11347
Me>Tsc1KK110811;gigasGD6313	infected	10933
Me>Tsc1KK110811;gigasGD6313	infected	5157
Me>Tsc1KK110811;gigasGD6313	infected	9863
Me>Tsc1KK110811;gigasGD6313	infected	7740
Me>Tsc1KK110811;gigasGD6313	infected	4540
Me>Tsc1KK110811;gigasGD6313	infected	15373
Me>Tsc1KK110811;gigasGD6313	infected	4613
Me>Tsc1KK110811;gigasGD6313	infected	13043
Me>Tsc1KK110811;gigasGD6313	infected	3797
Me>Tsc1KK110811;gigasGD6313	infected	5583
Me>Tsc1KK110811;gigasGD6313	infected	13457
Me>Tsc1KK110811;gigasGD6313	infected	5963
Me>Tsc1KK110811;gigasGD6313	infected	4380
Me>Tsc1KK110811;gigasGD6313	infected	9583
Me>Tsc1KK110811;gigasGD6313	infected	13313
Me>Tsc1KK110811;gigasGD6313	infected	5083
Me>Tsc1KK110811;gigasGD6313	infected	5783

[truncated: 35 more sheets: Fig2B differential hc, Fig2C, Fig3A total hc, Fig3A differential hc, Fig3B, Fig3C total hc, Fig3C differential hc, Fig 6 and S13C, Fig8B total hc, Fig8B plasmatocyte lineage, Fig8B lamellocyte lineage, S2B Fig total hc, S2B Fig differential hc, S3A Fig total hc, S3A Fig differential hc, S3B Fig total hc, S3B Fig differential hc, S4A Fig total hc, S4A Fig differential hc, S4B Fig total hc …]
